# Supplementary material for: What makes a house a home? Nest box use by West European hedgehogs (Erinaceus europaeus) is influenced by nest box placement, resource provisioning and site-based factors
Source: PeerJ. 2022 Jul 4;10:e13662. doi: 10.7717/peerj.13662 (PMC9261924; doi:10.7717/peerj.13662)
Supplement: Supplemental Information 2 [file peerj-10-13662-s002.xlsx]

## Sheet: SUMMER
SUMMER_USE_BINARY	MONTHSINSTALLED	REGION	TYPE	MATERIAL	HEIGHT	WIDTH	DEPTH	CAPACITY	FRONTORBACK	HARDSTANDING	SHELTERED	DISTANCEBUILDING	FACING	ORIENTATION	RAISED	CONNECTED	FRONT2BACK	OTHERNESTS	POND	GOOD_HAB	BEDDING	HEDGEHOGFOOD	BIRDFOOD	BADGERFOX	DOGS	URBAN500	WOODDIST	ARABLEDIST	GRASSDIST
1	48	6	0	2	25	43	50	53750	1	1	0	0	4	2	1	4	0	1	0	90	1	3	1	1	0	757175	611	762	276
1	5	4	0	1	35	60	46	96600	1	0	0	1	1	2	0	0	1	0	1	25	1	3	1	0	0	464976	96	485	147
1	25	4	0	0	23	52	40	47840	1	0	1	0	1	1	1	6	1	1	0	80	2	3	1	1	0	646712	589	1610	172
1	7	2	0	1	35	60	46	96600	1	1	1	1	1	3	0	2	1	0	0	50	1	3	1	0	1	157950	1323	231	21
1	45	3	0	0	23	52	40	47840	1	0	1	1	2	1	0	2	0	1	0	75	1	3	0	0	0	584018	645	908	344
1	12	8	0	0	20.5	45	35	32287.5	1	0	1	0	1	1	0	1	1	0	0	89	1	2	1	0	0	595921	304	242	155
1	35	2	0	2	25	43	50	53750	1	0	1	1	1	3	0	7	1	0	0	87	1	4	1	1	0	372912	421	167	41
1	4	2	0	2	25	43	50	53750	1	0	1	0	3	3	0	2	1	1	0	80	0	3	1	0	0	570962	218	506	230
1	49	6	0	2	25	43	50	53750	1	0	1	0	2	3	0	2	1	1	0	93	1	5	1	1	1	150322	83	133	26
1	0	6	0	0	30	36	46	49680	1	0	1	1	1	2	0	2	0	0	0	75	1	3	0	0	0	523457	281	183	554
1	2	6	0	1	35	60	46	96600	1	0	1	0	0	2	0	1	1	0	0	60	1	3	0	0	0	629207	377	43	316
1	32	6	0	0	27	49	36	47628	1	0	1	0	2	0	0	2	1	0	0	90	1	5	1	0	1	264544	1160	68	84
1	13	11	0	1	35	60	46	96600	1	0	0	0	1	1	0	1	1	0	0	45	1	3	1	1	0	373939	47	85	510
1	36	2	0	0	20.5	45	35	32287.5	1	0	1	0	3	0	0	2	1	0	1	75	2	5	0	1	0	444690	679	204	247
1	138	9	0	0	19.5	39	41	31180.5	1	0	1	0	1	3	0	4	1	1	1	89	0	0	1	1	0	679232	245	1259	352
1	4	2	0	0	30	36	46	49680	1	0	1	0	2	1	1	0	1	0	1	70	1	2	0	1	0	764831	719	994	345
1	154	2	0	0	27	49	36	47628	1	0	1	0	2	1	0	1	0	1	1	49	0	0	1	0	1	581998	299	183	52
1	9	6	0	0	23	52	40	47840	1	0	1	0	3	3	0	2	1	0	0	80	1	2	1	0	0	785083	1736	956	624
1	16	2	0	0	23	52	40	47840	1	0	1	0	1	1	0	4	0	1	0	70	1	3	0	1	0	522629	394	64	30
1	38	7	0	0	30	36	46	49680	1	0	1	1	1	3	1	2	0	1	0	90	2	3	1	1	0	785082	564	672	2779
1	26	7	0	2	22	53	59	68794	1	0	1	0	1	0	0	2	0	1	0	90	1	3	1	0	0	730041	526	530	309
0	19	3	0	2	25	43	50	53750	0	0	1	1	2	0	0	0	1	1	1	50	1	3	0	1	0	466102	1025	192	105
1	3	7	0	2	25	43	50	53750	1	0	1	0	3	2	0	1	1	0	0	75	0	3	0	1	1	382773	402	303	292
1	5	8	0	2	22	53	59	68794	1	0	1	0	1	0	0	2	1	1	0	80	1	3	1	0	0	425826	194	195	202
1	29	2	0	0	19	42	35	27930	1	0	1	0	1	1	0	1	1	1	0	75	2	3	1	1	0	637389	539	547	448
1	40	4	0	0	30	36	46	49680	1	0	1	0	2	1	0	0	1	1	0	40	1	3	1	1	0	696944	350	1395	269
1	91	2	0	2	25	43	50	53750	1	0	1	0	2	2	0	1	1	0	0	100	1	5	1	1	0	618271	308	251	299
1	12	2	0	1	35	60	46	96600	1	0	1	1	4	1	1	3	1	0	0	99	1	3	0	1	0	440611	469	313	70
1	6	3	0	0	20.5	45	35	32287.5	1	0	1	0	2	1	0	0	1	1	0	70	1	3	1	1	1	785083	850	761	758
1	17	8	0	0	19.5	39	41	31180.5	1	0	1	0	4	2	0	3	1	1	1	90	1	3	1	1	0	567043	242	1016	296
0	8	2	0	0	19.5	39	41	31180.5	1	0	1	0	3	3	0	2	0	1	1	90	1	3	0	1	0	748829	549	531	354
1	4	2	0	0	20.5	45	35	32287.5	1	0	1	1	1	1	1	3	1	1	0	95	2	3	1	1	0	526851	334	437	315
0	3	3	0	2	22	53	59	68794	1	0	1	1	2	1	0	1	0	1	0	75	0	2	1	0	1	658537	408	737	73
1	14	5	0	0	23	52	40	47840	1	0	0	1	2	2	0	2	1	1	0	90	1	3	1	1	1	751564	550	1754	376
1	121	2	0	0	20.5	45	35	32287.5	1	0	0	1	1	1	0	2	0	1	1	80	1	3	1	0	0	406532	589	84	148
1	2	10	0	0	23	52	40	47840	1	0	0	0	3	3	1	2	1	0	1	20	1	3	1	0	0	681650	124	332	284
1	28	8	0	0	20.5	45	35	32287.5	1	0	1	0	1	1	0	3	1	1	0	95	2	3	0	1	0	537546	169	638	523
1	59	5	0	0	33	22	45	32670	0	0	1	0	2	2	0	1	1	1	0	100	0	3	0	1	1	593347	352	328	157
1	30	2	0	0	19	42	35	27930	1	1	1	1	3	0	1	1	1	0	0	80	1	3	1	0	1	618295	108	222	432
1	31	3	0	0	23	52	40	47840	1	0	1	0	2	2	0	0	1	0	0	90	1	3	1	0	0	563726	735	511	102
0	4	6	0	0	23	52	40	47840	1	0	1	0	3	1	0	4	1	1	0	80	2	2	0	1	0	254526	506	30	57
1	23	4	0	0	33	22	45	32670	1	0	1	0	2	1	0	1	1	0	1	55	1	5	1	1	0	711247	275	925	249
0	41	6	0	2	22	53	59	68794	1	0	0	1	1	0	0	2	0	1	0	100	1	5	1	1	0	352361	361	34	373
1	16	8	0	0	19.5	39	41	31180.5	1	0	1	0	3	2	1	3	1	1	1	85	1	2	0	0	1	92238	117	33	117
1	111	6	0	0	33	22	45	32670	1	0	1	1	2	1	0	3	1	0	1	67	1	3	0	0	0	752234	1121	317	601
0	6	8	0	0	33	22	45	32670	1	0	0	1	1	0	0	2	1	1	0	90	0	2	0	0	0	645201	166	715	182
1	25	9	0	0	30	36	46	49680	1	0	1	0	0	0	0	0	1	1	0	60	2	2	0	0	0	459955	680	50	214
1	14	10	0	2	25	43	50	53750	1	0	1	1	1	1	0	2	1	1	1	87	2	3	1	0	1	443088	430	1897	16
1	27	8	0	0	19	42	35	27930	1	0	1	0	2	3	0	2	0	1	0	60	0	3	0	0	0	785083	1968	801	892
1	13	5	0	0	20.5	45	35	32287.5	1	0	1	1	4	3	0	3	1	0	0	95	1	3	1	1	0	785083	513	1084	502
1	6	4	0	0	20.5	45	35	32287.5	1	0	1	0	1	1	0	4	1	0	0	90	2	5	1	1	0	570894	319	1371	93
0	3	3	0	0	20.5	45	35	32287.5	1	1	1	0	1	0	0	2	1	0	0	75	1	0	1	0	0	257611	320	77	89
1	28	4	0	2	22	53	59	68794	1	0	0	1	0	0	0	2	1	1	1	80	1	3	1	0	0	620101	481	549	188
1	89	2	0	0	20.5	45	35	32287.5	1	0	0	1	3	3	0	2	1	1	0	90	2	3	1	1	0	469310	288	131	24
1	12	6	0	0	20.5	45	35	32287.5	1	0	1	0	1	2	0	1	1	0	0	90	2	3	1	0	0	674553	727	399	319
1	26	8	0	0	19.5	39	41	31180.5	1	0	1	0	1	0	0	3	1	1	1	77	1	5	0	1	0	511643	754	65	73
1	8	6	0	0	33	22	45	32670	1	0	1	1	1	1	1	1	1	1	0	70	1	3	1	0	1	694266	488	272	529
1	29	2	0	2	25	43	50	53750	1	0	1	1	4	3	0	4	1	0	0	90	1	3	1	1	0	690218	578	360	214
0	18	4	0	0	30	36	46	49680	1	0	1	0	1	1	0	2	0	0	1	80	0	0	1	1	0	698754	787	446	325
1	11	4	0	2	25	43	50	53750	1	0	1	0	1	2	0	2	1	0	1	90	2	5	1	1	1	421650	399	1924	46
1	10	6	0	2	25	43	50	53750	1	0	1	0	1	1	0	2	1	0	1	85	1	4	1	0	0	454392	168	784	74
1	114	6	0	2	25	43	50	53750	1	0	1	0	3	3	0	3	1	0	0	85	2	5	1	0	0	568022	276	392	251
1	12	11	0	2	22	53	59	68794	0	0	1	1	1	2	0	0	1	1	0	30	1	3	1	0	1	655728	1494	3358	268
0	26	3	0	2	25	43	50	53750	1	0	0	1	1	2	0	1	1	0	0	70	0	0	1	0	0	410697	237	734	108
1	13	2	0	0	30	36	46	49680	1	1	1	0	3	0	0	3	0	0	0	80	1	3	1	0	0	590875	251	334	140
1	13	8	0	0	30	36	46	49680	1	0	1	0	2	2	0	3	1	1	0	100	1	3	1	0	1	584634	287	304	256
1	6	3	0	0	30	36	46	49680	1	0	1	0	1	1	0	0	1	1	1	90	1	3	1	0	0	437310	11	275	425
0	6	11	0	0	20.5	45	35	32287.5	1	0	1	0	3	1	0	2	1	0	0	60	1	2	0	0	0	602639	102	26	323
1	73	3	0	0	30	36	46	49680	1	0	0	0	0	1	0	2	1	1	0	95	1	5	1	0	0	145601	522	21	48
0	5	7	0	1	35	60	46	96600	1	0	1	0	3	1	0	1	1	0	0	88	1	2	0	1	1	499273	119	152	1593
1	37	2	0	0	33	22	45	32670	1	1	0	0	1	1	0	2	0	1	0	95	1	3	1	1	0	769016	598	2119	399
0	16	2	0	2	22	53	59	68794	1	0	1	0	1	3	0	5	1	0	1	80	0	0	0	1	0	759224	1997	219	577
1	37	2	0	2	25	43	50	53750	1	0	1	0	2	2	0	1	1	1	1	84	1	3	1	0	1	771000	799	645	111
1	27	3	0	0	30	36	46	49680	1	0	1	0	1	2	1	1	1	1	0	90	1	4	0	0	0	527443	322	329	20
1	1217	2	0	1	35	60	46	96600	1	0	1	0	2	3	1	1	1	1	0	100	2	3	0	1	0	427755	83	263	108
1	21	4	0	0	33	22	45	32670	1	1	0	1	3	2	0	3	1	1	0	65	1	3	0	0	0	767800	436	372	512
1	13	6	0	2	22	53	59	68794	1	1	1	0	3	2	0	0	1	0	0	90	1	3	1	1	0	332820	349	121	66
1	49	3	0	2	22	53	59	68794	0	1	1	1	1	2	1	0	1	1	0	100	1	3	1	1	0	602041	466	1071	94
1	12	6	0	0	30	36	46	49680	1	1	0	1	1	3	0	0	1	0	0	50	2	5	1	0	0	359707	506	152	372
1	28	10	0	0	28	38	28	29792	1	0	1	0	2	2	0	1	1	1	1	61	1	0	1	0	0	749652	266	625	583
1	24	3	0	0	28	38	28	29792	1	0	1	0	3	0	1	0	0	1	0	80	1	3	1	0	0	679285	649	687	377
0	2	5	0	1	35	60	46	96600	1	0	1	0	2	1	0	1	0	1	0	50	1	3	1	0	0	689924	172	567	454
1	8	6	0	0	19	42	35	27930	1	0	1	0	2	3	0	2	1	0	0	90	1	4	1	0	0	487192	652	286	97
1	19	2	0	0	19	42	35	27930	1	0	1	1	2	3	0	3	1	0	0	80	2	2	1	1	1	675456	464	341	171
0	25	4	0	2	25	43	50	53750	1	0	0	1	3	2	0	3	1	1	1	80	0	2	1	0	0	216407	744	37	25
1	7	10	0	1	35	60	46	96600	1	0	1	0	3	3	1	3	1	1	0	80	2	5	1	0	0	671324	372	345	342
0	13	3	0	2	22	53	59	68794	1	0	0	0	3	1	0	2	1	0	0	75	1	5	1	0	0	153112	49	60	0
0	64	5	0	2	25	43	50	53750	1	0	1	0	3	2	0	2	0	0	0	15	0	0	0	1	0	578049	149	691	179
1	16	3	0	2	25	43	50	53750	1	0	1	0	1	2	0	1	1	0	0	50	1	3	0	0	0	357500	614	43	182
1	34	3	0	2	25	43	50	53750	0	0	1	1	3	2	1	0	0	1	0	0	1	2	0	0	0	683803	409	434	297
1	38	6	0	0	33	22	45	32670	1	0	1	0	0	3	0	1	1	1	0	95	2	5	1	0	0	418642	325	133	359
1	63	4	0	0	33	22	45	32670	1	0	1	0	0	2	1	2	1	0	0	95	2	3	1	0	0	727216	367	388	440
0	10	9	0	2	22	53	59	68794	1	0	1	0	0	1	0	3	1	0	0	75	1	3	0	0	0	588061	506	330	238
1	50	2	0	0	30	36	46	49680	1	0	1	0	1	1	0	3	1	0	0	55	2	3	0	0	1	735795	1407	2348	349
1	28	6	0	0	20.5	45	35	32287.5	1	0	1	0	2	2	0	0	1	1	0	95	1	3	1	0	0	506424	579	118	375
0	48	3	0	2	25	43	50	53750	1	0	1	0	3	1	0	2	1	0	1	93	1	5	1	1	0	118463	131	71	0
1	122	1	0	0	33	22	45	32670	1	1	1	1	1	1	0	1	0	0	0	40	1	4	0	1	1	785083	2199	852	1002
1	48	4	0	0	33	22	45	32670	1	1	1	1	4	1	0	3	1	0	0	80	2	3	1	1	0	473155	217	1335	195
1	52	7	0	2	25	43	50	53750	0	1	1	0	3	0	0	0	0	0	0	70	1	2	0	1	0	547747	527	139	2760
1	43	6	0	2	25	43	50	53750	1	0	1	0	2	3	0	3	1	1	1	90	1	3	1	1	0	637619	203	696	62
1	12	6	0	2	22	53	59	68794	0	0	1	0	2	2	0	2	1	1	1	49	1	3	0	0	1	663396	357	321	374
1	65	10	0	0	20.5	45	35	32287.5	1	0	1	0	3	1	0	2	0	0	0	85	2	3	0	0	0	731455	680	1966	170
1	22	6	0	2	25	43	50	53750	1	0	1	1	4	0	0	2	1	1	1	84	0	3	1	1	0	430395	164	583	87
1	14	3	0	1	35	60	46	96600	1	0	1	0	3	0	0	1	0	1	0	90	1	3	0	0	0	352364	926	3081	600
1	34	4	0	0	20.5	45	35	32287.5	0	1	0	1	1	1	0	4	1	1	1	94	1	0	0	0	0	386182	38	201	92
1	12	4	0	0	23	52	40	47840	1	0	1	0	3	1	0	0	1	1	0	20	1	4	1	0	0	541867	106	510	191
1	2	2	0	2	22	53	59	68794	1	0	1	1	0	2	0	0	1	0	0	80	1	3	0	0	0	630539	288	482	172
1	37	3	0	2	22	53	59	68794	1	1	1	1	3	2	1	0	0	1	0	50	1	3	1	0	0	336653	423	75	36
1	5	3	0	2	22	53	59	68794	1	0	1	0	4	2	0	2	1	1	0	70	1	3	1	0	0	593347	352	328	157
1	12	2	0	1	35	60	46	96600	1	1	1	0	1	0	1	2	1	1	1	50	2	4	1	1	0	771463	652	2053	390
1	37	6	0	2	25	43	50	53750	1	0	1	0	3	2	0	4	1	1	0	90	1	3	1	1	0	517328	91	178	203
1	10	4	0	0	19	42	35	27930	1	0	1	0	2	0	1	4	1	1	0	90	1	3	0	0	0	317175	755	250	144
1	47	4	0	0	23	52	40	47840	1	0	1	1	3	2	0	3	0	1	0	95	2	3	1	0	0	716984	597	1003	199
1	13	2	0	0	50	55	65	178750	1	1	0	0	1	2	0	1	1	1	0	85	1	3	0	1	0	638337	163	1522	213
1	14	9	0	2	22	53	59	68794	1	0	1	0	1	2	0	2	1	1	0	90	2	3	1	0	0	560011	426	487	149
1	89	2	0	2	25	43	50	53750	1	0	1	0	2	0	0	0	1	1	0	85	1	3	1	1	1	286287	372	116	49
1	12	#N/A	0	2	25	43	50	53750	1	0	1	1	3	3	0	4	0	1	0	95	1	3	1	0	0	248195	351	54	0
1	30	4	0	0	24	33	22	17424	1	0	1	0	3	0	0	2	1	1	0	10	1	3	1	0	0	549657	125	3342	129
0	5	6	0	2	22	53	59	68794	1	1	1	0	2	2	1	5	0	0	1	97	2	2	0	1	0	466289	237	262	36
1	32	2	0	0	19	42	35	27930	1	1	1	0	1	2	0	2	1	0	0	75	1	3	0	1	1	699799	383	315	359
1	6	6	0	1	35	60	46	96600	1	1	1	1	4	1	1	3	1	1	0	90	1	3	1	1	0	678410	465	346	258
1	179	2	0	1	35	60	46	96600	1	1	0	1	0	2	0	3	1	1	1	88	2	0	0	1	0	624767	1195	168	307
1	12	3	0	2	25	43	50	53750	0	0	1	1	1	0	0	4	0	1	0	60	2	3	0	0	0	380602	3	961	126
1	13	7	0	0	23	52	40	47840	1	0	1	0	1	2	1	1	1	1	0	90	1	3	1	0	0	765795	653	504	364
1	38	8	0	0	20.5	45	35	32287.5	0	0	0	0	1	2	0	1	1	1	0	90	1	5	1	1	1	485998	163	246	26
1	42	3	0	0	20.5	45	35	32287.5	1	1	1	0	3	3	0	1	0	1	0	80	1	3	0	1	0	718224	643	544	57
0	27	11	0	0	33	22	45	32670	0	1	1	1	1	0	0	1	1	1	1	60	1	3	1	1	0	18270	511	251	0
0	3	3	0	0	30	36	46	49680	1	0	0	0	3	2	0	5	0	0	1	80	1	3	1	1	1	588856	565	247	174
1	63	10	0	0	23	52	40	47840	0	0	1	0	1	2	0	0	0	0	1	25	2	3	0	0	0	485756	475	224	189
0	2	3	0	2	22	53	59	68794	1	0	1	1	3	2	0	4	1	1	1	60	1	4	1	0	0	457625	80	111	208
1	31	4	0	0	40	70	50	140000	1	0	1	0	1	0	0	2	1	1	0	80	1	3	1	0	1	658225	362	565	253
1	4	3	0	0	40	70	50	140000	1	0	0	0	1	3	1	3	1	1	0	82	1	3	0	1	1	654577	574	3729	217
1	3	10	0	3	23	23	34	17986	1	0	1	0	4	2	0	2	1	1	1	75	1	3	0	1	0	669711	476	1505	237
1	51	2	0	0	200	30	30	180000	1	0	1	0	0	1	0	1	1	1	0	75	0	3	0	0	0	733814	293	1101	954
1	6	5	0	0	25	30	40	30000	0	0	1	1	1	1	1	0	1	1	1	75	1	3	0	1	1	553720	164	542	129
1	17	9	0	0	30	50	30	45000	1	0	1	0	3	0	0	1	1	1	0	80	1	3	0	1	1	479197	66	489	201
1	25	6	0	3	30	30	50	45000	1	0	1	1	1	1	0	1	1	0	1	77	0	2	1	0	0	618377	233	487	256
1	77	2	0	3	30	30	50	45000	1	0	1	0	1	3	0	2	1	1	0	80	1	3	1	0	1	585816	745	320	50
1	26	2	0	3	30	30	50	45000	1	0	1	1	2	3	1	0	1	0	0	100	1	3	1	0	0	601594	272	234	188
1	15	3	0	3	30	30	50	45000	1	0	1	1	2	1	0	3	1	1	0	85	1	3	0	1	0	101956	90	133	60
1	92	2	0	3	30	30	50	45000	1	0	1	0	1	2	1	0	1	0	0	60	2	3	1	1	0	710579	214	1620	197
1	210	4	0	3	30	30	50	45000	1	0	1	0	3	1	0	2	1	1	1	75	2	3	0	0	1	577652	293	275	194
1	30	9	0	3	30	30	50	45000	1	0	1	1	2	2	0	2	1	0	0	90	1	3	0	1	0	440553	150	164	45
1	13	8	0	3	30	30	50	45000	1	1	1	1	3	3	1	0	1	1	0	30	1	2	1	0	0	781930	447	510	714
1	28	10	0	1	20	50	50	50000	1	0	1	0	1	2	0	1	0	0	0	80	1	3	1	1	0	763953	848	1715	834
0	16	7	0	0	25	45	60	67500	0	0	1	0	2	1	0	2	1	0	0	80	0	2	1	1	1	563146	244	100	292
1	38	2	0	0	25	45	60	67500	1	0	1	0	4	2	0	2	1	1	0	60	0	3	1	1	0	409346	253	137	135
0	3	7	0	0	25	45	60	67500	1	0	1	0	1	1	0	2	1	0	0	90	1	3	1	0	0	688979	128	372	422
1	7	2	0	1	30	40	30	36000	1	0	0	0	1	2	0	3	1	0	0	82	1	3	1	1	0	506346	408	933	24
0	3	2	0	0	300	90	40	1080000	1	0	1	0	4	2	0	2	1	0	0	80	1	3	0	1	0	750908	1527	1404	230
1	52	11	0	0	35	45	35	55125	1	0	1	0	1	1	0	2	1	1	0	75	1	3	1	1	1	603841	412	167	208
1	65	7	0	0	35	45	35	55125	1	0	1	0	0	1	1	3	1	0	0	85	1	3	0	0	0	543661	5	585	214
0	19	8	0	0	35	45	35	55125	1	0	1	0	1	1	0	2	1	1	0	70	1	0	1	1	0	776337	705	595	328
0	21	5	0	0	35	45	35	55125	1	0	1	0	1	2	1	2	0	0	1	78	1	3	0	1	0	742779	282	889	387
1	72	4	0	1	30	60	60	108000	1	0	1	0	2	1	0	1	0	0	0	100	2	0	0	1	0	664094	458	668	54
0	6	6	0	0	30	45	55	74250	1	0	1	0	3	2	1	2	1	0	0	90	0	0	0	0	1	400610	366	119	172
1	114	4	0	0	20	50	45	45000	1	0	1	1	2	1	0	0	1	0	0	80	1	3	1	0	0	411108	94	5098	124
1	7	2	0	4	40	40	55	88000	0	1	1	1	3	1	0	4	1	1	0	75	0	5	1	0	1	470437	219	245	168
1	105	4	0	4	20	50	40	40000	1	0	1	0	1	1	0	1	0	0	0	70	1	3	1	0	0	497039	479	892	69
1	38	2	0	4	20	50	40	40000	1	0	1	0	3	2	0	3	1	0	0	85	1	5	1	1	0	222929	262	133	87
1	3	5	0	4	20	50	40	40000	1	0	1	0	1	2	0	3	1	1	0	80	1	3	0	1	0	756785	846	845	315
0	7	6	0	1	30	60	60	108000	1	0	1	0	2	3	0	2	1	0	0	95	1	5	1	1	1	654068	569	305	267
1	11	8	0	1	30	60	60	108000	1	0	1	0	1	3	0	1	1	0	0	85	1	3	1	1	0	567228	376	2309	162
1	12	2	0	1	30	60	60	108000	1	0	1	1	3	3	0	4	1	1	0	30	2	3	0	0	0	688382	377	759	224
1	55	3	0	0	70	50	50	175000	1	0	1	0	2	0	1	2	1	0	0	80	1	4	0	0	0	470943	424	3365	22
1	66	2	0	0	20	40	30	24000	1	0	1	0	2	1	0	3	0	1	0	90	1	3	0	1	0	460330	82	1002	127
0	16	9	0	0	20	40	30	24000	1	0	0	0	3	3	0	2	1	0	0	100	1	3	1	1	0	785083	743	951	1031
1	3	2	0	1	40	30	40	48000	1	0	1	1	1	3	0	0	1	1	0	100	2	3	1	1	1	742374	778	847	153
1	22	2	0	0	15	40	40	24000	1	0	1	0	4	1	0	4	1	0	0	80	0	3	1	1	0	740052	244	1099	722
1	13	8	0	4	30	50	50	75000	1	0	1	1	1	1	1	5	0	0	0	70	2	3	1	0	0	657065	164	690	359
1	4	6	0	3	40	40	40	64000	1	0	1	0	2	0	0	3	1	0	0	90	2	3	1	0	0	270305	553	111	0
1	23	3	0	3	40	40	40	64000	1	0	1	1	2	0	1	2	1	1	0	90	1	3	1	1	0	757569	637	662	317
1	56	2	0	3	40	40	40	64000	1	0	1	0	1	1	0	2	1	0	0	80	0	3	1	1	0	399037	80	3101	592
1	57	9	0	0	28	48	38	51072	1	0	1	0	3	2	0	1	1	0	0	80	1	4	1	1	0	543992	155	91	75
1	13	9	0	0	30	45	45	60750	1	0	1	1	4	2	0	2	1	1	0	63	1	3	1	1	0	502194	280	272	148
1	7	8	0	1	45	60	60	162000	1	0	1	0	2	2	0	3	1	0	0	70	1	3	1	0	1	772683	693	1268	340
1	13	7	0	1	45	60	60	162000	1	0	1	0	1	2	0	1	1	0	0	80	1	3	0	1	0	414512	299	270	166
1	18	8	0	0	60	60	50	180000	1	0	1	0	1	2	1	3	1	0	0	85	1	2	1	0	1	437344	596	18	464
1	53	2	0	0	60	60	50	180000	1	0	1	1	3	2	0	4	1	1	0	90	1	3	1	1	0	735025	548	527	234
1	41	3	0	0	25	50	90	112500	1	0	1	0	4	1	0	2	0	1	0	85	1	2	1	1	0	472841	295	418	128
1	5	3	0	0	40	40	40	64000	1	1	1	1	3	3	0	2	1	0	1	40	2	2	0	0	0	629038	260	304	309
1	12	6	0	0	40	40	40	64000	1	0	0	0	1	3	0	0	1	1	0	90	1	3	0	1	0	540853	188	313	212
0	25	9	0	0	30	30	47	42300	1	0	1	0	0	0	0	2	0	1	0	95	1	5	0	1	0	783025	666	508	466
1	38	9	0	0	200	30	66	396000	1	1	0	0	1	1	0	2	0	0	0	80	1	5	1	0	0	212876	883	404	59
1	16	2	0	4	20	60	60	72000	1	0	1	1	3	3	0	1	0	1	0	95	1	3	1	1	0	649666	1212	324	171
1	18	2	0	4	20	60	60	72000	1	0	1	0	2	2	0	2	1	0	1	84	2	0	1	1	0	719483	337	1247	453
1	10	2	0	4	20	60	60	72000	1	0	0	0	1	0	0	2	1	0	0	85	1	5	0	0	0	475839	298	383	67
1	13	3	0	0	17	30	35	17850	1	0	1	0	2	2	0	1	0	1	0	90	1	5	0	1	0	427365	307	340	213
1	37	2	0	0	50	70	55	192500	1	0	1	1	1	1	0	2	0	0	0	95	1	3	1	0	0	772233	1222	2227	244
1	66	2	0	0	500	120	40	2400000	1	0	1	0	4	3	0	3	1	1	0	95	2	0	1	1	0	433470	559	28	377
1	1225	9	0	0	30	35	24	25200	1	0	1	0	1	2	0	2	1	1	1	80	1	2	1	1	0	741831	1141	873	193
1	38	6	0	0	50	100	50	250000	1	0	1	0	0	3	0	3	0	1	0	9	2	3	0	0	0	413932	181	52	417
1	40	11	0	0	30	60	40	72000	1	0	1	1	1	2	0	6	1	1	0	30	1	3	1	0	0	318289	611	171	16
1	24	6	0	3	60	60	30	108000	1	0	1	0	1	2	0	2	1	0	1	85	1	3	0	0	0	728285	421	439	402
1	15	9	0	0	30	60	40	72000	1	0	0	0	3	3	0	1	1	0	0	75	1	3	0	0	0	734347	440	691	345
1	35	6	0	0	400	50	50	1000000	1	0	1	1	3	1	0	2	0	0	1	80	1	3	1	0	0	531540	128	366	337
1	12	2	0	0	30	60	30	54000	1	0	1	0	2	0	0	1	1	1	1	85	1	3	1	1	0	442110	326	34	326
1	14	1	0	1	30	30	30	27000	1	1	1	0	0	2	1	3	1	0	0	80	1	2	1	1	0	441132	1178	132	209
1	25	3	0	1	160	26	160	665600	1	0	0	0	3	1	0	1	1	1	0	68	1	4	1	0	0	743416	390	446	447
1	17	9	0	0	42	50	90	189000	1	0	1	1	2	0	0	1	1	1	1	55	0	3	1	0	0	494625	1078	50	97
1	13	6	0	1	30	46	30	41400	1	1	1	0	4	1	1	1	1	0	0	70	2	3	1	1	0	135569	0	636	909
1	84	6	0	3	180	40	60	432000	1	0	1	1	3	2	0	1	1	0	0	85	0	0	1	0	0	517710	223	152	475
1	30	3	0	3	180	40	60	432000	1	1	0	1	3	3	0	1	1	0	0	75	1	2	1	0	0	440786	594	139	84
1	42	3	0	3	180	40	60	432000	1	0	1	0	0	1	0	3	1	1	0	80	1	2	0	0	0	586155	719	158	133
0	25	10	0	0	25	65	45	73125	1	0	1	0	2	3	0	5	1	0	0	75	1	0	1	1	0	93964	142	78	75
1	40	3	0	0	25	45	60	67500	1	0	1	0	2	3	1	2	0	0	0	80	2	3	0	0	0	785083	1177	569	703
1	14	7	0	0	25	45	60	67500	1	1	1	0	3	1	1	1	1	1	1	94	2	0	0	0	1	589888	69	82	606
0	3	5	0	4	30	40	35	42000	1	0	1	0	4	0	0	2	0	0	0	92	0	4	0	0	1	201423	1011	14	130
1	33	7	0	4	30	40	35	42000	1	0	1	0	3	3	0	1	1	1	0	70	0	3	0	1	0	785083	665	1160	691
1	52	4	0	4	25	58	48	69600	1	0	1	0	0	3	0	3	1	0	0	30	1	2	0	1	0	518594	244	3480	76
1	7	2	0	4	25	58	48	69600	1	0	1	0	2	2	0	1	1	1	0	90	1	5	1	0	0	570751	307	434	143
1	16	2	0	1	30	30	40	36000	1	0	1	0	0	0	0	2	1	1	0	80	1	2	1	1	1	570099	168	386	112
0	26	2	0	1	30	30	40	36000	1	1	1	0	3	3	0	2	0	0	1	91	1	0	0	1	1	285165	348	389	38
1	6	8	0	1	30	30	40	36000	1	0	1	0	3	2	0	4	0	0	1	90	1	2	1	0	0	687568	555	357	340
0	71	4	0	1	30	30	40	36000	1	0	0	1	3	3	0	0	1	0	0	95	1	3	1	0	0	687568	555	357	340
1	114	2	0	0	25	84	34	71400	1	0	1	1	3	0	0	4	1	1	0	90	1	3	0	0	0	752291	76	883	318
1	5	10	0	1	30	50	40	60000	1	0	1	0	1	1	0	1	0	1	0	85	1	3	1	0	0	785083	755	949	645
1	60	3	0	0	20	60	40	48000	1	0	1	0	1	3	0	2	1	1	0	100	2	3	1	1	1	122723	90	40	64
1	212	2	0	0	20	60	40	48000	1	0	0	0	2	2	0	2	1	0	0	80	1	3	1	1	0	642959	284	640	406
1	65	4	0	0	20	60	40	48000	1	0	1	1	3	2	1	1	1	0	1	75	2	3	0	1	0	467093	66	6960	84
1	55	9	0	4	30	45	45	60750	1	0	1	0	1	0	0	1	1	0	0	100	0	5	1	1	0	409568	93	84	300
0	45	11	0	0	20	50	45	45000	0	0	1	0	4	2	0	0	0	0	0	86	0	0	0	0	1	31820	39	634	47
1	21	3	0	0	20	50	45	45000	1	0	1	1	3	1	0	2	1	1	0	35	1	3	0	0	0	51405	25	606	0
1	84	9	0	0	20	50	45	45000	1	1	1	1	2	3	1	0	1	1	1	77	2	3	1	1	1	237218	739	629	85
0	0	8	0	0	20	50	45	45000	1	0	0	0	0	3	1	0	0	0	0	95	1	4	0	1	0	762659	20	504	498
1	52	3	0	0	20	50	45	45000	1	1	1	1	4	2	1	2	1	1	1	63	2	3	1	1	1	449775	276	159	199
0	15	4	0	0	20	50	45	45000	1	0	1	0	1	1	0	1	1	0	0	90	2	5	1	1	0	766630	1289	1441	301
1	17	9	0	0	20	50	45	45000	1	0	0	0	3	1	0	3	1	1	0	50	1	3	0	1	0	407967	747	91	399
1	8	11	0	0	47	50	60	141000	1	0	1	0	3	0	0	2	0	0	0	60	1	0	1	0	1	785083	536	662	635
1	15	5	0	0	47	50	60	141000	1	0	1	0	3	3	1	2	1	0	0	80	1	3	1	1	0	785083	994	831	1131
1	31	9	0	0	47	50	60	141000	1	0	1	0	4	1	0	2	0	0	1	25	1	2	1	1	0	728033	939	795	58
1	16	6	0	0	47	50	60	141000	1	1	1	1	3	1	0	3	0	0	0	90	1	3	1	0	0	34170	448	19	24
0	11	6	0	0	47	50	60	141000	1	1	0	1	4	1	1	1	1	0	1	87	1	3	1	1	0	638364	388	809	118
1	8	2	0	0	47	50	60	141000	1	0	0	1	3	3	0	3	1	0	0	85	1	3	1	1	0	506346	408	933	24
0	12	3	0	0	47	50	60	141000	1	0	1	1	2	1	0	2	0	0	1	79	1	0	1	1	1	773128	799	1660	444
1	55	4	0	0	47	50	60	141000	1	1	1	0	0	2	0	1	1	1	0	70	1	3	1	1	1	753913	517	3784	277
1	27	3	0	0	40	40	40	64000	1	0	1	1	1	2	0	1	1	1	1	60	1	3	1	0	0	725191	457	374	93
1	12	4	0	0	30	30	45	40500	1	0	0	0	1	2	1	0	0	0	0	40	1	3	1	0	0	765492	2691	1017	1039
1	16	6	0	0	30	30	45	40500	1	0	1	0	2	3	0	1	1	1	0	80	1	5	0	0	0	312474	194	116	133
1	4	2	0	1	20	30	30	18000	1	0	1	0	3	3	0	3	1	0	0	90	1	3	0	1	1	340859	113	1112	37
0	28	9	0	3	20	60	40	48000	1	0	1	0	3	1	0	2	0	0	1	75	0	0	1	1	0	641800	397	2012	287
1	9	6	0	0	25	40	60	60000	1	0	1	0	1	2	0	10	0	1	0	85	1	3	1	0	0	122881	16	626	44
1	99	2	0	4	20	20	30	12000	1	0	1	0	3	1	0	0	1	0	0	75	1	3	1	1	0	287096	636	86	188
1	4	2	0	1	30	60	42	75600	1	0	1	1	2	0	1	1	0	1	0	70	1	1	1	0	0	106702	228	51	0
0	35	6	0	1	40	60	45	108000	1	0	1	0	1	2	0	0	0	0	1	78	1	3	1	0	0	462158	564	146	175
1	39	9	0	1	24	30	45	32400	1	1	0	1	3	0	0	1	1	1	1	83	1	3	1	1	0	332207	271	280	18
0	2	6	0	0	40	40	60	96000	1	0	1	1	3	2	1	2	0	0	0	40	1	3	0	0	0	783447	990	488	468
1	122	9	0	0	40	40	60	96000	1	0	1	0	3	2	0	0	1	1	0	80	2	3	1	0	0	479365	386	342	145
1	38	4	0	0	40	40	60	96000	1	0	1	0	2	2	0	3	1	1	0	85	2	4	0	0	0	372803	154	335	49
1	31	6	0	0	40	40	60	96000	1	0	1	1	3	2	1	2	1	0	0	81	1	3	1	0	0	353125	937	109	76
1	21	8	0	0	40	40	60	96000	1	0	1	0	2	0	0	0	1	0	0	75	0	3	1	1	0	457923	309	252	138
1	14	2	0	0	40	40	60	96000	1	0	0	0	3	1	0	2	0	0	0	80	1	3	1	0	0	492412	2603	192	167
1	14	7	0	0	25	40	30	30000	1	0	1	0	2	2	1	2	1	1	0	90	1	2	1	0	1	615910	214	445	123
1	5	6	0	0	25	40	30	30000	1	0	1	0	1	3	0	3	0	1	0	80	0	3	0	1	0	677202	227	600	315
1	25	6	0	0	33	36	45	53460	1	0	1	1	0	1	1	1	1	1	1	89	1	3	1	0	0	728285	421	439	402
1	39	9	0	0	37	70	40	103600	1	0	1	0	3	1	0	1	1	1	0	85	1	3	0	0	0	717637	911	620	31
1	90	6	0	0	37	70	40	103600	0	0	1	1	4	2	1	0	0	0	1	95	1	3	0	1	0	577252	479	568	105
0	12	6	0	0	37	70	40	103600	1	1	1	0	3	3	0	3	0	1	0	85	1	3	1	1	0	785083	924	856	614
1	90	11	0	0	250	60	60	900000	1	1	0	1	3	2	0	2	0	0	0	90	1	2	1	0	0	699241	506	1048	242
1	7	8	0	0	33	33	41	44649	1	0	1	1	3	3	0	3	1	1	0	95	1	3	1	1	0	489767	901	252	163
0	37	5	0	0	24	41	34	33456	1	0	1	0	1	2	1	2	1	1	0	88	0	3	1	1	1	591749	330	628	49
1	8	9	0	0	15	100	100	150000	1	0	0	0	4	2	0	2	1	1	0	99	1	3	1	1	0	195360	189	705	49
0	30	8	0	1	40	70	40	112000	1	0	1	0	1	2	0	3	0	1	0	95	0	3	1	1	0	456353	179	914	39
1	22	9	0	0	30	35	45	47250	1	0	0	0	1	1	0	3	1	0	0	60	1	2	0	0	0	556535	928	281	169
1	26	6	0	0	30	35	45	47250	1	0	1	0	3	3	0	3	1	1	0	90	1	5	1	1	0	698926	1198	346	133
1	30	11	0	1	30	40	60	72000	1	0	1	0	2	1	0	1	0	0	0	50	1	4	1	0	0	691308	250	435	38
1	209	6	0	0	30	40	40	48000	1	0	1	0	1	2	0	3	1	1	0	90	1	5	1	1	0	389134	129	289	10
0	23	8	0	4	25	30	50	37500	1	0	1	0	3	0	0	4	1	0	1	87	1	0	1	1	0	415402	24	3550	363
1	13	4	0	0	17	30	50	25500	1	1	1	0	3	1	0	2	1	1	0	80	2	5	0	0	0	536745	1002	457	83
0	28	6	0	3	30	35	55	57750	0	0	1	0	4	2	0	2	0	0	0	0	1	3	0	1	0	784733	627	1053	484
0	18	6	0	1	20	45	30	27000	1	0	1	0	1	1	0	4	1	0	0	98	0	3	1	0	1	531557	117	306	812
1	84	8	0	0	30	45	40	54000	0	0	1	0	3	1	0	4	1	0	0	80	1	3	1	0	1	456777	99	71	89
1	12	2	0	0	30	45	40	54000	1	0	1	0	3	3	0	5	1	1	0	90	2	3	0	0	0	705151	283	500	322
1	41	5	0	0	45	60	45	121500	1	0	1	0	1	3	0	2	1	0	0	90	1	3	0	1	1	550327	207	327	71
1	12	2	0	0	45	60	45	121500	1	0	1	0	4	2	1	2	1	1	0	96	1	1	1	1	0	646341	76	1598	442
1	18	6	0	0	45	60	45	121500	1	0	1	0	3	2	0	2	1	0	0	95	1	3	0	1	0	380875	681	54	318
1	129	6	0	1	30	80	60	144000	1	1	1	1	2	2	0	2	1	1	1	90	1	3	1	0	0	726656	617	410	66
1	32	3	0	0	30	40	50	60000	1	1	1	1	1	3	0	3	1	1	0	75	1	3	1	1	0	714701	829	1344	660
1	136	2	0	0	30	40	50	60000	1	0	1	0	3	0	0	1	0	0	0	90	1	3	0	1	0	480528	295	304	54
1	55	6	0	0	30	40	50	60000	1	0	1	0	3	3	0	2	0	0	0	67	1	3	0	0	0	172694	129	216	170
1	64	6	0	0	30	40	50	60000	1	1	1	0	1	0	0	1	0	0	1	69	2	2	0	0	0	454219	362	142	146
1	24	3	0	0	30	40	50	60000	0	1	1	1	1	1	1	0	0	0	0	95	1	3	0	0	0	570394	302	370	228
0	9	2	0	0	30	40	50	60000	1	0	1	0	2	2	0	2	0	0	0	90	1	5	0	0	0	558040	472	791	14
0	67	2	0	0	30	40	50	60000	1	0	1	0	4	1	0	5	1	1	0	100	1	5	0	1	1	624948	484	387	443
0	12	3	0	0	30	40	50	60000	1	0	0	1	3	2	0	0	0	0	0	55	2	3	1	1	0	265385	921	501	31
1	25	3	0	0	30	40	50	60000	1	0	1	0	1	1	0	3	1	0	0	90	0	0	0	0	1	426866	590	208	66
1	8	6	0	0	20	50	35	35000	1	0	1	0	3	0	1	3	1	0	1	65	1	2	1	1	0	454902	573	326	98
1	16	2	0	0	20	50	35	35000	1	0	1	0	1	3	0	2	1	1	1	75	1	3	0	0	0	519580	543	1253	77
1	6	8	0	1	30	60	40	72000	1	1	1	0	1	1	0	1	1	1	0	50	2	3	1	1	1	569181	76	1265	288
1	14	2	0	1	30	60	40	72000	1	0	1	0	4	2	1	0	1	0	1	75	1	3	0	1	0	559263	93	1013	116
0	20	2	0	1	30	60	40	72000	0	0	1	1	2	3	1	1	0	0	1	81	0	2	1	1	0	666397	311	1499	99
1	43	4	0	4	15	50	50	37500	1	0	1	0	2	3	0	0	1	0	1	80	1	3	0	0	0	301443	53	7825	260
1	25	2	0	4	15	50	50	37500	1	0	0	1	0	1	0	3	1	1	0	80	0	3	0	1	0	265110	113	1036	99
1	49	6	0	4	15	50	50	37500	1	0	1	0	3	1	0	3	1	1	1	80	1	3	1	1	0	734715	888	385	281
1	42	2	0	3	11	40	150	66000	1	0	1	0	1	2	0	1	1	1	0	95	1	4	1	1	0	654473	675	642	272
1	12	1	0	0	30	50	30	45000	0	0	1	0	4	2	0	2	1	0	0	99	1	2	1	1	1	201955	318	115	0
1	6	2	0	0	30	50	30	45000	1	0	0	0	3	3	0	1	0	1	0	95	1	3	1	0	0	695544	287	654	438
0	17	9	0	0	35	40	45	63000	1	0	1	0	4	2	1	2	1	0	1	95	1	0	1	1	0	692876	603	570	209
1	43	2	0	0	35	40	45	63000	1	1	1	0	1	2	0	3	1	0	1	93	0	3	0	1	1	700474	412	301	583
1	25	4	0	0	38	38	50	72200	1	0	1	1	1	2	0	2	1	1	1	91	1	3	1	1	1	489737	139	707	70
1	3	8	0	0	38	38	50	72200	1	0	1	0	3	3	0	0	1	1	0	90	1	5	1	0	0	59147	111	4450	14
1	28	7	0	0	40	50	70	140000	1	0	1	0	1	3	0	2	1	1	0	90	1	5	1	1	0	764384	311	1004	2979
1	26	8	0	0	40	50	70	140000	0	0	1	1	4	0	0	1	1	1	1	75	1	3	1	1	0	169270	0	189	7
1	41	6	0	0	40	50	70	140000	1	0	1	0	1	1	1	1	0	0	0	90	1	3	1	1	1	421275	583	707	64
1	17	6	0	0	24	56	56	75264	1	1	1	1	3	2	0	3	1	0	0	85	1	3	1	0	0	692511	592	584	95
1	12	11	0	0	30	50	60	90000	1	0	1	0	3	1	0	3	0	0	0	90	1	5	0	0	0	571901	125	3087	173
0	6	4	0	3	40	45	60	108000	1	0	0	1	0	0	0	1	1	0	0	90	1	0	0	0	1	650986	1026	307	338
1	6	7	0	3	25	60	35	52500	1	0	0	1	3	2	0	3	0	1	0	70	1	3	0	0	0	625617	219	653	300
1	13	3	0	0	45	50	50	112500	1	1	1	1	3	0	0	1	0	0	0	70	2	3	1	1	0	777941	482	573	216
1	4	6	0	1	30	45	35	47250	1	0	1	0	1	3	0	2	1	0	0	40	0	2	0	0	0	763996	525	429	733
1	12	3	0	0	20	30	30	18000	0	0	1	0	1	1	0	3	1	1	0	70	1	3	0	1	0	236623	699	138	32
1	63	10	0	0	30	30	60	54000	1	1	1	0	3	0	0	1	0	1	0	92	1	2	0	0	0	744772	449	562	376
1	18	6	0	0	30	30	60	54000	1	0	1	0	1	3	1	3	1	0	0	85	1	3	1	1	0	435623	212	235	183
1	54	4	0	0	30	30	60	54000	1	0	1	0	0	1	1	2	1	0	0	95	1	0	0	1	0	701416	160	2116	206
1	49	4	0	0	30	30	60	54000	1	0	1	1	1	1	1	0	1	0	0	90	1	2	1	0	0	749618	197	643	517
1	15	11	0	0	40	40	40	64000	1	0	1	0	2	2	0	3	1	1	1	60	1	5	0	0	0	439369	142	311	109
1	12	11	0	4	25	30	30	22500	1	0	1	0	1	2	0	1	1	1	1	80	1	5	1	0	0	267008	320	769	26
0	4	3	0	4	25	30	30	22500	1	0	1	1	1	2	0	1	1	0	0	55	1	2	1	1	1	639339	1001	74	76
1	67	6	0	3	50	60	90	270000	1	0	1	0	3	3	0	3	1	1	0	100	1	3	0	1	0	643331	299	888	210
1	38	2	0	0	35	20	35	24500	1	0	0	0	3	2	0	2	1	0	1	13	2	3	1	1	0	591277	524	501	129
1	16	2	0	0	35	20	35	24500	1	0	1	0	4	3	0	1	1	1	1	60	1	5	0	1	0	588814	206	3294	66
1	25	3	0	0	35	20	35	24500	1	0	1	0	1	2	0	1	1	1	0	95	1	3	1	1	0	685611	670	260	307
1	66	3	0	1	30	40	25	30000	1	1	0	1	4	1	0	2	1	0	0	40	1	0	1	0	0	234046	1008	18	125
1	18	7	0	0	20	60	40	48000	1	0	1	0	3	2	0	3	1	0	1	80	2	0	1	1	0	785083	644	565	509
1	16	3	0	0	20	60	40	48000	1	0	1	0	2	2	0	1	1	0	0	66	1	3	1	1	0	458230	960	343	45
1	39	6	0	4	20	30	40	24000	0	0	1	1	1	1	0	0	0	0	0	62	1	3	1	1	0	233929	49	117	98
0	27	9	0	0	43	43	70	129430	0	0	1	1	2	2	0	0	0	1	0	100	1	0	0	0	0	616266	239	661	215
1	26	2	0	0	30	30	50	45000	1	0	1	0	0	0	1	0	1	1	0	80	2	3	1	1	0	409599	232	1461	94
0	12	4	0	0	35	35	35	42875	1	0	1	1	3	2	0	1	1	1	0	80	1	3	1	0	1	657192	540	283	109
0	17	1	0	0	40	40	50	80000	1	0	1	0	1	2	0	0	0	0	0	80	1	0	0	0	0	175780	1739	52	984
1	30	2	0	0	30	80	80	192000	1	0	1	1	3	3	0	2	1	1	1	88	1	3	1	1	0	355417	103	994	103
1	26	2	0	0	20	45	50	45000	1	0	1	0	1	0	0	0	1	1	1	97	1	5	0	0	0	83655	621	21	37
1	53	3	0	0	20	45	50	45000	1	0	1	1	0	2	0	2	1	1	1	90	2	3	1	0	0	532218	375	92	140
1	17	9	0	0	20	45	50	45000	1	0	0	0	3	1	0	3	1	1	0	40	1	3	0	1	0	407967	747	91	399
1	26	3	0	0	18	20	35	12600	1	0	1	0	3	0	0	2	1	1	0	75	1	3	0	0	1	303266	192	508	63
1	86	2	0	1	32	40	50	64000	1	0	1	0	3	2	0	4	1	1	1	83	1	3	0	1	1	558447	776	52	28
1	26	6	0	1	32	40	50	64000	1	1	1	0	3	0	0	3	0	0	0	85	1	3	0	0	0	528761	432	176	52
0	29	4	0	0	30	50	70	105000	1	0	1	0	1	3	1	2	0	1	0	20	1	5	1	1	0	664114	1666	556	780
1	25	6	0	0	19	40	60	45600	1	0	1	0	4	1	0	1	1	1	0	85	1	5	0	0	0	776213	773	775	410
1	67	3	0	0	19	40	60	45600	1	0	1	0	3	3	0	2	0	1	0	80	1	2	0	0	0	778532	619	640	419
0	64	9	0	3	28	61	36	61488	1	0	1	0	0	1	0	3	1	1	1	91	1	5	1	1	0	759895	452	426	345
1	53	2	0	1	30	35	37	38850	1	0	1	0	2	3	0	0	1	1	1	94	0	5	1	1	0	93284	5	23	28
1	5	2	0	0	28	40	32	35840	1	1	1	1	3	0	0	0	1	0	0	90	1	3	1	0	0	325523	214	60	159
1	16	1	0	0	25	50	30	37500	1	0	1	0	4	1	0	4	0	1	0	98	1	5	1	1	0	622232	806	236	334
1	12	6	0	0	40	60	40	96000	1	1	1	0	2	2	1	2	1	1	0	75	1	2	0	1	0	250925	25	85	571
1	13	6	0	0	25	50	50	62500	1	0	0	0	4	2	0	0	1	1	0	40	1	3	0	0	0	419656	675	143	0
1	28	2	0	0	30	100	30	90000	1	0	0	0	3	3	0	1	1	0	0	5	1	3	1	1	0	714901	209	972	365
1	28	2	0	3	30	30	50	45000	1	0	1	0	1	1	0	0	1	0	0	92	1	0	1	0	1	364346	334	250	126
1	16	8	0	3	60	100	50	300000	1	0	1	0	2	1	0	1	1	0	0	80	1	5	1	0	1	270061	93	0	206
1	16	2	0	0	40	25	40	40000	1	0	1	0	4	1	0	2	0	0	0	65	1	3	1	1	1	117910	203	251	85
0	3	6	0	0	40	25	40	40000	1	0	1	0	1	2	0	2	1	1	1	76	0	3	1	1	1	735798	1196	768	301
1	28	11	0	0	40	25	40	40000	1	0	0	0	1	0	0	2	1	1	0	90	1	3	1	0	0	690065	432	366	358
0	1207	10	0	0	40	25	40	40000	1	0	1	0	3	3	0	3	0	1	0	70	1	3	0	0	0	642165	406	323	207
1	30	9	0	1	30	50	50	75000	1	0	1	0	0	1	0	2	0	1	1	85	1	3	1	0	1	629733	86	727	88
1	61	6	0	1	30	40	40	48000	1	1	0	1	1	1	0	1	1	1	0	88	1	5	1	0	1	601651	433	470	217
1	26	9	0	4	25	23	46	26450	0	0	1	1	1	2	0	1	0	1	1	85	1	0	0	1	1	761634	1255	583	180
1	7	6	0	4	25	23	46	26450	1	0	1	1	4	0	0	2	0	1	0	90	1	0	0	0	0	284812	410	86	112
1	25	2	0	4	25	23	46	26450	1	0	1	0	2	0	0	1	1	0	1	90	1	3	1	1	1	671969	651	926	154
1	18	3	0	0	30	40	40	48000	1	1	0	1	1	0	1	1	1	0	1	88	1	3	1	0	0	749224	1127	1654	222
0	18	8	0	0	40	40	40	64000	0	0	1	0	3	0	0	1	0	1	0	90	1	0	1	1	0	543782	179	318	128
1	20	9	0	1	15	15	15	3375	1	0	1	1	3	3	1	3	1	0	0	80	2	3	0	1	0	355635	225	202	67
1	42	6	0	0	15	20	40	12000	1	0	1	0	2	3	0	0	1	0	0	90	1	3	1	0	0	367251	175	90	191
0	69	5	0	4	30	60	30	54000	1	0	1	0	1	0	0	2	1	1	1	88	1	0	0	1	0	221682	133	503	0
1	12	3	0	4	30	35	65	68250	1	0	1	0	4	2	0	2	1	0	1	70	1	3	1	1	0	162437	718	115	27
1	52	2	0	4	30	40	30	36000	1	0	1	0	1	2	0	3	1	0	0	95	2	3	1	1	0	485024	346	322	112
0	14	11	0	0	28	38	46	48944	1	0	1	0	1	1	1	0	1	0	0	95	2	3	1	0	1	632223	220	407	227
1	25	2	0	0	28	38	46	48944	1	1	1	1	4	1	0	2	0	1	0	93	2	3	1	1	0	252559	32	319	169
1	97	2	0	0	30	45	60	81000	1	0	1	0	4	1	0	1	1	1	0	70	1	0	1	0	0	94935	598	154	15
1	31	3	0	0	30	45	60	81000	0	0	1	0	3	2	1	1	1	0	0	90	2	3	0	1	1	621157	264	1183	180
1	5	6	0	0	30	45	60	81000	1	0	1	0	1	0	0	3	0	0	0	80	1	3	1	0	0	675166	358	338	268
0	21	2	0	0	30	45	60	81000	1	0	1	1	1	1	0	2	1	1	1	92	1	2	0	0	0	534659	488	213	288
1	4	2	0	3	27	35	36	34020	1	1	1	0	1	3	1	2	1	0	1	93	1	2	1	0	1	587252	646	1026	377
0	14	2	0	3	27	35	36	34020	0	0	1	0	2	3	1	1	1	1	0	90	1	3	1	0	1	295682	322	21	71
1	30	4	0	0	21	22	32	14784	1	0	1	0	2	1	0	1	0	1	1	85	1	1	1	0	1	637250	247	751	300
1	27	2	0	0	21	22	32	14784	1	0	1	0	1	1	0	2	1	1	1	92	1	2	0	0	0	534659	488	213	288
1	15	3	0	0	25	30	45	33750	0	0	1	0	3	2	0	0	0	1	0	70	1	3	1	1	1	316016	911	64	273
0	21	2	0	0	25	30	45	33750	0	0	1	1	2	1	0	2	1	1	1	92	1	5	0	0	0	534659	488	213	288
1	87	4	0	0	25	30	45	33750	1	0	1	0	3	1	0	1	1	0	0	50	1	3	1	0	0	683995	150	582	79
0	53	2	0	0	32	40	40	51200	0	0	1	1	4	0	0	0	1	0	1	93	1	0	0	0	0	448028	2779	280	173
1	16	3	0	0	300	30	30	270000	1	1	0	1	3	1	0	0	1	0	0	90	1	3	0	0	1	746078	533	347	385
0	12	2	0	1	12	18	24	5184	1	0	1	1	1	1	0	2	1	1	1	92	2	1	0	0	0	534659	488	213	288
1	45	2	0	1	12	18	24	5184	1	0	1	1	3	3	1	3	0	1	1	85	1	3	1	1	1	762202	1544	779	116
1	43	2	0	0	20	30	30	18000	1	0	1	0	2	1	0	1	1	1	1	85	1	3	1	1	0	465310	723	58	609
0	12	2	0	0	30	26	40	31200	1	0	1	1	1	3	0	2	1	1	1	92	2	1	0	0	0	534659	488	213	288
1	25	6	0	0	30	26	40	31200	1	0	1	0	2	2	1	1	0	1	0	85	1	5	0	1	0	393699	16	580	48
1	53	6	0	0	30	26	40	31200	1	0	1	0	2	1	1	0	1	0	1	85	1	3	1	1	0	645829	440	218	236
1	5	8	0	0	30	26	40	31200	0	1	0	1	0	1	0	1	0	0	0	5	1	3	1	0	1	313493	216	10000	99
1	5	3	0	4	40	50	40	80000	1	1	1	0	1	1	0	2	1	1	0	90	1	0	0	1	0	99542	182	128	86
1	5	6	0	4	20	30	40	24000	1	0	1	1	1	2	0	0	1	1	0	60	1	3	1	1	0	673184	518	616	239
1	14	9	0	0	25	35	35	30625	1	0	1	0	2	3	0	2	0	0	0	50	2	0	1	1	1	693978	583	327	244
1	12	2	0	4	20	20	20	8000	1	1	1	1	4	2	1	2	0	0	1	80	1	3	1	0	0	191736	608	195	18
1	31	10	0	4	20	20	20	8000	1	0	1	0	3	1	1	1	1	0	0	80	1	3	0	1	0	339399	307	1326	70
1	25	6	0	4	20	20	20	8000	1	0	1	1	2	0	0	1	0	0	1	70	1	3	1	0	0	541604	212	223	123
1	54	3	0	0	20	35	25	17500	1	0	1	0	3	2	1	2	1	0	1	97	1	3	0	0	1	118603	549	0	50
1	55	9	0	0	32	39	53	66144	1	0	1	1	3	2	1	0	1	1	0	55	1	3	1	0	0	309577	206	144	56
1	29	2	0	0	32	39	53	66144	1	0	1	0	2	1	0	2	1	1	0	80	1	3	1	1	0	613175	268	565	172
1	115	7	0	0	25	35	60	52500	1	0	1	0	2	3	0	2	0	0	1	80	0	3	1	0	0	563899	323	141	178
0	16	11	0	0	30	30	40	36000	1	0	1	1	1	1	0	1	1	0	0	80	1	4	1	0	1	252927	22	390	88
1	15	2	0	3	30	40	26	31200	1	1	1	1	2	1	0	2	0	0	0	93	2	3	1	1	0	252559	32	319	169
0	12	3	0	3	30	40	26	31200	1	0	1	0	3	0	0	2	1	0	1	77	1	0	1	0	1	167962	385	241	51
0	2	2	0	3	30	40	26	31200	1	0	1	0	3	2	0	2	1	0	0	90	0	2	1	1	0	743634	67	1708	458
1	221	9	0	3	30	40	26	31200	1	1	1	0	2	3	1	0	0	1	1	60	1	0	1	1	1	681294	609	384	232
1	33	8	0	3	30	40	26	31200	1	0	1	0	3	0	0	2	1	1	0	95	2	3	1	1	0	526495	111	2493	166
1	129	9	0	3	30	40	26	31200	1	1	1	0	3	2	0	0	1	1	1	89	1	0	1	0	0	515994	116	285	161
1	14	2	0	0	30	40	40	48000	1	1	0	1	3	2	1	1	0	0	0	10	2	3	0	0	0	785083	1166	655	695
1	62	3	0	0	300	32	43	412800	1	0	1	1	4	0	1	2	1	1	0	75	2	2	1	0	0	486986	450	202	164
1	14	2	0	1	9	16	18	2592	1	0	1	0	2	1	0	1	0	0	0	70	1	3	1	0	0	266380	225	264	95
1	18	2	0	1	9	16	18	2592	1	1	1	0	3	0	0	1	0	1	0	95	0	5	0	0	0	646822	321	500	279
1	64	2	0	1	9	16	18	2592	1	0	1	1	3	0	0	1	0	0	0	100	2	3	1	0	0	713075	299	771	170
0	5	6	0	0	25	40	40	40000	1	0	1	0	1	2	0	1	1	0	0	100	1	5	1	0	0	553570	464	112	471
1	4	8	0	0	32	65	35	72800	1	0	0	1	1	3	0	1	1	0	1	85	0	3	1	1	0	275137	15	117	589
0	18	2	0	0	60	120	60	432000	1	0	1	0	3	0	0	1	1	0	0	90	0	3	0	1	1	776381	447	1765	701
1	39	5	0	0	40	50	40	80000	1	0	1	0	3	2	0	3	1	0	0	75	0	3	1	1	0	326165	612	215	160
1	80	10	0	1	44	47	47	97196	1	0	1	0	4	1	0	0	1	1	1	85	1	4	1	0	0	785083	959	2151	603
1	85	2	0	0	60	120	120	864000	1	0	1	0	2	0	0	3	0	1	0	90	1	2	1	1	0	487339	878	60	109
1	53	3	0	0	20	40	40	32000	0	0	1	0	1	2	0	0	0	0	0	75	1	2	1	1	0	343498	392	22	209
1	25	6	0	0	20	40	40	32000	1	0	1	0	1	2	0	2	1	1	1	75	1	2	1	1	0	705068	955	1071	143
1	169	2	0	3	30	30	30	27000	1	1	1	1	4	0	1	2	1	1	1	76	1	5	1	0	0	760705	258	1144	550
1	13	4	0	0	30	45	30	40500	1	1	1	1	0	3	0	2	0	0	0	60	1	5	1	0	0	401119	109	203	35
1	14	2	0	0	36	38	30	41040	1	0	1	0	3	3	0	2	1	1	0	75	2	3	1	1	0	145653	89	75	89
1	5	1	0	0	30	40	50	60000	1	0	1	0	2	1	0	3	0	1	0	90	1	3	1	1	1	364305	252	185	34
1	4	2	0	0	30	40	50	60000	1	0	1	1	1	2	0	4	1	0	0	70	1	2	1	1	0	612518	179	1084	179
1	35	3	0	0	30	40	50	60000	1	0	1	0	4	1	0	3	1	0	0	95	1	3	1	0	0	671615	318	547	347
1	14	4	0	0	30	40	50	60000	1	0	1	1	3	2	1	1	1	0	0	60	1	3	0	0	0	779502	306	2065	534
0	7	2	0	0	30	40	50	60000	1	0	1	0	3	2	0	2	0	0	0	85	1	3	1	1	0	693301	141	1793	520
1	29	9	0	0	30	40	50	60000	1	0	1	0	1	0	1	2	0	0	0	90	2	0	0	0	0	706984	551	1065	335
1	36	11	0	1	30	60	60	108000	1	0	1	0	2	2	0	3	1	0	0	90	1	5	0	1	0	673056	297	484	249
0	2	10	0	1	35	40	60	84000	1	0	1	0	3	2	0	2	0	0	0	90	0	0	0	0	0	54182	169	718	12
1	18	11	0	3	40	90	50	180000	1	0	1	0	2	0	1	3	1	0	0	90	1	3	1	0	0	586216	329	335	340
1	10	2	0	4	35	60	40	84000	1	0	1	0	3	2	0	2	0	0	0	85	1	2	1	1	1	371019	80	693	93
1	12	2	0	4	35	60	40	84000	1	1	0	0	1	2	1	1	1	1	0	50	1	2	0	1	0	761908	21	411	433
1	33	2	0	4	35	60	40	84000	1	0	1	0	2	2	0	1	1	1	0	50	2	3	0	1	0	761908	21	411	433
1	2	1	0	4	35	60	40	84000	1	1	1	0	1	0	0	1	1	0	0	75	1	3	1	0	0	221043	311	74	83
0	14	2	0	0	40	45	80	144000	1	0	1	1	2	3	0	3	1	0	0	70	0	3	0	1	0	716184	80	1302	324
0	13	6	0	0	20	30	60	36000	1	0	1	0	3	1	0	1	0	0	0	90	0	3	1	1	0	464140	451	58	425
1	38	6	0	0	20	30	60	36000	1	0	1	0	1	1	0	2	1	0	1	82	0	3	1	1	0	496774	545	146	176
1	14	6	0	0	40	38	43	65360	1	0	1	0	3	2	0	3	0	1	1	88	1	5	0	1	0	659799	555	1353	138
0	2	2	0	3	30	26	40	31200	1	0	0	0	3	3	0	2	1	1	0	98	1	2	0	0	0	543197	293	340	49
0	3	2	0	3	30	26	40	31200	1	0	1	0	2	2	0	1	0	1	0	80	1	2	1	0	0	286221	352	244	34
1	22	2	0	0	30	40	40	48000	1	0	1	0	2	2	0	2	1	1	0	90	0	5	1	1	0	421299	400	15	254
1	42	3	0	0	30	40	40	48000	1	0	1	0	1	3	0	1	1	0	0	85	1	3	1	0	1	158164	185	77	9
1	11	2	0	1	38	30	45	51300	1	0	1	0	1	2	0	0	1	0	0	84	1	3	1	1	0	199429	248	47	35
1	37	11	0	1	36	64	46	105984	1	1	1	0	4	2	0	2	0	0	0	70	1	3	1	0	0	699075	380	200	296
0	57	10	0	0	1500	300	150	67500000	1	0	1	1	4	2	0	2	1	0	1	80	1	3	1	1	1	263887	712	1244	195
1	55	10	0	1	30	50	50	75000	0	0	1	1	3	0	0	0	1	0	0	94	1	3	1	0	0	730822	547	365	362
1	11	9	0	1	30	50	50	75000	1	1	0	1	3	3	1	0	1	0	1	10	1	3	1	0	0	588137	867	284	89
1	2	9	0	0	22	45	45	44550	1	1	1	0	2	2	0	2	1	0	0	70	1	3	1	0	1	761221	569	374	326
1	25	2	0	0	22	45	45	44550	1	0	1	0	3	3	0	5	0	0	0	75	1	4	1	0	0	785083	1105	1060	503
1	13	3	0	0	20	50	30	30000	1	0	1	0	2	3	0	1	1	1	0	95	1	3	0	1	1	26554	446	19	0
1	13	6	0	0	20	50	30	30000	1	0	1	0	1	1	0	3	1	1	0	65	1	3	0	0	1	745207	532	784	340
1	22	5	0	0	20	50	30	30000	1	0	0	0	1	1	1	1	0	0	0	90	0	3	0	1	0	775693	834	1237	399
0	27	7	0	0	20	50	30	30000	1	0	1	0	3	3	0	2	1	1	0	99	1	3	1	1	1	137297	277	34	128
1	26	2	0	0	20	50	30	30000	1	0	1	1	2	2	0	3	1	1	1	75	2	3	1	1	0	567602	237	197	93
0	8	3	0	0	45	25	55	61875	1	0	1	0	3	0	1	1	0	0	1	69	1	0	1	1	0	607173	172	773	183
0	14	2	0	0	45	25	55	61875	1	1	0	1	3	0	0	3	1	0	0	90	1	2	1	0	0	551296	81	287	176
1	13	8	0	3	170	40	58	394400	1	1	1	1	1	2	0	3	1	0	1	79	1	2	1	0	0	471894	416	95	67
1	13	4	0	4	30	150	50	225000	1	0	1	0	1	0	0	1	1	1	0	75	1	5	1	1	0	481176	0	625	138
0	12	7	0	4	50	40	70	140000	1	0	1	1	3	3	0	3	0	0	1	82	1	3	0	0	0	340445	160	267	80
0	3	9	0	4	50	40	70	140000	1	0	1	0	3	2	0	2	1	0	0	98	0	2	0	1	0	704702	838	610	253
1	39	3	0	4	30	30	60	54000	1	0	1	0	3	0	0	1	1	0	0	90	1	3	0	0	0	660522	706	884	410
1	19	8	0	4	30	30	60	54000	1	0	1	0	4	0	0	2	0	1	0	80	1	5	1	0	1	49561	225	4131	18
1	31	8	0	4	30	30	60	54000	1	0	1	0	1	3	1	2	0	1	0	80	1	5	1	0	1	49561	225	4131	18
0	25	8	0	4	30	30	60	54000	1	0	1	0	1	0	1	2	0	1	0	80	1	5	1	0	1	49561	225	4131	18
1	37	6	0	0	14	30	20	8400	1	1	1	0	3	3	1	0	0	1	0	67	1	0	0	0	0	711386	645	653	51
1	19	2	0	0	220	20	20	88000	1	0	1	0	2	2	1	3	1	0	1	68	1	3	1	1	0	426731	108	1037	54
1	5	6	0	0	30	40	50	60000	1	1	0	0	3	2	0	0	0	0	0	80	2	3	1	0	1	573332	97	322	75
1	16	2	0	0	30	40	50	60000	1	0	1	1	3	1	1	3	1	0	1	68	0	3	1	1	0	426731	108	1037	54
0	17	5	0	0	35	35	45	55125	1	0	1	0	3	1	0	1	1	0	0	90	1	3	1	1	0	598944	179	764	174
1	4	9	0	0	34	60	40	81600	1	0	1	1	3	3	0	2	1	0	0	80	1	3	1	1	0	569303	228	471	65
1	37	2	0	3	19	28	40	21280	1	1	1	0	4	2	0	3	1	0	1	74	2	5	1	1	1	410941	2050	1852	574
0	21	2	0	1	18	40	40	28800	0	0	0	1	4	1	0	1	0	0	0	25	1	2	0	1	0	586640	133	339	146
1	32	3	0	1	18	40	40	28800	1	0	0	0	3	2	0	2	0	1	1	71	2	3	1	1	0	540187	696	4343	671
1	29	2	0	0	250	50	50	625000	1	0	1	0	1	0	0	2	1	1	0	88	0	3	1	1	0	647776	355	1767	252
1	3	3	0	4	45	45	45	91125	1	0	0	0	1	3	0	4	1	1	0	80	1	2	0	0	0	337218	55	272	43
1	65	3	0	1	30	60	40	72000	1	1	1	0	1	1	1	1	1	1	0	75	1	3	0	0	0	684820	718	559	179
0	91	5	0	0	20	30	45	27000	1	0	1	0	2	3	0	1	0	0	0	91	1	0	0	1	1	336854	198	267	104
1	4	4	0	0	20	30	45	27000	1	1	1	1	3	0	0	2	1	0	1	88	1	3	1	1	0	740723	322	1596	304
0	6	2	0	1	35	40	30	42000	1	0	1	0	4	2	0	1	1	1	1	73	1	0	1	1	1	613932	517	284	277
0	4	4	0	1	35	40	30	42000	1	0	0	0	3	3	0	3	1	1	0	90	0	4	1	0	0	710347	401	281	313
1	3	8	0	1	35	40	30	42000	1	1	1	1	2	2	0	3	1	1	0	78	1	3	0	0	0	696637	306	741	196
1	90	1	0	1	28	35	40	39200	1	0	1	1	4	2	0	1	1	0	0	85	1	5	1	0	0	166488	1116	14	114
1	177	6	0	0	35	30	50	52500	1	0	1	1	0	0	1	1	0	1	0	95	2	3	1	1	0	680883	121	468	88
1	14	3	0	0	35	30	50	52500	1	1	1	0	2	3	1	3	1	1	1	85	1	3	1	1	0	239681	282	145	61
1	22	6	0	0	30	60	30	54000	1	0	1	0	2	2	0	2	1	0	0	70	0	3	0	0	0	623232	1523	2369	171
1	33	8	0	0	40	50	40	80000	1	0	1	1	3	0	1	4	0	0	0	40	2	3	0	0	0	547618	197	146	412
1	2	6	0	1	180	33	33	196020	1	0	0	1	1	1	0	4	1	0	0	65	1	3	1	1	0	256084	461	321	83
1	18	3	0	1	180	33	33	196020	1	0	1	0	3	0	0	0	1	0	0	71	1	4	0	1	1	499979	1047	143	78
1	25	4	0	0	18	50	35	31500	0	0	1	1	3	0	0	0	0	0	1	70	1	3	0	0	0	769511	550	2652	119
1	18	2	0	0	48	40	38	72960	1	1	0	1	3	1	0	2	1	1	0	95	1	2	0	1	0	547629	225	1006	237
1	26	6	0	3	40	60	40	96000	1	0	0	0	1	3	0	3	1	1	0	75	1	1	1	1	0	630892	554	336	90
0	2	2	0	3	40	60	40	96000	1	0	0	0	0	3	0	1	1	1	0	90	1	2	0	0	0	553189	145	1106	149
0	8	2	0	3	40	60	40	96000	1	0	1	0	4	2	0	0	1	1	1	90	1	5	1	1	1	276290	95	789	458
0	45	1	0	3	40	60	40	96000	1	0	1	0	2	0	0	0	1	1	0	95	1	0	0	1	0	232021	1756	9	23
1	45	9	0	3	300	40	40	480000	1	0	1	0	1	1	1	1	1	0	0	60	1	3	1	1	1	599778	407	423	170
1	43	8	0	0	33	50	36	59400	1	0	1	1	0	2	1	3	1	1	0	80	1	5	1	1	1	83315	531	117	41
0	30	9	0	0	0	150	150	0	1	0	1	0	3	2	0	3	1	1	1	80	0	0	1	1	1	124946	194	26	34
0	17	6	0	1	25	47	50	58750	1	0	1	0	4	1	0	2	1	1	0	95	1	3	1	0	0	785083	882	669	704
0	2	2	0	0	22	37	37	30118	0	0	0	1	1	0	0	0	0	0	0	50	1	3	0	0	0	780197	440	1163	486
1	14	6	0	1	40	50	70	140000	1	0	1	1	3	0	0	4	1	1	1	84	0	3	0	1	0	470133	414	174	298
1	11	7	0	0	16	44	48	33792	1	1	1	1	3	3	0	0	1	0	0	65	1	3	0	0	0	102940	123	183	45
1	40	9	0	4	35	30	40	42000	1	0	1	0	3	0	0	0	1	0	0	80	1	5	0	1	0	515889	167	401	119
1	5	4	0	1	20	50	30	30000	0	0	1	1	3	3	0	0	1	0	0	0	1	2	1	0	0	754161	2898	509	2686
1	26	2	0	1	20	50	30	30000	1	0	1	0	1	0	0	2	1	0	1	93	1	5	1	0	0	0	91	0	10
1	28	6	0	0	250	50	50	625000	1	0	0	0	3	1	0	0	0	1	1	70	1	3	1	1	1	785083	559	950	663
1	41	2	0	0	250	50	50	625000	1	0	1	0	2	2	1	4	1	0	0	95	2	3	1	1	1	489931	29	349	47
0	12	3	0	4	20	25	25	12500	1	0	1	0	1	0	0	0	1	1	0	99	1	3	0	0	1	563457	479	272	202
0	34	6	0	4	45	90	60	243000	1	0	1	0	3	2	0	3	1	1	0	90	1	4	1	1	0	784372	483	1026	637
0	14	2	0	4	45	90	60	243000	1	0	1	0	3	3	0	2	1	0	1	70	1	0	1	1	0	716664	865	360	303
1	132	3	0	4	45	90	60	243000	1	0	1	0	4	3	0	3	1	0	0	50	1	3	1	1	1	413033	170	142	116
1	17	2	0	1	35	60	45	94500	1	0	1	0	3	2	1	1	1	0	0	100	1	3	0	1	0	656479	299	1041	291
1	34	9	0	1	35	60	45	94500	1	0	1	0	3	1	0	1	1	1	0	50	0	0	1	0	0	400932	103	146	457
0	49	4	0	3	30	42	30	37800	1	0	1	1	1	1	0	1	0	0	1	78	1	3	0	1	0	785083	1001	2929	694
1	14	4	0	1	35	50	50	87500	1	0	1	1	0	1	0	0	1	1	0	90	0	3	0	1	0	464915	205	6258	196
1	41	3	0	4	23	23	45	23805	1	0	1	0	2	0	1	2	1	1	1	92	1	3	0	1	0	597300	676	431	137
1	6	2	0	4	23	23	45	23805	1	0	1	0	2	3	0	3	0	0	0	60	1	3	0	1	0	325970	219	931	103
1	15	2	0	0	50	50	50	125000	1	0	1	1	4	0	0	2	0	1	1	65	1	3	0	1	0	689104	67	739	267
0	33	9	0	3	30	50	50	75000	1	0	1	0	1	0	0	0	1	0	1	80	1	4	1	1	1	614521	433	325	168
1	24	2	0	0	35	40	45	63000	0	0	1	0	1	0	0	0	0	1	1	75	1	4	1	1	0	700714	463	1719	210
1	4	2	0	0	30	40	30	36000	1	0	1	0	2	2	0	1	0	1	0	85	1	3	1	0	0	286221	352	244	34
1	15	2	0	0	30	40	30	36000	0	0	1	0	1	2	0	0	0	1	1	75	1	3	1	1	0	700714	463	1719	210
1	6	2	0	4	17	27	41	18819	0	0	1	1	4	3	0	0	0	1	1	75	1	3	1	1	0	700714	463	1719	210
1	43	4	0	4	17	27	41	18819	1	0	1	0	4	1	0	0	1	1	0	80	1	1	0	0	0	696325	303	551	298
1	91	4	0	4	17	27	41	18819	1	1	1	1	3	1	0	0	1	1	0	70	0	3	0	0	0	696325	303	551	298
0	3	9	0	4	17	27	41	18819	1	0	1	0	3	0	0	2	1	0	0	75	0	5	0	1	0	336077	303	367	82
0	39	6	0	0	30	30	46	41400	1	0	0	0	3	3	0	1	1	1	1	87	1	5	0	1	1	153777	378	85	23
0	19	1	0	0	30	30	46	41400	1	0	1	0	3	2	0	1	1	0	0	90	1	0	1	1	0	274643	1705	49	121
1	3	6	0	1	20	30	25	15000	1	0	1	0	1	0	0	1	1	0	1	60	1	3	1	0	0	692435	394	820	288
1	16	2	0	0	200	30	40	240000	1	0	1	0	1	0	1	2	1	0	1	87	1	3	0	1	0	175299	185	62	136
1	14	8	0	0	500	40	60	1200000	1	0	1	1	4	2	0	2	0	1	1	84	1	3	1	0	1	95048	178	337	44
1	35	3	0	0	20	33	38	25080	1	1	1	1	1	1	1	3	0	0	0	80	1	5	0	1	0	134933	237	445	69
1	15	3	0	0	10	18	18	3240	1	0	1	1	0	3	0	2	0	0	0	88	1	2	1	0	0	457180	373	259	109
0	6	2	0	0	28	28	26	20384	1	0	0	0	1	0	0	2	0	1	0	92	1	0	0	0	0	737757	375	283	453
1	7	9	0	0	45	45	55	111375	1	0	1	0	4	0	0	2	0	0	0	85	1	3	1	1	0	369907	137	154	192
1	16	2	0	0	45	45	55	111375	1	0	1	0	1	3	0	4	1	0	0	70	1	3	1	0	0	204389	193	346	0
1	14	2	0	4	40	40	40	64000	1	0	1	0	2	2	0	1	0	0	0	95	1	4	1	0	0	581027	87	415	120
0	5	6	0	4	40	40	40	64000	0	0	1	0	3	0	0	0	0	0	1	97	1	2	0	1	0	739342	969	646	262
0	18	3	0	1	20	60	30	36000	0	1	1	1	0	1	0	1	0	0	0	95	1	5	0	0	0	233040	80	405	68
1	56	9	0	0	30	30	30	27000	1	0	1	1	3	0	0	1	1	1	1	96	1	3	0	1	1	438239	588	90	36
0	6	2	0	0	30	30	30	27000	1	0	1	0	4	1	1	0	1	1	0	80	1	2	0	1	1	298062	422	160	57
1	8	2	0	1	27	28	40	30240	1	0	1	0	1	0	0	5	1	0	0	75	1	2	0	0	0	637971	205	496	235
1	35	3	0	1	27	28	40	30240	1	1	1	1	3	3	1	3	0	0	0	80	0	3	0	1	0	134933	237	445	69
0	34	11	0	1	27	28	40	30240	1	0	0	0	4	1	0	0	1	1	0	97	1	5	0	1	0	60738	23	792	25
1	25	6	0	1	27	28	40	30240	1	0	1	0	2	0	0	1	1	0	0	95	1	5	0	1	0	657060	671	308	215
1	7	3	0	1	27	28	40	30240	0	0	1	1	1	0	1	0	0	0	0	80	0	3	1	0	0	520488	334	190	59
1	12	5	0	0	45	60	45	121500	1	0	1	0	4	2	0	2	1	0	1	98	1	5	1	1	0	523231	586	832	115
1	14	2	0	0	20	50	40	40000	1	0	1	0	3	2	0	3	1	1	1	85	1	2	1	1	0	730284	149	801	120
0	40	2	0	1	30	30	45	40500	1	0	1	0	1	1	0	2	1	1	1	82	1	4	1	1	0	147841	577	203	31
1	11	4	0	0	30	60	60	108000	1	0	1	1	2	2	0	2	1	1	1	84	1	3	1	0	0	739173	327	648	384
1	4	2	0	0	30	60	60	108000	1	0	0	1	4	3	0	2	1	1	0	90	2	3	0	0	1	503820	301	629	203
0	5	6	0	3	50	30	50	75000	1	0	1	1	2	2	0	0	1	0	1	65	1	3	1	1	0	569987	655	127	254
1	13	2	0	4	50	50	40	100000	1	0	1	0	1	1	0	2	0	1	1	94	1	3	1	1	0	624759	354	3088	380
1	18	2	0	4	50	50	40	100000	1	0	1	0	1	2	1	1	0	1	0	85	1	3	0	1	0	469122	362	104	95
1	14	6	0	4	50	50	40	100000	1	1	1	0	3	3	0	2	1	0	0	90	1	5	1	0	0	85614	276	8	239
1	88	2	0	4	50	50	40	100000	1	0	1	0	2	2	0	10	0	1	0	95	1	3	0	1	0	776647	849	665	425
1	16	3	0	1	300	40	35	420000	1	1	1	0	3	2	0	2	0	0	0	85	1	0	0	0	0	527677	222	251	141
1	20	2	0	1	300	40	35	420000	1	0	1	0	1	0	0	3	0	0	0	95	0	5	1	0	0	250813	334	241	43
1	21	3	0	3	18	18	56	18144	1	1	1	0	1	2	0	1	1	1	0	85	1	3	1	0	1	413118	493	294	50
1	7	9	0	3	18	18	56	18144	1	1	1	1	4	1	1	0	1	1	0	40	1	5	1	1	1	162655	53	79	55
1	61	9	0	0	18	50	33	29700	0	1	1	1	1	1	1	0	1	1	0	35	1	5	0	1	1	162655	53	79	55
1	51	2	0	0	31	48	48	71424	1	0	1	0	3	1	0	1	1	1	1	75	1	4	0	1	0	415154	34	733	266
0	30	3	0	0	150	43	30	193500	1	1	1	0	3	2	0	1	1	0	1	85	1	3	1	0	1	532613	585	46	381
1	31	3	0	0	60	120	60	432000	0	0	0	0	3	1	0	1	1	1	0	60	1	5	1	1	1	387983	350	475	72
1	14	3	0	0	60	120	60	432000	1	0	0	1	4	2	0	1	0	1	0	100	1	3	0	0	1	455157	576	493	1627
1	37	6	0	0	30	46	33	45540	1	0	1	0	3	1	0	1	1	1	0	85	1	0	1	1	0	664133	634	689	159
1	12	3	0	0	30	30	60	54000	1	0	1	0	1	1	0	1	1	1	0	75	1	3	0	0	1	550991	1090	938	136
1	45	3	0	0	30	30	60	54000	1	0	0	0	0	3	0	2	1	0	0	90	1	0	0	0	1	711886	791	857	214
1	3	2	0	0	15	20	30	9000	1	0	1	0	2	1	0	3	0	0	0	90	1	5	0	0	0	627922	357	1661	13
1	4	9	0	0	15	20	30	9000	1	0	1	0	3	0	0	1	1	0	1	65	1	3	1	0	0	269028	932	138	72
1	53	3	0	0	50	38	55	104500	0	0	1	0	1	2	0	2	0	0	1	32	2	0	1	0	0	721752	875	676	309
1	49	9	0	0	50	38	55	104500	1	0	1	0	3	2	0	1	1	1	0	90	1	5	1	1	0	591566	509	437	256
1	13	2	0	0	50	38	55	104500	1	0	1	1	3	0	0	0	1	1	0	80	0	3	0	0	0	755180	469	526	41
1	26	3	0	1	300	30	25	225000	1	0	1	0	2	0	0	2	1	1	1	75	1	2	0	0	0	310139	1027	45	32
1	48	2	0	1	300	30	25	225000	1	0	1	0	1	2	0	2	1	1	1	68	1	4	1	1	1	772054	715	433	410
1	7	3	0	1	15	50	50	37500	1	0	1	0	1	3	0	2	1	0	1	85	0	5	1	0	0	350037	239	184	151
1	96	6	0	1	15	30	50	22500	1	0	1	1	1	3	0	0	1	0	1	83	1	3	1	0	0	517411	111	106	371
1	73	6	0	1	20	50	20	20000	1	0	1	1	2	3	0	0	1	1	1	83	1	3	1	0	0	517411	111	106	371
1	24	6	0	1	20	50	20	20000	1	1	1	0	1	2	1	1	0	0	0	90	1	3	1	0	1	655576	579	244	348
1	60	1	0	0	18	28	43	21672	1	0	1	0	4	2	0	3	1	0	0	90	1	3	1	0	0	453466	682	161	329
1	3	9	0	0	20	50	40	40000	1	0	1	1	3	0	0	1	0	0	0	30	1	2	0	1	0	452490	112	404	0
1	7	4	0	0	25	45	45	50625	1	1	1	0	1	0	0	0	0	0	0	55	1	3	0	0	0	145411	94	430	13
1	27	2	0	3	50	25	30	37500	0	0	1	1	1	2	1	1	1	1	1	80	2	3	1	1	1	405249	129	521	83
1	86	9	0	3	50	25	30	37500	1	0	0	0	1	2	1	4	1	0	0	90	1	3	1	0	0	420601	190	112	157
0	24	8	0	3	50	25	30	37500	0	0	1	1	4	0	0	0	0	1	0	0	0	3	1	1	0	389457	707	275	79
1	13	3	0	3	50	25	30	37500	1	1	1	1	0	0	1	2	1	0	0	60	2	3	1	1	1	563790	1303	608	90
1	13	3	0	3	50	25	30	37500	1	0	1	0	2	2	1	2	1	0	0	60	2	5	1	1	1	563790	1303	608	90
1	10	9	0	0	30	30	45	40500	1	0	1	0	1	1	0	0	1	0	0	80	0	3	1	0	0	275892	427	54	203
0	15	10	0	1	30	35	38	39900	1	0	1	0	2	1	0	0	1	1	0	80	1	3	1	0	0	398036	196	648	80
1	41	9	0	1	30	35	38	39900	1	0	1	0	3	3	0	10	1	0	1	80	1	3	0	0	0	338571	508	233	69
0	15	4	0	3	40	40	50	80000	1	0	1	0	3	2	0	4	1	1	1	80	1	3	1	1	0	651134	112	297	502
1	28	3	0	0	30	60	30	54000	1	0	1	0	3	2	0	2	1	1	0	100	1	2	0	1	0	576526	552	755	69
1	4	5	0	0	17	30	48	24480	1	0	1	0	1	0	1	1	0	0	0	90	1	2	1	1	1	714825	143	1759	8
1	121	3	0	0	17	30	48	24480	0	0	1	1	1	2	0	1	1	0	0	80	1	3	0	1	0	392542	994	57	64
1	16	9	0	0	30	30	40	36000	1	0	1	1	1	3	0	2	1	0	0	90	0	3	0	0	0	444365	146	298	118
1	135	8	0	0	40	40	40	64000	1	0	1	0	1	3	0	1	1	0	0	90	1	5	1	1	0	86704	299	201	1066
1	16	9	0	0	25	56	50	70000	1	0	1	0	3	2	0	2	0	0	0	90	1	2	0	1	0	763106	832	226	519
1	23	2	0	0	25	56	50	70000	0	0	1	1	3	3	0	2	1	1	0	75	1	3	1	1	0	545305	2756	215	88
1	14	6	0	0	30	30	50	45000	1	0	0	0	3	1	0	3	0	1	0	95	1	3	1	0	0	312822	182	106	170
1	43	6	0	0	30	30	50	45000	1	0	1	0	2	1	0	2	0	1	0	98	2	4	1	1	1	749957	500	398	756
1	7	8	0	0	30	30	50	45000	1	0	1	1	3	1	0	3	1	1	0	95	1	3	1	0	0	661200	512	370	148
0	208	7	0	0	30	30	50	45000	1	0	0	0	4	0	0	2	1	1	1	91	1	4	0	1	0	537572	53	196	581
1	28	9	0	0	42	57	48	114912	1	0	1	1	1	3	0	0	1	0	0	65	1	5	1	0	0	706556	332	852	300
1	37	8	0	0	42	57	48	114912	1	0	1	1	3	2	0	3	1	0	1	72	1	4	0	0	0	707048	575	661	214
0	75	4	0	0	42	57	48	114912	1	0	1	0	2	1	1	1	1	1	1	97	1	4	1	0	1	632629	129	222	236
1	20	8	0	0	36	40	30	43200	1	0	1	1	2	2	0	1	1	1	0	50	1	3	1	0	0	71197	51	143	87
1	53	6	0	0	36	40	30	43200	1	0	1	0	2	3	0	1	1	1	1	70	1	4	1	1	0	410529	151	131	246
0	11	2	0	0	300	80	50	1200000	1	0	1	0	4	2	0	5	1	0	0	90	1	5	1	1	0	345909	569	551	60
1	67	4	0	0	300	80	50	1200000	1	0	1	0	3	0	0	2	0	1	1	80	1	3	0	0	0	527666	389	850	109
1	14	6	0	0	34	36	44	53856	1	0	1	0	0	3	0	3	1	1	0	90	1	1	1	0	1	431689	273	268	151
1	33	8	0	0	50	50	50	125000	1	0	1	1	3	0	0	2	1	0	1	92	1	5	1	1	0	206422	112	12	191
0	14	4	0	0	20	25	30	15000	1	0	1	1	1	3	0	1	1	0	0	90	1	2	0	0	0	255709	654	1223	74
0	63	8	0	0	18	20	25	9000	1	1	0	1	3	1	0	2	0	1	1	85	1	3	1	0	0	267701	211	10000	30
1	15	6	0	3	12	41	35	17220	1	0	1	1	1	1	0	1	1	0	0	92	1	3	1	0	0	341406	428	247	163
0	4	5	0	0	30	33	48	47520	1	1	1	1	3	2	0	2	0	1	0	80	1	0	1	1	0	473771	241	1208	30
1	15	6	0	0	30	33	48	47520	1	0	1	0	2	1	0	2	1	0	1	85	0	4	1	0	0	513687	267	63	371
1	3	9	0	0	30	33	48	47520	1	0	0	1	3	1	0	1	0	1	0	90	2	3	1	0	0	516521	149	824	62
1	42	6	0	0	30	33	48	47520	1	1	1	1	2	1	1	2	1	1	1	70	1	3	1	1	0	364547	638	487	2
1	24	6	0	0	30	33	48	47520	1	1	1	0	1	1	0	1	1	1	1	75	0	2	1	0	0	486278	101	198	15
1	12	2	0	0	34	39	35	46410	1	1	1	0	0	0	0	3	1	0	0	77	1	2	1	1	1	489171	441	159	99
1	88	2	0	0	23	50	36	41400	1	0	1	0	4	3	1	3	1	1	1	92	2	5	1	1	0	683482	486	944	181
0	4	5	0	0	23	50	36	41400	1	0	1	0	3	3	0	2	0	0	0	85	1	0	1	1	0	755459	766	682	286
1	23	2	0	1	31	32	45	44640	1	0	0	0	2	0	0	0	1	1	0	80	1	5	0	1	0	638687	599	674	204
1	57	8	0	0	34	25	15	12750	1	0	1	0	3	0	0	3	1	1	1	62	1	3	1	0	0	546988	297	203	294
0	38	6	0	0	30	45	60	81000	1	0	1	1	2	0	1	0	1	0	0	85	1	0	1	0	0	737158	645	535	321
1	129	2	0	0	10	100	100	100000	1	0	1	1	1	3	0	3	0	1	1	85	1	3	1	1	0	756149	508	757	363
1	18	8	0	0	29	51	47	69513	1	0	1	1	1	1	1	3	1	0	0	80	1	3	1	0	0	717797	429	473	290
1	65	2	0	3	350	25	35	306250	1	0	1	0	2	2	0	5	1	1	1	91	1	5	1	1	1	223037	768	88	88
1	115	6	0	1	26	24	32	19968	1	0	1	0	2	3	0	8	1	1	0	50	0	4	0	1	1	660462	333	863	199
1	81	2	0	0	50	70	50	175000	0	0	1	1	1	2	0	0	0	0	1	75	1	3	1	1	0	603497	459	226	715
1	3	5	0	0	50	70	50	175000	1	0	1	0	2	3	1	1	1	0	0	95	1	3	0	1	0	515044	587	1234	110
1	17	2	0	0	20	35	35	24500	1	0	1	1	3	3	0	2	1	0	0	80	1	3	1	1	0	520841	140	1269	278
1	22	2	0	0	46	46	46	97336	1	0	1	0	1	2	0	3	1	0	1	94	1	0	1	1	0	48716	272	404	15
1	19	4	0	0	46	46	46	97336	1	0	1	1	3	3	0	1	1	0	1	65	1	3	1	0	0	636515	704	1443	106
0	25	6	0	1	30	20	45	27000	1	0	1	0	3	1	0	1	1	0	0	95	1	3	1	0	0	345726	259	82	265
1	13	6	0	1	30	20	45	27000	1	0	1	1	4	1	0	3	1	1	0	90	1	3	1	1	0	649814	139	343	298
1	3	2	0	1	30	20	45	27000	1	0	1	0	3	1	1	2	0	0	0	80	1	3	1	1	0	750641	1071	929	0
1	12	2	0	0	30	50	53	79500	1	0	1	1	3	3	1	5	1	1	1	80	2	3	1	1	0	753458	312	509	392
1	27	3	0	0	30	30	45	40500	1	0	1	0	3	0	0	1	1	0	0	100	1	3	0	1	0	125599	230	129	28
0	31	6	0	0	30	30	45	40500	1	0	1	0	4	1	0	1	1	0	1	75	2	4	0	0	1	666042	206	415	377
0	2	9	0	0	260	40	36	374400	1	0	1	0	1	0	0	3	1	0	0	90	1	3	0	0	1	185380	209	161	0
0	14	4	0	0	30	45	41	55350	1	0	0	1	1	1	0	0	1	0	0	80	1	3	1	0	0	730957	599	623	310
1	9	4	0	0	60	60	60	216000	1	0	1	0	3	1	0	1	1	1	0	95	1	3	1	1	1	145013	252	332	0
0	15	5	0	0	300	40	40	480000	1	0	1	0	3	1	0	2	1	0	1	85	1	2	0	1	0	356031	204	434	78
0	15	6	0	0	20	30	20	12000	1	0	1	0	2	3	0	3	0	1	0	90	1	3	0	1	0	728269	822	541	285
1	28	10	0	0	20	30	20	12000	1	0	1	0	2	3	0	1	1	1	1	85	1	3	0	1	0	0	607	5399	0
1	6	9	0	1	38	68	53	136952	0	1	1	1	2	1	0	2	0	0	0	85	0	3	1	0	1	127954	225	145	51
0	2	11	0	0	35	40	50	70000	1	0	1	0	3	2	0	2	1	1	0	65	1	2	0	0	0	701506	20	306	1098
1	27	5	0	3	30	35	55	57750	1	0	1	0	1	2	1	1	1	1	0	96	1	3	1	0	0	634909	328	718	203
1	11	2	0	3	30	35	55	57750	1	0	1	0	3	2	0	3	1	1	1	73	1	2	1	1	0	714438	384	778	270
1	26	8	0	3	30	35	55	57750	1	0	1	0	3	3	1	1	1	0	1	80	1	4	0	0	1	312494	241	2508	73
0	2	3	0	0	30	90	90	243000	1	0	1	0	3	0	1	1	1	0	0	85	1	0	0	1	1	16319	98	225	8
0	24	6	0	0	30	90	90	243000	1	1	1	0	4	2	0	2	1	0	1	98	1	3	0	1	1	285180	594	45	80
0	1	2	0	0	30	90	90	243000	1	0	1	1	1	2	0	5	1	1	0	95	0	0	1	0	0	577985	593	285	254
1	11	6	0	0	38	55	80	167200	1	1	1	0	3	0	0	1	1	1	1	82	1	3	1	0	0	532124	216	320	626
1	2	4	0	0	25	40	40	40000	1	0	1	0	3	3	0	5	1	1	0	70	1	5	0	0	0	739371	568	1379	240
1	6	10	0	0	25	40	40	40000	1	0	0	0	4	2	0	2	1	1	1	74	1	2	1	0	0	443739	76	1266	195
1	4	11	0	0	25	40	40	40000	0	0	1	1	2	3	0	0	0	0	0	65	0	3	1	1	0	521139	66	547	566
1	4	3	0	0	30	58	56	97440	1	1	1	1	1	3	1	2	1	0	0	70	2	3	0	1	0	491265	686	463	173
1	64	3	0	0	30	40	30	36000	1	1	1	1	1	2	0	0	1	0	0	70	1	3	0	0	0	667237	217	823	427
1	27	2	0	0	30	40	30	36000	1	0	1	0	4	3	0	1	0	0	0	75	1	5	1	0	0	563453	367	816	156
0	24	9	0	0	30	40	30	36000	0	0	0	1	3	1	0	1	0	1	0	70	1	0	0	0	1	696384	750	436	375
0	6	4	0	0	50	50	80	200000	0	0	0	1	1	1	0	2	1	0	1	90	1	2	0	1	0	696483	313	611	245
1	2	3	0	0	50	50	80	200000	1	1	1	1	2	2	0	2	1	1	0	90	1	2	0	0	0	722610	952	595	263
1	13	4	0	0	50	50	80	200000	1	1	0	0	1	2	0	3	1	0	0	80	1	3	0	0	0	485059	87	47	86
0	13	2	0	1	30	50	100	150000	1	0	1	0	4	3	0	1	1	0	1	65	1	4	1	1	0	511064	323	62	97
1	62	3	0	4	25	40	50	50000	1	0	1	1	4	2	1	1	1	1	0	93	2	3	1	0	1	629068	232	305	248
1	232	8	0	4	25	40	50	50000	1	0	1	0	1	2	0	1	1	0	1	75	1	3	1	1	0	320788	531	136	82
1	52	2	0	0	28	46	40	51520	1	1	1	0	4	3	1	2	0	1	1	60	2	5	1	1	0	622020	423	335	178
1	24	9	0	0	20	35	45	31500	1	0	1	0	3	1	0	1	1	0	0	25	1	3	1	0	0	422875	97	621	89
1	13	3	0	3	30	35	46	48300	1	0	1	0	1	2	0	1	1	0	0	20	1	2	0	0	0	463062	156	668	85
1	84	6	0	0	30	45	30	40500	1	0	1	0	4	2	0	0	1	1	0	90	1	3	0	0	0	690812	269	171	751
1	3	2	0	0	15	25	60	22500	1	0	0	0	1	0	0	2	0	1	0	90	1	3	1	1	0	553932	127	367	273
1	2	2	0	0	25	46	53	60950	1	0	1	0	2	3	0	2	0	0	0	85	1	3	0	1	0	553932	127	367	273
1	123	4	0	0	25	46	53	60950	0	0	1	0	1	2	0	3	1	1	1	80	1	3	1	0	0	742301	866	543	312
1	3	7	0	0	25	46	53	60950	1	0	1	0	3	2	1	0	1	1	0	30	1	3	1	1	0	130687	115	48	92
0	2	3	0	0	20	40	36	28800	1	0	0	0	1	2	0	3	1	0	1	76	1	3	0	1	0	388045	516	552	31
1	12	2	0	0	20	40	36	28800	1	1	0	0	2	2	0	1	1	1	0	60	1	3	1	1	0	534195	468	128	200
0	44	2	0	0	20	40	36	28800	1	0	1	0	3	2	0	2	1	0	0	90	0	0	0	1	0	411240	356	182	54
1	28	3	0	0	35	51	33	58905	1	0	0	1	3	0	1	1	0	0	0	65	2	3	1	0	0	692951	743	667	167
0	94	9	0	0	35	51	33	58905	1	0	1	0	1	0	0	4	1	0	0	98	1	0	1	1	0	730274	648	1110	225
1	33	2	0	0	35	51	33	58905	1	0	1	0	2	0	0	2	1	1	1	84	1	3	0	1	0	230397	55	914	199
0	15	11	0	0	35	51	33	58905	1	0	1	0	1	1	0	3	1	0	0	91	1	3	0	0	0	279006	1383	4599	40
1	10	9	0	0	35	51	33	58905	1	0	0	0	4	1	0	2	1	0	0	20	1	3	0	1	1	748841	564	76	346
1	42	3	0	0	35	51	33	58905	1	0	1	0	1	2	0	2	1	0	0	95	1	3	1	1	1	628151	720	429	285
0	7	6	0	0	35	51	33	58905	1	0	1	0	3	1	0	2	1	1	0	95	1	0	0	1	0	512187	725	139	283
1	7	3	0	0	15	41	46	28290	0	0	1	1	1	2	0	1	0	0	0	50	1	0	1	1	0	743972	320	1886	377
1	12	4	0	0	20	25	35	17500	1	0	1	0	0	3	0	1	1	1	1	79	1	3	1	0	0	686056	630	510	358
0	189	9	0	0	20	25	35	17500	1	0	1	0	2	0	0	3	1	0	1	87	1	2	1	1	0	477810	345	454	124
1	28	2	0	3	20	20	28	11200	1	0	1	0	2	1	1	1	1	0	0	75	1	3	0	0	0	728933	578	585	355
0	22	6	0	3	20	20	28	11200	0	0	1	0	2	3	0	1	1	0	0	80	1	3	0	0	0	738386	625	725	203
0	44	4	0	0	40	50	30	60000	1	0	1	0	3	3	0	1	1	0	0	87	2	3	0	1	0	698776	218	1895	427
1	42	9	0	0	430	51.5	42	930090	1	1	1	1	1	0	1	1	1	0	0	85	1	3	1	0	0	782018	621	818	468
0	2	2	0	0	430	51.5	42	930090	1	1	1	0	0	2	0	2	1	0	0	90	1	3	1	0	0	610663	1279	646	30
1	2	6	0	1	33	43	33	46827	1	0	0	0	3	2	0	0	1	0	0	40	1	3	1	0	1	479892	269	216	129
1	139	9	0	4	40	40	60	96000	1	0	1	0	2	1	1	3	1	1	1	72	1	5	0	1	0	504637	350	193	139
1	9	3	0	4	40	40	60	96000	1	0	1	0	2	1	0	3	0	0	0	85	2	2	1	0	1	270619	292	985	62
1	81	8	0	0	24	40	50	48000	1	0	1	0	3	2	0	1	0	0	0	70	1	5	1	1	0	609137	86	1580	124
1	54	3	0	0	24	40	50	48000	1	0	1	1	4	2	1	2	1	1	1	75	1	1	0	1	0	364564	373	445	37
1	41	4	0	4	80	45	60	216000	1	0	1	1	3	1	0	0	1	0	1	70	1	3	1	1	0	572232	282	1308	196
1	24	4	0	0	31	35	35	37975	1	0	0	0	1	1	0	3	1	0	0	88	1	2	1	0	1	515334	221	104	240
1	53	6	0	0	31	35	35	37975	1	0	1	1	2	3	0	0	1	0	1	92	2	3	1	0	0	576253	345	469	212
1	28	9	0	0	25	35	50	43750	1	0	1	1	3	2	0	2	1	1	0	95	1	3	1	0	0	450360	435	378	111
1	19	2	0	0	23	41	41	38663	1	0	1	0	3	0	0	2	1	1	0	75	1	4	1	1	0	732544	434	390	365
0	16	2	0	1	40	60	60	144000	1	0	1	1	3	3	0	1	1	0	0	80	1	0	0	1	0	541963	391	85	364
0	2	2	0	0	16	16	17	4352	1	0	0	1	1	2	0	1	1	1	0	85	0	3	1	1	0	687088	631	955	178
1	5	2	0	0	16	16	17	4352	1	0	1	1	2	3	1	0	1	1	1	48	1	3	1	0	0	571979	341	537	199
1	15	6	0	0	30	40	50	60000	1	0	1	1	3	2	0	2	1	0	0	90	1	3	1	0	0	692511	592	584	95
1	107	6	0	3	30	30	45	40500	1	0	1	1	2	3	0	2	1	1	0	95	2	3	0	1	0	592185	40	528	0
1	5	2	0	3	30	30	45	40500	1	0	1	0	3	0	0	2	0	1	1	90	1	3	1	0	0	776291	494	880	393
1	7	3	0	3	46	40	46	84640	1	0	1	0	1	1	0	0	1	0	0	85	1	3	1	0	1	360848	273	151	169
1	2	11	0	0	36	36	60	77760	1	0	1	0	1	0	0	1	0	0	0	80	1	3	1	0	1	665755	649	621	359
1	28	2	0	0	36	36	60	77760	1	1	1	0	4	0	0	0	1	0	0	88	0	4	1	1	0	670566	170	623	264
1	66	4	0	0	26	39	26	26364	1	0	1	1	2	3	0	1	1	0	0	80	2	1	1	0	0	572637	216	383	0
0	13	2	0	0	26	39	26	26364	0	0	1	0	2	1	1	2	1	0	0	95	1	1	1	0	1	616747	225	1014	216
1	12	9	0	0	10	60	40	24000	1	0	1	1	1	1	0	1	1	0	1	92	1	3	1	0	0	353331	392	152	184
0	13	6	0	1	30	40	40	48000	1	0	0	0	0	3	0	3	0	1	1	91	0	2	1	1	0	478188	344	221	147
1	55	6	0	1	30	40	40	48000	1	0	1	0	3	0	1	4	0	1	0	85	2	3	0	0	1	718985	191	812	195
1	1	2	0	1	30	40	40	48000	1	0	1	1	2	3	0	1	0	0	0	70	1	3	1	1	0	735025	548	527	234
0	24	2	0	0	30	60	30	54000	1	0	1	0	2	1	1	4	1	1	0	98	2	5	0	1	0	375268	229	439	88
1	28	6	0	0	30	45	30	40500	1	1	1	0	2	0	0	2	0	0	0	80	1	3	0	1	0	772082	948	955	410
0	29	7	0	0	30	45	30	40500	1	0	0	0	3	3	0	2	0	0	0	50	1	3	0	0	1	647686	787	749	103
1	7	6	0	1	30	40	30	36000	1	0	1	0	2	2	0	3	1	1	0	90	1	5	1	0	0	600657	239	306	282
1	16	1	0	0	40	80	50	160000	1	0	0	0	3	3	0	2	1	1	0	60	1	2	1	0	0	719501	1846	569	182
0	27	6	0	0	30	44	34	44880	1	1	1	0	3	0	0	3	1	1	0	70	0	5	0	1	0	185393	49	88	32
1	26	8	0	0	30	44	34	44880	1	0	1	0	3	0	0	1	0	0	0	50	2	2	1	0	1	78666	405	2150	1
1	249	2	0	0	30	30	50	45000	1	0	1	0	2	2	0	2	1	1	0	80	1	3	1	1	0	642959	284	640	406
0	25	8	0	0	30	30	50	45000	1	0	1	0	3	0	0	3	1	1	0	95	1	3	0	1	1	679260	762	850	134
0	68	11	0	0	30	30	50	45000	1	0	1	1	3	3	0	2	1	0	1	69	1	3	1	0	1	304067	80	1202	79
1	11	3	0	0	40	50	40	80000	1	0	1	0	3	1	0	3	1	1	1	99	1	1	1	0	0	602695	247	620	151
1	2	8	0	0	20	40	60	48000	1	0	1	0	4	2	0	0	1	0	1	69	1	3	1	0	1	467304	451	29	508
1	5	3	0	0	30	30	30	27000	1	0	0	0	1	0	0	2	1	0	0	90	1	3	1	1	0	470490	514	264	2
1	14	4	0	0	30	30	30	27000	1	0	0	0	4	3	0	1	0	1	1	93	1	3	1	1	1	731647	3027	1239	1876
1	37	1	0	0	30	30	30	27000	1	1	0	0	3	0	0	1	0	0	0	90	1	2	0	0	0	563419	315	230	72
1	113	2	0	1	30	52	58	90480	1	1	1	1	1	3	0	0	1	0	0	65	1	3	0	0	0	355445	111	438	83
1	13	2	0	1	30	52	58	90480	1	0	1	0	1	1	1	1	1	0	0	98	1	0	1	1	0	401477	303	121	66
1	75	8	0	3	18	60	40	43200	1	0	1	1	3	1	1	2	1	1	0	90	2	0	1	0	1	274936	331	10000	79
1	52	2	0	0	60	70	50	210000	1	1	0	0	1	0	0	3	1	1	1	75	1	3	1	1	0	307165	531	65	13
1	18	8	0	1	20	30	30	18000	1	1	1	1	1	1	0	2	0	1	0	50	1	3	1	0	0	565245	429	332	210
1	12	3	0	1	25	46	36	41400	1	1	1	0	2	3	1	2	1	1	0	75	1	3	0	0	0	761544	1272	1585	128
1	11	9	0	1	25	46	36	41400	1	0	0	1	3	1	0	1	1	0	0	90	1	3	1	0	0	713113	196	636	361
0	2	4	0	3	25	40	40	40000	1	0	0	0	3	3	0	2	0	0	0	90	0	2	0	0	0	360491	1136	468	1314
0	2	3	0	0	25	35	40	35000	1	0	1	0	3	3	0	1	0	0	0	80	1	4	1	0	0	679936	770	357	52
0	1	9	0	0	25	35	40	35000	1	0	0	0	3	3	1	4	1	0	0	80	1	3	0	1	0	489424	151	243	184
1	2	3	0	1	61	61	61	226981	1	0	0	0	2	0	0	2	1	1	0	95	0	3	0	0	0	550077	423	623	164
1	30	3	0	0	20	46	41	37720	1	0	0	0	2	2	0	2	1	1	1	90	1	0	0	0	0	37741	553	47	62
1	8	2	0	0	30	45	45	60750	1	1	1	1	2	3	1	2	1	1	0	80	1	3	0	1	0	428646	66	3245	172
0	28	6	0	0	30	45	45	60750	1	0	1	0	1	1	0	3	1	1	0	85	1	3	1	0	0	263648	506	85	38
0	12	10	0	0	30	45	45	60750	1	0	1	0	1	2	0	1	1	0	0	60	0	3	1	0	0	378872	74	1832	71
1	6	2	0	3	20	45	60	54000	1	0	0	0	3	3	0	1	1	1	0	80	1	0	1	0	0	588536	296	319	102
1	38	10	0	4	10	40	40	16000	1	0	1	1	3	0	0	4	1	1	0	80	2	3	1	1	0	783058	507	982	468
1	13	10	0	4	10	40	40	16000	1	1	0	1	4	2	1	0	1	0	0	94	2	3	1	1	0	285854	372	350	96
1	193	4	0	0	20	30	30	18000	1	0	1	0	3	1	0	5	0	1	1	63	1	3	1	1	1	684518	377	748	289
1	31	6	0	4	20	40	40	32000	1	0	1	1	4	2	0	1	1	0	0	80	1	5	1	0	0	489802	204	102	38
1	39	10	0	3	25	33	28	23100	1	1	1	0	2	2	0	3	1	1	0	95	2	1	0	1	0	605919	484	920	209
1	19	3	0	0	25	100	70	175000	1	1	1	1	2	3	0	4	1	1	0	89	1	5	0	1	0	551263	167	296	110
1	13	7	0	0	300	30	30	270000	1	0	1	0	1	2	0	1	1	0	0	80	1	3	0	1	0	414512	299	270	166
1	37	5	0	0	35	50	50	87500	1	0	1	0	4	3	0	1	1	1	1	85	1	5	1	1	1	85231	135	40	101
1	17	6	0	0	35	50	50	87500	1	0	1	1	1	1	0	2	0	0	1	85	1	2	1	0	0	206091	273	265	0
1	77	7	0	1	25	40	50	50000	1	1	0	1	1	1	0	6	1	1	1	97	1	3	0	1	1	776660	458	902	403
1	25	9	0	4	15	40	30	18000	1	0	1	1	1	2	1	0	1	0	0	90	1	3	0	1	0	278344	136	490	95
1	30	4	0	0	30	55	48	79200	1	0	1	0	2	2	0	3	1	1	1	75	1	3	1	1	1	541301	612	123	441
0	5	3	0	0	45	45	45	91125	1	0	1	0	3	3	0	0	1	0	1	85	0	0	1	1	0	431540	311	583	97
1	27	4	0	0	45	45	45	91125	1	0	1	0	4	1	0	2	1	1	0	80	1	3	1	0	0	623830	358	340	217
1	11	2	0	0	45	45	45	91125	1	0	1	0	3	0	0	3	1	1	1	80	0	3	1	1	0	457337	728	199	316
1	87	9	0	1	40	80	50	160000	1	0	1	1	3	1	0	3	0	1	0	80	1	3	1	0	0	406804	59	223	299
1	17	3	0	1	40	80	50	160000	1	0	1	0	2	0	0	2	1	0	0	70	1	3	0	0	0	759531	503	1177	330
1	15	8	0	0	16	18	12	3456	0	0	1	1	3	1	0	5	1	1	0	90	1	3	0	0	0	391580	1555	111	91
1	49	7	0	0	50	80	60	240000	0	1	1	1	3	0	0	0	0	0	0	70	1	3	0	1	0	547747	527	139	2760
1	3	9	0	1	30	45	65	87750	1	0	1	0	2	1	0	3	0	0	0	95	1	3	0	0	1	545449	460	234	167
0	106	9	0	1	30	45	65	87750	1	0	1	0	2	2	0	2	1	0	1	88	0	0	0	1	1	775427	707	1380	360
1	13	9	0	1	30	45	65	87750	1	0	1	0	2	3	0	3	1	1	0	80	1	3	1	0	0	611057	890	211	316
1	16	8	0	3	35	40	45	63000	1	0	1	1	3	1	0	1	1	0	0	90	1	3	0	0	0	290919	170	477	0
1	31	6	0	0	30	70	50	105000	1	1	1	0	3	0	1	1	1	0	0	80	1	0	1	0	0	570446	667	195	102
1	3	2	0	1	35	45	60	94500	1	0	1	0	2	0	1	3	1	1	0	80	1	3	0	0	1	487080	747	178	286
1	93	2	0	1	40	55	70	154000	1	1	0	0	3	1	0	3	1	0	0	100	1	0	0	1	0	590349	1211	102	202
1	50	6	0	1	40	55	70	154000	1	0	1	1	3	1	0	2	0	0	1	94	0	3	1	1	0	561485	300	650	17
1	25	4	0	1	40	55	70	154000	1	0	1	1	3	3	0	0	1	0	0	90	1	3	1	0	0	435697	231	129	143
1	2	6	0	3	20	60	38	45600	1	1	1	1	2	0	0	2	1	0	1	85	1	2	0	1	1	77492	270	2224	33
1	7	8	0	3	20	60	38	45600	1	0	1	0	3	1	1	4	1	0	0	95	1	4	1	0	0	512951	717	113	275
1	87	7	0	3	20	60	38	45600	0	0	1	0	4	3	0	1	1	1	0	80	0	4	0	0	1	165466	514	663	62
1	13	3	0	1	25	43	43	46225	1	0	1	0	2	1	0	4	1	1	0	75	1	3	1	1	0	322427	469	28	183
1	30	11	0	3	300	30	50	450000	1	0	1	0	2	0	0	1	0	0	0	95	0	3	1	1	0	548902	288	216	355
1	66	4	0	0	70	70	80	392000	1	0	1	0	0	1	1	2	1	0	0	90	1	0	0	1	0	701416	160	2116	206
0	23	6	0	0	16	30	30	14400	1	0	1	0	1	0	0	5	1	1	1	94	1	3	1	1	1	237201	34	160	76
1	31	2	0	0	30	40	50	60000	1	0	1	0	1	3	0	3	1	0	1	45	1	3	1	1	0	545608	888	130	96
1	14	6	0	0	30	45	60	81000	1	0	1	0	2	3	0	1	0	0	0	70	1	3	1	0	0	416377	504	128	263
1	114	9	0	0	25	30	40	30000	1	0	1	1	4	2	0	2	1	1	1	77	1	3	1	1	0	449791	42	802	0
1	92	2	0	1	29	38	33	36366	1	0	1	0	1	3	0	2	1	1	0	80	1	4	0	1	1	486492	435	124	127
0	50	10	0	0	20	30	50	30000	1	0	1	0	2	2	0	2	1	0	1	91	1	5	0	1	0	771891	790	1036	410
1	89	6	0	0	20	30	75	45000	1	0	1	1	3	3	0	4	1	1	1	85	1	3	1	1	1	692893	160	590	425
1	13	6	0	4	300	30	50	450000	1	1	0	1	0	2	1	0	1	0	0	90	1	2	1	0	0	733361	364	427	343
1	33	2	0	3	35	40	45	63000	1	0	1	0	1	3	0	2	1	0	1	74	1	3	0	1	0	441223	835	23	169
1	24	8	0	3	35	40	45	63000	1	0	1	0	4	0	1	2	1	0	0	80	1	3	1	1	0	622224	723	784	198
1	29	5	0	0	15	50	30	22500	1	0	1	1	4	2	0	0	1	1	0	75	1	3	1	0	0	23523	715	27	0
1	55	9	0	0	20	20	40	16000	1	0	0	1	3	2	0	0	1	1	0	95	1	3	1	0	0	309577	206	144	56
1	6	2	0	0	36	40	40	57600	1	0	1	0	3	2	0	2	1	1	1	92	2	3	1	1	0	272660	282	42	104
0	1	2	0	0	36	40	40	57600	1	0	1	0	3	1	0	2	1	0	0	95	1	3	1	1	0	523600	902	174	221
0	81	6	0	0	20	40	30	24000	1	0	1	0	3	1	0	2	1	0	1	94	1	0	1	1	0	363006	120	794	184
1	3	7	0	0	27	50	40	54000	1	0	1	0	1	1	1	3	0	1	0	70	1	5	1	1	0	755632	394	563	440
1	54	11	0	1	31	31	35	33635	0	0	1	0	4	0	0	3	1	1	0	70	1	5	1	0	0	405737	586	24	314
1	76	2	0	1	31	31	35	33635	1	0	1	0	1	3	0	3	1	0	1	70	1	0	0	0	0	636313	97	1887	100
1	33	2	0	0	25	60	60	90000	0	0	1	0	2	0	0	2	1	0	0	75	1	0	0	1	1	44124	126	472	14
1	160	2	0	0	25	60	60	90000	1	0	1	1	3	0	0	1	1	0	0	85	1	3	0	0	0	752291	76	883	318
1	147	3	0	0	30	45	60	81000	1	0	1	0	2	3	0	8	1	1	0	80	2	1	1	1	0	532805	1269	189	193
1	20	3	0	0	30	45	60	81000	1	0	1	0	2	2	0	3	0	1	1	93	2	1	0	1	0	785083	651	1719	510
1	15	3	0	0	35	35	35	42875	1	0	1	0	1	3	0	4	1	1	0	85	0	5	1	1	0	363853	578	315	136
0	3	7	0	0	25	30	35	26250	1	1	0	0	0	3	0	0	0	0	0	50	1	3	0	0	1	719962	315	753	401
1	41	4	0	4	20	40	40	32000	1	0	1	0	1	1	0	2	1	0	0	95	1	3	1	0	0	738290	259	4583	394
1	19	4	0	0	12	50	11	6600	1	0	0	0	4	2	0	2	1	0	0	100	1	3	1	1	0	483928	231	606	26
0	52	4	0	0	12	50	11	6600	1	1	0	1	3	2	0	2	1	1	1	35	2	2	1	0	0	321770	253	448	83
1	83	6	0	0	70	70	60	294000	1	0	1	1	3	3	0	2	1	0	0	70	1	3	0	0	0	544797	828	444	168
1	26	3	0	0	70	70	60	294000	1	1	1	0	2	0	0	2	1	1	1	85	1	3	0	0	0	321567	253	240	36
1	93	9	0	0	70	70	60	294000	1	0	1	0	0	1	1	2	1	1	0	55	2	3	0	0	0	427797	63	123	24
0	25	8	0	0	70	70	60	294000	1	0	1	0	4	0	0	2	1	1	0	85	0	0	1	1	1	630600	295	232	249
1	15	1	0	1	22	33	48	34848	1	0	1	0	1	2	0	5	1	1	0	85	1	3	1	0	1	624443	594	615	199
1	37	5	0	0	25	60	40	60000	1	1	0	1	1	0	1	2	1	1	0	70	1	2	0	1	0	652810	794	1464	158
1	25	2	0	0	40	50	50	100000	1	0	1	1	2	1	0	0	0	1	0	80	2	0	1	0	0	687247	180	1310	80
1	33	5	0	0	30	36	61	65880	1	0	1	1	0	3	0	2	1	1	0	85	2	3	1	1	0	507181	1446	568	110
1	58	9	0	0	30	36	61	65880	1	1	1	0	3	3	0	2	1	0	1	65	1	5	0	0	1	690326	54	241	298
1	39	3	0	0	26	50	36	46800	1	0	1	1	3	3	0	2	0	0	0	90	1	2	1	0	0	785083	535	1060	861
1	3	8	0	4	40	50	50	100000	1	1	0	1	3	1	0	3	1	0	0	75	1	3	1	1	0	563893	340	144	521
1	6	6	0	4	40	50	50	100000	1	0	1	1	3	1	1	3	1	1	0	90	1	3	1	1	1	733295	350	1004	282
0	39	9	0	4	15	30	20	9000	1	0	1	0	1	2	0	3	0	1	1	93	0	3	0	0	0	447149	716	234	72
1	13	2	0	0	12	35	25	10500	1	0	0	1	1	2	0	3	1	0	0	95	2	2	0	0	0	340779	151	342	136
1	36	6	0	0	12	35	25	10500	1	1	1	1	1	0	0	1	1	1	0	80	0	2	0	0	1	426440	43	72	120
0	1	2	0	0	12	35	25	10500	1	0	1	0	0	1	0	6	1	0	1	78	1	2	1	0	0	592052	285	373	93
1	37	2	0	3	30	30	30	27000	1	0	1	1	1	0	0	1	0	1	0	85	1	3	1	0	1	616965	232	2931	305
1	48	9	0	3	30	30	30	27000	1	0	1	0	1	2	0	1	1	0	0	60	1	3	0	0	0	653814	371	390	326
1	40	4	0	0	25	20	38	19000	1	1	1	0	1	1	0	0	1	0	0	75	1	0	1	0	0	463291	387	295	231
1	27	2	0	0	30	40	30	36000	1	1	0	0	3	0	0	0	1	1	0	90	0	5	1	0	0	396625	104	80	204
1	21	6	0	1	42	32	42	56448	1	0	1	0	0	1	0	2	1	0	1	76	0	5	0	1	0	649737	81	663	227
1	82	9	0	0	28	33	50	46200	1	1	0	1	3	0	0	2	1	0	0	80	1	3	0	0	0	598445	555	278	130
1	24	6	0	0	25	25	38	23750	1	1	1	1	4	0	1	2	0	0	0	55	1	2	0	1	0	263703	356	238	124
1	2	10	0	0	40	40	30	48000	1	0	1	1	4	3	0	2	1	1	0	95	2	3	1	1	0	352665	130	568	156
1	29	2	0	0	40	40	30	48000	1	0	1	1	2	0	0	1	1	1	1	70	1	4	1	1	0	630324	291	472	218
1	2	2	0	0	50	75	100	375000	0	0	0	0	3	2	0	0	1	0	0	95	1	2	0	0	0	672827	453	1098	23
1	16	8	0	0	50	75	100	375000	1	0	1	0	1	2	0	1	1	0	0	25	0	3	1	1	0	260258	306	162	115
1	28	3	0	1	26	46	46	55016	1	0	1	0	2	1	0	2	1	1	0	69	1	3	0	0	1	677892	274	360	275
1	15	2	0	0	32	50	40	64000	1	0	1	0	4	0	0	3	0	1	0	70	1	4	1	0	1	566195	238	123	360
1	28	2	0	3	20	25	50	25000	1	0	1	0	2	1	0	1	1	1	0	60	0	0	1	1	0	564469	364	143	185
0	37	1	0	3	20	25	50	25000	1	0	1	0	1	2	1	2	1	0	1	84	0	2	1	1	1	583228	349	263	153
1	67	2	0	3	20	25	50	25000	1	1	1	0	2	3	0	2	1	0	0	75	2	4	0	0	0	734253	639	408	404
1	5	2	0	3	22	43	31	29326	1	1	0	0	1	1	0	0	1	0	0	40	1	3	0	1	0	732064	964	647	289
1	2	2	0	3	22	43	31	29326	1	1	0	1	3	0	0	0	1	0	0	40	1	3	0	1	0	732064	964	647	289
1	26	11	0	1	20	30	30	18000	1	0	1	0	1	0	0	0	1	0	0	70	1	3	1	1	0	771952	853	648	569
1	17	2	0	1	20	30	30	18000	1	1	1	0	3	1	0	3	0	0	0	98	1	3	0	0	0	542169	327	1777	242
1	25	6	0	1	20	30	30	18000	1	1	0	1	3	2	1	2	1	1	0	95	1	3	1	0	0	670013	518	729	222
1	22	4	0	4	15	50	36	27000	1	0	1	0	1	1	0	1	1	1	1	72	1	3	0	1	1	448045	2712	32	2924
1	93	3	0	0	50	100	100	500000	1	0	1	0	1	1	0	1	1	1	1	78	1	3	1	0	0	36451	166	595	0
1	37	6	0	0	25	130	100	325000	1	0	1	0	0	1	0	2	1	1	1	70	2	3	0	1	0	757616	997	1198	282
1	28	3	0	0	40	45	45	81000	1	0	1	1	2	3	1	4	1	1	0	90	2	3	1	1	1	42397	513	233	0
1	26	2	0	0	40	45	45	81000	1	1	0	1	1	3	1	2	1	1	1	78	1	3	1	1	0	126912	143	53	63
1	14	11	0	4	30	30	45	40500	1	0	1	0	2	0	0	2	1	0	0	95	1	4	1	0	1	617646	328	437	290
1	2	3	0	0	25	40	25	25000	1	1	1	0	2	1	0	2	0	1	1	45	1	4	1	0	0	695934	446	454	25
1	19	6	0	0	25	40	25	25000	1	0	1	1	0	2	0	0	1	0	0	90	1	2	0	1	1	606990	804	386	156
1	1	6	0	0	25	40	25	25000	0	0	0	1	1	2	1	1	1	1	0	95	1	2	1	0	1	232989	59	125	147
1	24	2	0	4	30	40	60	72000	1	0	1	0	2	2	0	5	1	0	0	90	1	4	0	0	0	737007	327	788	445
1	14	3	0	4	40	80	80	256000	1	0	1	0	2	1	0	2	1	0	0	60	1	3	0	1	0	568540	590	540	0
1	22	6	0	4	40	80	80	256000	1	0	1	1	3	3	0	3	1	1	1	94	2	3	0	0	1	737861	866	1001	124
1	50	9	0	0	20	60	50	60000	1	0	1	0	1	2	0	2	1	1	1	90	1	3	1	1	0	55058	230	245	0
0	36	3	0	3	20	20	45	18000	1	0	1	0	3	1	0	0	1	1	1	75	2	5	1	1	0	135841	136	613	64
1	24	4	0	3	20	20	45	18000	1	1	0	1	4	0	1	1	1	1	0	90	1	3	0	0	0	528153	344	1119	112
0	1	8	0	0	34	60	40	81600	1	0	0	0	1	2	0	2	1	0	1	89	1	2	0	1	1	685404	430	2794	95
1	22	6	0	0	30	45	70	94500	1	0	1	0	4	0	0	4	1	1	0	85	1	5	1	0	0	467478	689	94	577
1	6	2	0	0	31	41	30	38130	1	1	0	1	3	0	0	1	0	0	0	80	2	3	1	1	1	295379	409	137	62
0	14	3	0	4	30	40	60	72000	1	0	0	0	3	0	0	1	1	0	0	40	0	0	1	0	0	440679	103	317	194
1	5	2	0	0	22	50	40	44000	1	0	1	0	2	1	0	1	0	0	1	70	1	3	1	0	0	277070	409	163	85
0	4	3	0	0	20	80	50	80000	1	0	1	0	2	1	0	2	1	0	0	50	1	3	1	0	0	676433	1269	761	83
1	18	3	0	1	30	40	30	36000	1	0	1	0	3	3	0	3	0	0	0	75	1	5	0	0	0	711929	667	485	290
1	24	6	0	1	220	28	42	258720	1	0	1	0	0	2	1	1	1	0	0	85	1	3	1	1	0	478497	745	120	261
0	125	2	0	1	220	28	42	258720	1	0	1	0	1	2	0	2	1	1	0	90	1	5	1	0	1	674280	474	590	264
1	216	6	0	1	220	28	42	258720	1	1	1	0	2	3	1	1	1	0	1	80	2	3	1	1	1	550238	1376	143	145
1	15	6	0	4	18	40	50	36000	1	0	1	0	1	3	0	1	1	1	0	85	1	3	0	0	0	565389	342	234	241
0	0	5	0	0	40	50	40	80000	1	1	1	0	4	1	1	2	1	0	0	70	1	0	1	1	0	696683	252	1295	206
1	64	4	0	3	40	30	30	36000	1	0	1	0	0	0	1	2	1	0	0	90	2	3	1	0	0	727216	367	388	440
1	20	2	0	0	40	40	40	64000	1	0	1	1	2	3	0	2	1	1	1	94	0	3	0	1	0	298865	635	281	24
1	38	9	0	0	40	40	60	96000	1	0	1	0	3	0	0	3	1	0	0	90	2	2	1	1	0	543080	274	148	179
1	29	1	0	0	40	40	60	96000	0	1	1	1	3	1	0	5	1	1	0	95	1	3	1	0	1	265930	330	148	60
1	1	2	0	0	40	40	60	96000	1	0	0	0	1	1	1	0	1	1	0	65	1	5	0	0	0	761742	769	608	330
1	25	3	0	1	40	40	60	96000	1	0	1	0	2	1	0	0	1	0	0	90	1	0	1	0	0	468624	632	53	155
0	23	2	0	1	40	40	60	96000	1	0	1	0	3	0	0	2	1	1	0	75	0	5	0	0	0	379946	301	350	125
1	20	2	0	0	30	40	30	36000	1	0	1	1	2	1	0	2	0	0	0	80	2	5	1	1	0	635581	821	744	226
0	1	9	0	0	30	40	30	36000	1	1	0	1	3	3	0	4	0	0	1	5	1	2	0	0	0	635581	821	744	226
1	13	7	0	0	20	30	50	30000	1	1	1	0	2	1	0	1	1	1	1	85	0	5	1	1	0	495115	169	22	211
1	15	9	0	0	20	30	50	30000	1	0	1	0	4	2	1	2	1	0	0	85	1	5	0	0	0	494509	185	328	236
0	77	2	0	1	25	50	25	31250	1	0	1	0	2	1	0	3	0	0	0	85	1	2	0	1	1	94080	147	393	43
1	27	6	0	1	25	50	25	31250	1	1	1	1	0	1	1	3	1	0	0	85	1	3	1	1	1	758945	781	1429	373
1	36	2	0	1	25	50	25	31250	1	1	1	0	2	3	0	3	1	1	0	90	1	3	1	1	0	124107	374	143	81
1	49	3	0	0	30	50	70	105000	1	1	1	1	2	3	0	3	1	1	1	92	1	3	1	0	1	718866	747	665	306
1	112	9	0	0	30	50	70	105000	1	0	1	1	3	1	0	7	1	1	0	51	2	3	1	0	0	301098	261	82	187
1	98	11	0	4	20	66	53	69960	1	0	1	0	3	1	0	3	1	0	0	90	1	3	1	1	0	618677	424	486	140
1	4	6	0	4	20	66	53	69960	0	0	0	1	3	0	0	0	0	0	0	25	1	2	1	0	0	366276	767	112	180
0	0	3	0	1	20	50	50	50000	1	0	1	0	3	3	0	1	1	1	0	90	0	5	1	0	0	442789	839	123	391
0	36	9	0	0	15	40	50	30000	1	0	1	0	4	2	1	3	1	1	1	94	2	5	1	1	0	381358	215	316	149
1	40	2	0	1	40	50	30	60000	1	0	0	0	1	3	0	4	1	0	1	75	1	5	1	1	0	711535	160	1979	422
1	1	4	0	1	40	50	30	60000	1	0	1	0	2	3	1	2	0	1	0	90	0	3	1	1	0	711535	160	1979	422
1	100	8	0	4	30	35	35	36750	1	0	1	0	4	0	1	3	1	1	1	85	1	3	1	1	0	606374	625	595	90
1	0	6	0	3	15	20	40	12000	0	0	1	1	1	1	0	0	0	0	0	90	1	3	1	0	1	500543	1071	271	101
1	62	2	0	3	15	20	40	12000	1	1	1	0	1	2	1	2	0	0	1	88	1	5	1	0	1	396602	501	871	114
1	12	2	0	0	36	36	36	46656	1	0	1	0	2	2	0	1	1	0	0	85	1	3	1	0	0	485594	199	1418	64
0	28	6	0	0	25	36	41	36900	1	0	1	0	1	3	0	3	1	1	0	85	1	3	1	0	0	263648	506	85	38
1	9	4	0	0	45	50	50	112500	1	0	1	0	0	2	0	2	1	0	1	89	1	5	1	0	1	421650	399	1924	46
1	16	6	0	0	45	50	50	112500	0	0	0	1	1	0	0	2	0	1	1	68	1	3	0	1	0	735631	224	756	213
1	40	6	0	0	20	40	55	44000	1	0	1	1	2	2	1	6	1	0	0	65	1	3	1	0	1	385158	233	231	61
1	27	3	0	0	20	40	55	44000	1	1	1	1	0	3	1	4	0	0	0	5	1	3	0	0	0	341412	257	347	367
1	1	3	0	1	20	50	40	40000	1	0	0	1	1	3	0	3	1	1	0	20	2	3	0	1	0	699815	428	843	321
1	2	3	0	1	20	50	40	40000	1	1	1	0	1	1	0	2	0	1	1	47	1	4	1	0	0	695934	446	454	25
1	27	3	0	1	30	40	30	36000	1	1	1	1	0	3	1	4	0	0	0	5	1	3	0	0	0	341412	257	347	367
1	13	3	0	1	30	40	30	36000	1	0	1	0	0	3	0	2	0	1	0	76	1	2	1	0	0	457180	373	259	109
1	117	2	0	0	30	50	50	75000	1	0	1	0	1	2	0	2	1	1	0	95	1	3	1	1	0	642959	284	640	406
0	21	8	0	0	45	70	50	157500	1	0	1	1	4	2	0	4	1	0	1	74	1	3	0	1	0	659356	226	1154	182
1	16	3	0	0	45	70	50	157500	1	0	1	0	2	2	0	2	1	1	1	85	1	3	1	1	1	345172	48	175	160
1	12	8	0	0	25	50	30	37500	1	0	1	1	3	2	0	2	1	1	1	85	1	3	0	1	0	713232	333	1343	528
1	29	2	0	0	35	30	45	47250	1	1	1	1	1	3	0	1	1	1	0	80	0	3	0	1	0	591875	267	765	114
1	36	3	0	0	30	45	60	81000	1	1	1	0	3	3	0	3	1	1	1	80	2	2	0	0	0	167701	139	367	15
1	1	9	0	0	30	45	60	81000	1	0	1	0	1	0	0	0	1	0	0	85	1	4	1	0	0	500107	552	475	75
1	4	5	0	0	40	50	50	100000	1	0	1	0	1	2	1	2	0	1	0	75	1	5	1	1	0	661859	629	552	207
1	130	3	0	0	30	30	35	31500	1	0	1	1	2	2	1	6	1	1	0	70	2	3	1	0	0	511226	117	187	126
1	12	6	0	0	30	30	35	31500	1	0	1	0	2	1	0	2	1	1	1	90	1	3	1	1	0	365269	226	82	312
1	6	2	0	1	50	40	50	100000	1	0	1	0	3	3	0	2	1	0	0	65	1	1	1	1	0	506346	408	933	24
1	1	2	0	0	20	50	42	42000	1	0	1	0	1	1	1	1	1	0	0	80	1	3	0	1	0	668198	620	400	134
0	5	4	0	0	30	50	50	75000	1	0	0	0	3	1	0	2	0	0	0	95	1	0	1	1	1	666087	911	8254	199
1	13	6	0	0	35	30	50	52500	1	0	1	1	1	3	0	2	1	1	1	53	0	4	0	0	0	739273	358	471	350
1	2	2	0	0	18	30	50	27000	1	0	1	0	1	2	0	4	1	1	1	90	1	3	1	1	1	727108	539	453	293
1	37	2	0	4	200	100	20	400000	1	0	1	1	3	0	0	1	1	0	0	63	1	3	1	0	0	168607	522	52	286
1	11	6	0	3	32	25	32	25600	1	0	1	1	2	1	0	0	1	1	0	85	1	4	1	0	0	352514	314	34	290
1	5	3	0	3	32	25	32	25600	1	1	1	0	3	0	1	4	1	1	0	90	1	4	0	0	0	518057	226	1122	863
1	25	6	0	3	20	40	60	48000	1	0	0	1	1	1	0	2	1	1	0	88	1	3	1	0	0	436384	517	180	56
0	30	2	0	3	20	40	60	48000	1	0	1	1	3	1	0	1	1	0	0	68	1	3	1	0	0	168607	522	52	286
0	31	2	0	0	80	80	80	512000	0	0	1	0	1	2	0	2	1	1	1	75	1	3	1	1	1	381136	454	63	388
1	24	6	0	0	80	80	80	512000	1	0	1	1	2	3	0	6	1	1	0	90	1	3	1	1	0	513211	50	576	121
1	26	4	0	0	20	15	30	9000	1	0	1	0	4	2	0	2	1	0	0	80	0	3	0	1	1	579080	892	160	195
1	22	3	0	0	28	28	32	25088	1	0	1	0	0	3	0	3	1	1	0	70	1	2	1	1	1	752233	330	897	415
1	73	2	0	0	60	50	30	90000	1	0	1	0	3	2	0	1	0	1	0	75	2	1	0	0	0	364687	225	643	100
1	7	6	0	0	60	50	30	90000	1	0	1	0	2	2	0	1	0	1	1	74	1	2	1	0	1	475618	252	427	61
1	12	6	0	0	60	50	30	90000	1	0	1	0	1	0	0	3	1	1	0	82	1	3	1	1	0	497931	392	92	256
0	22	8	0	0	30	45	30	40500	1	0	1	0	2	1	0	2	1	1	0	100	0	5	0	1	0	433239	519	75	105
1	65	1	0	0	30	45	30	40500	1	0	1	1	3	3	1	3	1	1	1	85	2	2	1	1	0	495414	634	23	159
1	22	6	0	0	20	25	25	12500	1	0	1	0	2	2	0	3	1	1	1	70	1	3	1	1	0	506460	290	115	256
1	4	9	0	0	50	150	50	375000	1	0	0	0	4	1	0	2	1	1	0	70	1	2	0	0	0	610331	140	687	165
1	7	1	0	0	50	150	50	375000	1	1	1	0	3	1	1	3	1	1	1	85	2	3	1	1	0	495414	634	23	159
1	12	3	0	0	30	60	37	66600	1	0	1	0	2	1	0	2	1	1	0	85	1	3	0	1	0	783571	553	1049	483
1	18	3	0	0	30	60	37	66600	1	0	1	0	4	0	0	2	1	0	0	75	1	5	1	0	0	759531	503	1177	330
1	2	2	0	0	50	100	100	500000	1	0	1	0	2	3	0	2	0	0	1	60	1	3	0	1	0	339060	179	158	36
1	13	2	0	3	30	60	60	108000	1	0	1	0	4	1	0	2	1	0	0	95	1	3	0	0	0	335173	61	799	305
1	14	6	0	0	30	80	50	120000	1	0	1	1	2	3	0	3	1	1	0	100	1	5	1	1	1	523614	111	410	123
1	14	2	0	0	30	80	50	120000	1	1	0	1	3	0	0	0	0	0	0	70	1	2	0	0	0	200382	289	782	66
1	13	2	0	0	40	50	75	150000	1	0	1	1	2	2	0	2	1	1	1	94	2	2	1	1	0	718274	716	1207	238
1	17	4	0	0	250	40	40	400000	0	0	1	1	1	2	0	2	1	0	0	95	0	3	1	1	1	615010	0	675	64
1	1	3	0	0	250	40	40	400000	1	0	1	1	2	2	1	0	1	0	0	75	1	3	0	0	0	612480	684	333	61
1	5	3	0	0	50	30	75	112500	1	0	1	0	3	1	0	3	1	0	0	90	1	3	1	0	0	737864	662	497	294
1	4	7	0	0	50	30	75	112500	1	1	0	1	0	3	0	1	1	0	0	40	2	3	0	0	0	568418	540	162	186
1	26	3	0	0	25	60	70	105000	1	0	0	0	3	1	0	1	1	1	0	90	1	3	1	0	1	729106	655	467	295
1	19	10	0	0	25	60	70	105000	1	0	0	0	3	1	0	0	1	1	0	70	1	3	0	1	1	489232	163	1997	199
1	5	9	0	0	25	60	70	105000	1	0	1	0	0	1	0	0	0	0	0	85	1	3	1	1	0	586807	486	734	241
1	15	2	0	1	30	34	42	42840	1	0	1	0	3	2	0	0	1	0	1	85	1	4	0	0	0	571979	341	537	199
1	2	5	0	0	30	50	40	60000	1	0	1	0	2	2	0	2	1	1	0	35	1	3	1	1	1	596508	488	650	126
0	1	7	0	1	40	35	50	70000	1	0	0	0	3	1	0	2	1	0	0	95	1	3	0	0	0	381852	89	83	241
1	18	8	0	3	30	30	40	36000	1	0	1	0	1	2	1	2	0	0	0	80	1	3	0	0	0	537532	182	108	268
0	28	2	0	0	8	17	17	2312	1	0	0	0	3	0	0	1	0	1	0	60	0	3	1	1	0	408880	159	1227	61
1	2	10	0	0	25	30	45	33750	1	0	1	0	1	0	1	2	1	1	0	90	1	3	1	1	1	80758	200	1814	46
0	69	6	0	0	55	55	55	166375	1	0	1	0	3	2	0	3	0	1	1	68	1	2	1	0	1	645665	635	319	449
1	19	6	0	0	55	55	55	166375	1	0	1	0	1	3	0	3	1	1	0	75	1	3	1	0	0	664934	448	536	92
1	30	8	0	4	50	50	100	250000	1	0	1	0	3	1	1	2	1	0	0	95	2	3	1	1	0	526495	111	2493	166
0	0	7	0	4	50	50	100	250000	1	0	1	0	3	2	0	2	0	0	0	90	0	2	0	0	0	785083	746	914	3028
1	16	2	0	0	25	60	40	60000	0	0	1	1	2	0	0	0	1	1	0	80	1	3	1	1	1	466069	106	593	55
1	99	3	0	4	100	100	100	1000000	1	1	0	1	3	2	1	8	0	1	1	65	1	2	1	0	0	693678	431	141	33
1	13	6	0	0	14	18	14	3528	1	1	1	1	0	2	0	3	0	0	0	95	1	5	1	1	0	66680	153	47	42
0	18	2	0	1	25	50	30	37500	1	0	1	0	1	1	0	2	1	0	0	95	1	3	1	0	0	448983	356	222	121
1	28	6	0	1	25	50	30	37500	1	0	1	0	2	2	0	0	1	1	0	95	1	3	1	0	0	506424	579	118	375
1	2	4	0	1	40	50	40	80000	1	0	1	1	1	2	0	2	1	1	0	90	1	3	0	0	0	527746	239	262	128
1	33	11	0	0	20	75	40	60000	0	1	1	1	2	2	0	1	1	1	1	94	1	3	1	0	1	551281	697	500	444
0	2	2	0	4	50	50	50	125000	0	0	1	1	2	0	0	2	0	1	0	90	2	0	1	1	1	557294	471	159	254
1	17	7	0	4	50	50	50	125000	1	0	1	0	2	2	0	3	0	0	0	75	2	3	0	1	0	697546	572	349	385
1	9	8	0	1	20	45	55	49500	1	0	1	0	1	1	0	1	1	0	0	70	1	4	0	1	0	785083	1286	1010	511
1	15	4	0	1	20	45	55	49500	1	0	1	0	2	2	0	3	1	1	0	95	1	3	1	0	0	624952	20	926	72
1	42	2	0	0	40	60	60	144000	1	0	1	0	2	2	0	1	1	1	0	35	1	3	0	1	0	761908	21	411	433
1	12	2	0	0	40	60	60	144000	1	1	0	0	3	2	0	1	1	1	0	35	1	3	0	1	0	761908	21	411	433
1	2	2	0	0	40	60	60	144000	1	1	0	0	3	2	1	1	1	1	0	35	1	3	0	1	0	761908	21	411	433
1	1	2	0	0	40	60	60	144000	1	1	0	0	0	2	1	1	1	1	0	35	1	3	0	1	0	761908	21	411	433
0	7	10	0	3	40	50	100	200000	1	0	1	0	2	2	1	2	0	0	1	77	1	3	1	1	0	426914	55	263	182
1	24	3	0	0	35	30	50	52500	1	0	1	0	3	0	1	0	0	1	0	80	1	3	1	0	0	679285	649	687	377
1	49	11	0	0	35	30	50	52500	1	0	1	0	0	2	1	0	1	1	0	90	1	4	1	0	0	172624	55	568	7
1	13	3	0	0	17	95	70	113050	0	0	0	0	2	3	0	2	1	0	0	90	1	2	1	1	0	414913	153	1900	600
1	12	10	0	0	35	40	33	46200	1	1	1	1	1	2	0	1	1	1	1	73	1	3	1	1	0	671929	177	447	235
1	13	6	0	0	35	40	33	46200	1	0	1	0	3	0	0	2	1	1	1	85	0	5	1	0	0	701054	1051	491	95
1	86	9	0	0	35	40	33	46200	1	1	1	0	2	1	1	3	1	1	0	85	2	4	0	1	0	785083	545	755	578
1	36	10	0	0	30	120	40	144000	1	0	1	0	4	1	0	2	1	0	0	77	2	3	1	0	0	654862	175	862	192
1	37	3	0	0	30	120	40	144000	1	0	1	1	1	1	0	2	1	0	1	94	1	0	1	1	0	715451	552	598	272
1	55	6	0	4	120	120	100	1440000	1	0	1	0	3	0	0	2	0	0	0	75	2	5	0	0	0	172694	129	216	170
1	13	5	0	0	25	50	30	37500	1	0	0	0	2	3	0	0	0	0	1	69	1	2	0	1	0	661336	277	1007	213
1	32	2	0	0	25	50	30	37500	1	0	1	1	1	1	0	6	0	0	0	35	1	2	1	0	0	755047	542	529	396
1	14	2	0	4	46	61	61	171166	1	0	1	0	2	2	0	1	0	1	0	80	1	3	0	0	0	720373	1173	359	401
1	25	2	0	0	25	30	45	33750	1	0	1	0	2	1	0	2	1	1	0	85	1	3	1	0	0	613175	268	565	172
1	24	6	0	0	15	15	15	3375	1	0	1	0	3	0	0	2	1	1	0	85	2	3	0	1	0	708114	516	913	49
0	82	5	0	4	40	40	60	96000	1	1	0	0	3	2	1	2	0	0	1	93	2	3	0	1	0	695871	236	1104	183
1	16	4	0	4	18	30	40	21600	1	0	1	0	2	2	0	2	1	1	0	90	1	3	0	1	1	569115	397	458	98
1	0	6	0	0	30	40	30	36000	1	1	0	1	3	3	0	2	0	0	0	85	1	3	1	0	0	239336	667	52	0
1	22	3	0	1	100	100	150	1500000	1	0	1	0	1	2	0	1	1	0	1	75	1	3	1	1	0	201519	317	35	149
1	1	6	0	3	30	45	85	114750	1	0	1	0	3	1	1	1	1	1	0	80	1	3	1	0	0	436909	291	110	117
0	15	2	0	0	30	60	60	108000	1	0	0	0	3	0	0	2	1	0	0	90	0	3	0	0	0	459278	147	356	27
1	2	3	0	0	30	50	40	60000	1	1	1	0	2	1	0	2	0	1	1	47	1	4	1	0	0	695934	446	454	25
0	12	9	0	1	21	42	32	28224	1	0	1	0	3	2	0	1	0	0	1	59	1	4	1	1	0	605193	146	191	172
1	14	6	0	1	21	42	32	28224	1	0	1	1	2	0	1	2	1	0	0	80	1	4	1	0	0	225271	319	31	223
1	35	6	0	3	20	20	30	12000	1	0	1	0	3	1	0	2	0	0	1	70	1	4	1	1	0	531540	128	366	337
1	12	3	0	0	25	30	45	33750	0	1	1	1	1	1	0	1	0	1	0	97	1	3	1	0	0	285623	344	295	85
1	12	2	0	1	30	50	50	75000	1	1	0	1	3	2	1	2	1	0	0	90	1	3	0	0	0	601624	298	835	210
1	40	5	0	4	25	25	30	18750	1	0	1	0	4	2	0	3	1	1	1	75	1	3	0	1	0	174688	356	507	53
1	3	2	0	4	25	25	30	18750	1	0	1	1	1	2	1	2	1	1	0	96	1	3	1	1	0	526851	334	437	315
1	13	3	0	0	17	44	32	23936	1	1	1	1	0	2	1	3	1	1	0	90	1	3	1	0	1	420573	331	43	185
1	8	2	0	4	35	35	30	36750	0	0	1	1	1	2	0	2	1	1	0	90	1	3	0	1	1	29829	55	2695	24
1	26	3	0	0	50	50	30	75000	1	0	1	0	1	2	0	4	1	1	0	70	2	3	0	1	0	312790	396	272	64
0	0	8	0	1	20	40	40	32000	1	0	1	1	1	1	0	2	1	0	0	40	1	3	1	1	0	188474	207	78	88
1	4	3	0	1	30	30	40	36000	1	0	1	0	1	1	0	2	1	0	1	70	1	3	0	0	0	510814	290	379	123
1	13	6	0	1	30	50	30	45000	1	0	1	1	1	0	0	4	1	0	0	85	1	3	1	1	1	784956	517	492	784
1	41	6	0	1	30	50	30	45000	1	0	1	0	2	0	0	3	1	1	0	100	0	3	0	0	0	758277	469	598	376
1	73	3	0	3	30	30	30	27000	1	0	1	1	4	3	0	2	1	1	1	78	1	3	1	1	0	734478	191	1904	256
1	14	8	0	3	30	30	30	27000	0	0	1	0	1	1	0	0	1	0	0	80	1	5	1	0	1	53955	565	64	1
1	38	9	0	0	44	43	90	170280	1	0	0	1	1	0	0	2	0	1	0	85	1	3	0	1	0	745107	375	278	386
1	25	8	0	0	44	43	90	170280	1	0	1	1	0	2	1	4	1	0	0	80	2	3	1	0	0	576323	319	86	170
0	12	6	0	0	35	50	50	87500	1	0	0	1	3	3	0	0	1	1	0	95	1	3	1	1	0	560364	217	59	453
1	57	8	0	0	30	40	40	48000	1	0	1	0	1	1	0	4	1	1	0	90	1	5	1	1	0	323397	148	14	28
0	12	9	0	1	15	40	30	18000	1	0	1	0	2	1	0	0	0	0	1	55	1	3	1	0	1	411594	942	245	6
1	8	3	0	0	23	46	36	38088	1	0	0	1	2	0	0	2	1	1	0	90	1	5	0	1	0	524315	238	301	147
1	3	5	0	0	23	46	36	38088	1	0	0	1	2	2	1	2	1	0	0	95	1	3	0	1	0	777254	461	631	439
1	0	6	0	3	102	40	40	163200	1	0	1	1	3	2	0	0	1	1	1	89	1	2	1	0	0	785083	792	1089	762
0	13	2	0	3	102	40	40	163200	1	0	1	0	1	1	0	1	0	0	1	80	1	3	1	1	0	728299	303	856	389
1	25	2	0	0	15	40	60	36000	1	0	1	0	1	1	0	7	1	0	1	79	1	4	1	0	0	474961	196	486	120
1	16	2	0	0	60	90	90	486000	1	0	1	0	1	1	0	7	1	0	1	79	1	4	1	0	0	474961	196	486	120
1	60	5	0	0	40	40	60	96000	1	0	1	0	4	2	0	3	1	0	1	94	1	5	1	0	0	301098	261	82	187
1	0	3	0	0	40	40	60	96000	1	0	0	0	3	0	0	2	1	0	0	90	1	3	0	1	0	628186	378	342	173
1	26	9	0	0	40	40	50	80000	1	0	1	0	1	1	0	1	1	1	0	80	1	3	0	1	0	763745	673	672	251
1	213	8	0	0	40	40	50	80000	1	0	1	0	2	2	0	2	1	0	0	90	2	3	1	1	0	575174	233	1082	90
1	8	3	0	1	30	40	30	36000	1	0	1	0	2	1	0	1	1	1	0	40	0	0	1	0	1	735298	562	667	391
1	43	8	0	1	30	40	30	36000	1	0	1	1	2	2	0	2	1	1	0	90	1	3	1	1	1	264620	246	84	18
0	3	7	0	0	30	30	50	45000	1	1	1	0	3	0	1	4	1	1	1	80	1	3	0	0	0	549253	184	199	253
0	1	7	0	0	25	25	35	21875	1	0	1	0	1	3	0	2	0	0	0	80	1	3	1	1	1	563146	244	100	292
1	2	6	0	4	20	50	50	50000	0	0	0	0	3	1	0	0	1	1	0	90	1	5	1	1	0	285718	1141	131	428
1	30	7	0	0	30	60	50	90000	1	0	1	0	2	1	0	3	1	0	0	80	2	3	1	0	0	537025	296	340	220
1	36	2	0	0	30	60	50	90000	1	0	0	0	2	1	0	1	1	1	0	95	1	4	0	1	0	783655	444	959	539
1	15	6	0	0	70	150	70	735000	0	1	1	0	3	2	0	2	1	1	1	83	1	3	0	1	0	510259	173	157	352
1	1	2	0	0	70	150	70	735000	1	0	1	1	1	3	0	1	1	1	0	90	1	3	0	0	0	516598	689	259	247
1	4	6	0	0	30	43	43	55470	0	0	1	0	2	0	0	0	1	0	1	50	1	3	0	0	0	315350	214	44	193
1	14	2	0	0	30	43	43	55470	1	1	1	1	3	2	1	1	1	0	0	70	1	3	0	1	0	646615	195	444	245
1	21	10	0	3	26	45	60	70200	1	0	1	1	1	3	0	2	1	1	0	85	1	5	0	1	1	489232	163	1997	199
1	6	2	0	3	26	45	60	70200	1	0	1	1	0	2	0	3	1	1	0	62	1	3	1	0	0	562224	151	273	270
1	9	2	0	3	26	45	60	70200	1	1	0	1	1	2	1	3	1	1	0	70	1	3	1	1	0	681036	380	657	275
1	121	2	0	0	34	34	34	39304	1	1	1	1	1	1	1	3	0	1	1	89	1	3	1	0	0	584064	792	267	190
1	2	9	0	0	34	34	34	39304	1	0	1	0	2	2	0	2	1	1	0	90	1	3	0	0	0	620631	377	167	326
0	4	3	0	0	28	37	32	33152	0	0	1	1	4	3	0	0	0	0	0	90	1	0	0	1	0	576088	346	206	176
1	6	2	0	0	28	37	32	33152	1	0	0	0	2	1	0	5	0	0	1	95	1	5	1	1	0	685705	207	681	245
1	27	2	0	1	50	40	40	80000	1	0	1	0	1	0	0	1	1	1	0	95	1	4	1	0	0	358221	178	606	25
1	66	2	0	4	25	40	60	60000	1	0	1	0	3	2	0	1	1	1	0	90	1	4	1	1	0	618271	308	251	299
0	97	9	0	0	30	40	30	36000	1	0	0	1	3	2	1	1	1	0	1	88	0	3	0	0	0	171548	253	148	68
1	67	9	0	0	25	40	30	30000	1	0	1	1	3	1	0	6	1	1	0	95	2	3	1	1	1	252746	596	86	74
1	23	3	0	0	25	40	30	30000	1	0	0	0	3	3	1	3	1	1	1	74	1	3	0	0	0	747286	428	702	193
1	14	2	0	4	25	25	35	21875	1	0	1	0	1	3	0	2	1	0	1	85	1	3	1	1	0	676741	327	630	59
1	40	4	0	4	25	25	35	21875	1	1	0	0	2	3	1	2	0	1	0	20	1	5	1	0	0	664114	1666	556	780
0	29	11	0	0	30	35	35	36750	1	0	0	0	3	3	0	2	1	0	1	82	0	5	1	1	1	350773	403	49	233
0	2	11	0	0	30	35	35	36750	1	0	0	0	4	3	0	2	1	0	1	80	1	0	1	1	1	350773	403	49	233
1	5	2	0	0	28	46	32	41216	1	0	1	0	3	0	1	2	0	1	1	90	1	3	0	0	0	776291	494	880	393
1	15	9	0	0	28	46	32	41216	1	0	1	0	1	2	0	1	0	1	0	85	1	3	0	0	0	623188	248	341	238
0	12	2	0	0	30	62	35	65100	1	0	1	0	1	3	0	3	1	0	0	95	0	1	0	1	1	683273	270	487	301
1	21	11	0	0	30	62	35	65100	1	0	1	1	3	1	0	2	0	0	0	100	1	3	0	0	0	683273	270	487	301
1	22	3	0	4	20	55	55	60500	0	0	1	0	2	2	0	2	1	1	1	91	1	0	1	1	0	775472	620	527	432
1	25	9	0	0	23	55	41	51865	0	0	1	1	1	3	0	0	0	0	1	92	1	2	0	0	1	502333	263	527	0
1	41	9	0	3	26	50	30	39000	1	0	1	0	1	0	0	1	1	0	0	85	1	3	1	1	1	213830	254	63	95
1	6	2	0	3	26	50	30	39000	1	0	0	1	3	3	1	3	1	1	0	88	1	3	1	1	0	272632	2322	333	217
1	2	7	0	3	26	50	30	39000	1	1	1	1	3	1	0	0	1	0	0	82	2	3	0	0	0	708381	1119	259	428
1	2	2	0	3	26	50	30	39000	1	0	0	0	4	2	1	2	0	1	0	80	1	2	1	1	0	665808	246	575	306
1	12	2	0	0	50	40	50	100000	0	0	1	1	2	2	0	2	1	1	0	90	2	3	1	1	1	363096	593	12	248
1	26	2	0	4	15	25	30	11250	1	0	1	0	3	2	1	4	1	1	0	64	1	5	0	1	0	631774	706	236	100
1	7	3	0	0	40	40	40	64000	1	1	1	1	3	0	0	2	1	0	0	91	2	5	1	0	0	415550	408	208	220
1	1	3	0	0	36	47	32	54144	1	0	1	1	3	0	0	2	1	1	0	20	1	3	0	1	0	753811	535	1531	383
0	14	10	0	0	40	56	38	85120	1	0	0	0	3	1	0	2	1	0	0	80	1	5	1	1	1	671410	433	1432	192
1	40	6	0	0	40	56	38	85120	1	1	0	1	3	3	0	3	1	0	0	75	1	2	0	0	1	391694	885	162	142
1	12	3	0	0	40	56	38	85120	1	1	1	1	1	2	0	2	0	1	0	75	1	3	1	1	0	428022	349	657	561
1	3	3	0	0	30	43	30	38700	1	1	1	0	3	2	0	4	0	1	1	70	1	3	0	1	0	721294	992	781	264
1	3	9	0	0	30	43	30	38700	1	0	1	0	2	0	0	2	1	1	0	80	1	3	1	1	0	746143	617	490	392
1	38	6	0	0	30	43	30	38700	1	0	1	0	2	1	0	2	0	1	0	75	1	0	1	0	0	410811	424	106	138
1	39	6	0	0	30	43	30	38700	1	1	1	0	2	2	1	2	1	1	0	75	1	3	1	1	0	660368	71	696	272
1	40	9	0	0	43	43	58	107242	1	0	1	1	3	2	0	0	1	0	1	54	1	3	0	1	0	468888	0	192	112
1	1	8	0	0	30	40	30	36000	1	0	1	0	2	1	0	1	1	0	1	91	1	2	0	1	0	307333	378	606	0
1	1	8	0	0	30	40	30	36000	1	0	1	0	1	2	0	2	1	0	0	70	1	2	1	1	0	211112	260	10000	10
1	18	3	0	0	30	40	30	36000	1	1	0	0	3	0	1	1	1	0	0	35	1	3	1	0	0	501629	241	196	182
1	4	4	0	0	40	35	45	63000	1	0	1	0	3	1	0	0	1	1	0	85	1	3	1	1	1	591360	3463	1288	1189
1	26	6	0	0	28	28	38	29792	1	0	1	1	3	3	1	2	1	0	0	90	2	3	0	0	0	459391	276	157	348
1	54	8	0	0	31	31	46	44206	1	1	1	1	4	1	0	0	0	0	1	92	1	4	0	1	1	185939	440	0	48
1	33	6	0	0	31	31	46	44206	1	0	1	0	2	2	0	2	1	1	0	90	1	3	1	0	0	541833	202	282	245
1	43	2	0	0	30	40	40	48000	1	0	1	1	2	2	0	2	1	1	0	85	1	3	1	0	0	702942	236	1308	285
1	12	2	0	4	30	100	50	150000	1	0	1	0	2	0	0	2	0	1	1	75	1	3	0	1	0	334836	214	217	46
1	7	4	0	1	25	40	60	60000	1	0	1	0	1	2	0	1	1	1	0	50	1	3	0	0	0	145411	94	430	13
1	8	2	0	4	120	150	150	2700000	1	0	1	0	3	2	0	0	0	1	0	95	1	3	0	0	0	479891	32	248	37
1	29	2	0	4	120	150	150	2700000	1	0	1	0	3	0	0	2	1	0	1	84	1	5	1	0	0	352849	288	160	93
1	24	2	0	4	120	150	150	2700000	1	1	1	1	0	2	0	2	1	1	0	40	2	3	0	1	0	168721	189	50	81
1	2	2	0	4	120	150	150	2700000	1	0	1	0	3	2	1	3	1	0	0	80	1	5	0	1	1	615819	399	665	88
1	12	6	0	0	20	35	35	24500	1	0	1	0	2	1	0	2	1	1	1	83	1	5	0	1	1	742710	402	350	525
1	1	4	0	0	20	35	35	24500	1	1	1	0	1	2	0	2	1	0	0	70	1	3	0	0	1	425532	660	79	116
1	29	6	0	0	46	60	60	165600	1	0	1	0	2	2	0	2	1	0	1	95	1	3	1	0	0	452206	104	253	330
1	29	2	0	0	40	46	61	112240	1	0	1	0	1	2	0	1	1	0	1	45	1	3	1	1	0	736170	320	1124	454
1	37	2	0	4	15	22	40	13200	1	0	0	0	1	2	1	1	1	0	0	80	2	3	1	0	0	637071	361	487	232
1	12	8	0	4	15	22	40	13200	1	0	1	1	1	3	1	2	1	1	0	96	2	3	0	1	1	13722	724	0	20
1	52	10	0	0	60	120	60	432000	1	1	1	0	4	2	0	2	0	1	0	90	2	5	1	1	0	740528	337	1277	325
1	18	3	0	0	25	45	45	50625	1	0	1	0	1	2	0	3	1	1	0	92	1	5	0	0	0	769843	813	237	458
0	30	9	0	1	45	30	45	60750	1	0	1	0	3	0	0	3	0	1	0	76	1	4	0	0	1	657145	475	443	121
1	16	2	0	1	30	40	30	36000	1	0	1	0	2	1	0	3	1	1	0	90	1	3	0	0	0	439414	123	693	157
1	45	6	0	1	30	40	30	36000	1	0	1	0	1	0	0	1	1	0	1	93	0	3	1	0	0	740641	838	398	248
1	12	2	0	0	30	20	100	60000	1	0	1	0	3	1	0	2	1	1	1	65	1	3	1	1	0	527659	118	146	30
0	0	8	0	0	30	20	100	60000	0	0	1	1	2	3	0	3	1	0	0	75	1	0	0	1	0	658858	187	3637	188
1	12	6	0	0	30	20	100	60000	1	0	0	0	2	3	0	0	1	0	0	90	1	3	0	0	0	521639	714	259	8
1	6	2	0	0	35	70	40	98000	1	0	1	0	1	0	0	3	1	0	1	75	1	3	1	1	0	516673	421	1227	133
0	12	9	0	4	25	30	55	41250	1	0	1	0	3	2	0	0	0	0	0	50	1	3	1	0	0	574330	328	236	151
0	0	1	0	4	25	30	55	41250	1	1	0	1	0	3	1	0	1	0	0	75	1	3	1	0	0	733849	331	852	402
0	0	4	0	1	28	45	30	37800	0	1	0	0	1	1	0	2	1	0	0	85	1	1	0	0	1	785083	874	914	843
1	2	4	0	0	30	50	40	60000	1	0	1	1	3	1	1	3	1	1	0	45	1	3	0	0	0	774912	526	432	469
1	39	5	0	0	30	50	40	60000	1	0	0	0	4	1	0	4	1	1	0	95	1	3	0	1	0	454988	387	531	95
1	25	2	0	0	30	50	40	60000	1	1	1	0	3	2	0	1	0	1	0	10	1	3	1	1	0	714901	209	972	365
0	12	2	0	1	28	56	52	81536	1	1	1	0	2	2	0	1	0	1	0	85	0	3	1	1	1	445913	130	1170	25
1	26	6	0	1	28	56	52	81536	1	0	1	0	2	3	0	3	1	1	0	58	1	3	0	1	0	153055	136	506	2
1	7	8	0	0	31	25	89	68975	1	1	0	1	3	3	1	0	1	0	1	43	1	3	1	0	0	489696	773	99	256
0	1	4	0	1	30	40	50	60000	1	0	1	0	3	3	0	0	1	0	1	94	1	0	0	1	1	11144	181	376	0
1	102	8	0	3	30	30	30	27000	1	0	1	0	2	3	1	2	1	1	1	90	1	5	1	1	0	220071	227	54	26
1	42	2	0	0	20	40	30	24000	1	0	1	0	2	3	0	2	1	1	0	90	1	3	1	1	1	702080	338	1084	289
1	27	1	0	0	20	40	30	24000	1	0	0	0	3	1	0	3	1	0	0	80	1	0	1	0	1	214472	474	18	77
0	16	2	0	0	20	40	30	24000	1	0	1	1	3	2	0	2	1	0	0	98	1	3	0	0	1	480673	665	263	144
1	24	11	0	0	20	50	20	20000	1	0	1	0	1	2	1	3	0	1	0	90	1	3	1	0	0	707962	304	451	345
1	17	8	0	0	20	60	60	72000	1	0	1	0	2	2	0	2	1	0	0	90	1	3	1	1	0	574747	295	845	175
0	2	2	0	0	20	60	60	72000	1	0	1	0	3	0	0	2	1	0	0	85	2	2	0	0	0	509196	188	213	180
1	26	4	0	0	20	60	60	72000	1	1	1	0	2	1	0	2	0	1	0	75	1	3	1	1	0	494871	462	225	45
0	0	8	0	0	45	45	50	101250	0	0	1	0	3	1	0	1	0	1	1	90	1	3	0	0	0	209240	8	10000	5
1	16	2	0	0	45	45	50	101250	1	0	1	0	0	2	1	0	1	1	0	90	1	3	1	1	0	538712	102	716	106
1	12	2	0	0	45	45	50	101250	1	0	1	0	1	1	1	3	1	0	0	80	2	3	1	1	1	746123	2575	563	248
1	13	6	0	0	45	45	50	101250	0	0	1	1	2	2	0	7	1	1	0	80	1	3	0	1	0	702673	634	529	314
0	0	10	0	0	45	45	50	101250	1	1	1	0	1	2	0	2	0	0	0	80	1	4	1	0	1	751353	882	241	339
1	12	2	0	0	45	45	50	101250	1	0	1	0	4	1	0	2	1	1	1	60	1	4	1	0	0	171884	275	303	36
1	3	9	0	0	20	20	40	16000	1	1	1	1	3	1	1	2	1	1	0	60	1	5	1	0	0	537841	194	423	13
0	0	5	0	4	25	30	60	45000	1	0	1	0	4	3	0	1	0	0	1	80	0	0	1	1	0	401017	152	425	135
0	53	6	0	0	35	50	50	87500	1	1	1	0	3	2	0	2	0	1	0	80	1	5	1	1	1	552383	440	1221	46
1	13	6	0	1	40	75	60	180000	1	0	1	0	4	2	0	2	1	0	1	90	1	3	1	1	1	753805	964	1039	368
0	10	2	0	1	40	75	60	180000	0	0	0	0	2	0	0	1	1	0	0	0	1	3	0	1	0	99478	699	90	0
1	36	3	0	0	45	60	45	121500	1	0	1	0	2	2	1	2	0	0	0	95	2	5	1	0	0	785083	1177	569	703
1	0	6	0	4	18	70	40	50400	1	1	1	0	3	1	0	2	1	1	0	85	1	0	1	0	1	399492	547	54	442
1	15	2	0	0	30	40	60	72000	1	0	1	0	3	2	0	3	0	0	0	90	1	3	1	0	0	590875	251	334	140
1	1	3	0	0	20	25	30	15000	1	0	1	0	3	3	1	2	1	1	0	75	1	3	0	1	0	522606	169	308	69
0	3	8	0	0	20	25	30	15000	1	0	1	0	2	3	0	0	1	0	1	85	1	3	1	0	0	553395	512	225	232
1	65	9	1	2	22	53	59	68794	1	0	1	0	2	3	0	2	1	1	1	85	0	5	1	1	1	603792	241	393	98
0	21	6	1	0	23	52	40	47840	1	0	1	0	4	2	1	1	0	0	0	85	1	3	1	0	0	695977	301	407	87
1	28	9	1	0	23	52	40	47840	1	0	1	0	3	3	1	3	1	0	0	90	2	3	0	1	0	595921	304	242	155
1	55	4	1	2	25	43	50	53750	1	0	1	1	2	0	0	0	1	0	1	60	1	3	1	0	0	516888	199	67	353
1	35	3	1	0	30	36	46	49680	1	0	1	0	2	3	0	4	1	1	1	81	2	5	1	0	1	774887	532	536	514
1	12	6	1	2	25	43	50	53750	1	0	1	0	1	2	1	2	1	0	0	70	1	2	1	0	0	327485	550	97	120
1	3	3	1	0	23	52	40	47840	1	0	0	0	1	2	0	1	1	1	0	50	1	3	1	0	0	606124	316	616	167
1	36	8	1	2	25	43	50	53750	0	0	1	1	3	0	1	2	1	1	0	100	2	4	1	1	1	756189	727	373	379
0	25	6	1	2	25	43	50	53750	1	0	1	0	0	3	0	0	0	0	0	90	1	3	1	0	0	550124	435	361	144
1	71	5	1	0	30	36	46	49680	0	0	0	0	2	2	1	1	1	0	0	100	1	0	0	1	1	508468	252	304	8
1	48	3	1	0	30	36	46	49680	1	1	0	1	3	2	1	2	1	1	0	70	2	1	1	1	0	336727	315	295	120
1	13	6	1	0	30	36	46	49680	1	0	1	0	4	1	0	1	1	1	1	99	1	2	0	1	0	46007	374	89	0
1	12	9	1	0	23	52	40	47840	1	0	1	1	3	0	0	2	1	1	1	85	2	2	0	0	0	448747	76	563	293
1	12	8	1	0	23	52	40	47840	1	0	1	1	3	1	0	1	1	0	0	95	1	3	0	1	0	524566	354	103	224
1	170	3	1	0	20.5	45	35	32287.5	1	0	1	0	2	1	0	2	1	1	0	85	1	0	0	0	0	690350	464	377	172
1	37	2	1	2	22	53	59	68794	1	1	0	1	3	2	0	4	1	1	0	90	1	2	0	1	0	775081	672	715	425
1	28	6	1	2	25	43	50	53750	1	0	1	0	2	3	0	5	1	1	1	82	1	5	1	1	0	418087	153	783	162
1	7	4	1	0	23	52	40	47840	1	1	0	1	1	3	0	1	1	0	0	85	1	2	0	0	1	352254	258	176	303
0	25	8	1	1	35	60	46	96600	1	0	1	0	3	2	0	4	1	0	0	80	1	3	1	0	0	406532	589	84	148
1	15	4	1	0	23	52	40	47840	1	1	0	0	3	3	1	2	1	1	0	75	1	0	1	1	0	293587	18	70	48
1	15	9	1	0	23	52	40	47840	1	0	1	0	1	2	1	2	1	0	0	90	1	3	1	0	1	293587	18	70	48
1	7	3	1	0	23	52	40	47840	1	0	1	1	1	0	0	2	1	0	0	50	1	3	1	0	0	586461	626	301	349
0	2	6	1	0	33	22	45	32670	0	1	0	1	1	0	0	0	1	0	0	70	1	3	1	1	1	113551	384	14	90
1	24	3	1	0	20.5	45	35	32287.5	1	0	1	1	0	1	1	2	1	1	1	93	2	3	0	0	0	369054	400	266	113
1	35	8	1	2	22	53	59	68794	0	0	1	1	2	2	0	0	1	1	1	87	1	3	0	0	0	665028	1246	347	280
1	24	8	1	2	22	53	59	68794	1	1	1	1	1	3	0	2	1	1	0	10	1	3	0	0	1	520275	444	10000	93
1	39	10	1	2	22	53	59	68794	1	0	1	0	0	0	1	4	0	1	0	70	2	4	0	1	0	785083	902	2339	818
1	26	9	1	2	25	43	50	53750	1	0	1	0	3	0	0	1	1	1	0	70	1	3	0	0	1	457579	196	235	16
1	12	8	1	0	19.5	39	41	31180.5	0	0	1	0	2	1	1	0	1	1	0	40	1	3	1	0	1	131826	431	80	82
0	28	4	1	2	22	53	59	68794	1	0	0	0	3	0	0	2	1	0	0	84	1	0	1	1	0	666645	241	609	390
1	122	8	1	0	19.5	39	41	31180.5	1	0	0	0	1	0	1	2	1	1	0	80	1	5	1	0	0	467723	75	793	96
1	25	3	1	0	30	36	46	49680	1	0	1	1	3	2	0	0	1	0	0	50	1	2	0	0	0	612480	684	333	61
1	7	2	1	1	35	60	46	96600	1	0	1	0	0	1	0	1	1	0	0	80	1	4	0	1	0	452386	111	221	138
1	29	8	1	1	35	60	46	96600	1	0	0	0	1	0	0	3	1	1	0	80	1	5	1	0	0	529574	186	338	34
1	6	3	1	1	35	60	46	96600	0	0	1	0	2	1	0	2	0	0	0	20	1	0	0	0	0	643330	537	578	1384
1	129	9	1	0	27	49	36	47628	1	0	1	0	2	2	1	3	1	1	1	79	2	3	1	0	0	642740	888	782	176
1	25	2	1	2	22	53	59	68794	1	0	1	0	2	3	0	2	1	0	0	95	1	5	1	1	1	447796	328	595	64
0	5	3	1	2	22	53	59	68794	0	0	1	1	2	2	0	2	1	0	0	70	0	0	0	0	0	373562	256	101	87
1	14	2	1	4	27	37	54	53946	0	1	1	1	4	0	0	0	0	1	0	55	1	3	1	1	0	623763	293	1306	416
1	83	2	1	1	35	60	46	96600	1	0	0	0	4	1	0	1	1	1	0	90	0	0	1	0	0	388527	90	200	103
0	3	3	1	0	19	42	35	27930	1	1	1	0	3	2	0	2	1	1	1	77	2	3	1	1	0	604199	497	783	180
1	26	3	1	0	33	22	45	32670	1	1	1	0	0	1	1	2	1	0	0	90	1	3	0	1	1	730297	637	391	303
1	17	4	1	2	25	43	50	53750	0	0	1	0	0	1	0	2	0	1	0	50	2	3	1	1	0	388661	901	51	156
0	6	3	1	0	23	52	40	47840	1	0	0	1	3	1	0	0	1	0	0	60	1	0	1	0	0	783860	742	461	495
0	6	7	1	2	22	53	59	68794	1	0	1	0	4	1	1	3	1	0	1	75	1	5	1	1	0	561473	77	141	636
1	41	7	1	2	22	53	59	68794	1	0	1	0	2	2	0	2	0	1	0	85	2	5	1	0	0	507643	308	124	95
0	3	6	1	2	25	43	50	53750	0	0	1	1	1	0	0	2	0	0	0	65	1	0	0	0	1	451785	82	154	433
1	6	8	1	2	25	43	50	53750	1	0	1	0	1	0	0	1	1	1	0	80	2	3	0	0	1	597678	418	109	137
0	13	1	1	0	28	38	28	29792	1	0	1	0	3	3	0	1	0	0	0	75	1	0	0	0	1	136203	566	16	316
1	14	9	1	2	25	43	50	53750	1	1	1	1	3	1	1	1	1	0	1	75	1	3	1	1	1	399987	260	112	98
1	3	8	1	2	22	53	59	68794	1	0	1	0	4	2	0	5	1	0	0	90	1	3	0	0	0	580059	907	175	352
1	13	5	1	0	27	49	36	47628	1	0	1	0	1	0	1	2	0	0	0	60	1	3	0	1	0	475119	264	1273	65
1	146	6	1	0	20.5	45	35	32287.5	1	0	1	0	1	1	0	2	1	1	1	75	1	3	1	1	1	698531	686	447	262
1	141	4	1	0	20.5	45	35	32287.5	1	0	1	0	1	3	0	3	1	1	0	80	1	4	1	0	1	420304	154	476	60
1	84	1	1	0	23	52	40	47840	1	0	1	0	3	1	0	2	1	0	0	85	1	5	1	0	0	265629	166	60	79
1	26	7	1	2	22	53	59	68794	1	0	1	0	3	2	0	2	1	0	0	90	1	3	0	0	0	148180	90	199	16
1	64	3	1	2	22	53	59	68794	1	1	1	1	1	1	0	6	1	0	0	55	2	3	0	0	0	769673	601	472	434
1	25	6	1	2	22	53	59	68794	1	0	1	0	3	1	0	2	1	0	0	50	1	0	0	0	0	741613	425	798	148
1	15	6	1	0	19	42	35	27930	1	1	0	0	3	0	0	2	1	0	0	80	1	4	0	1	1	675787	548	297	491
1	13	6	1	2	25	43	50	53750	1	0	1	1	1	3	1	2	0	1	0	80	1	3	0	0	0	784209	712	1800	468
1	11	6	1	0	50	55	65	178750	1	0	1	0	1	3	0	2	1	0	0	50	1	3	1	0	1	356788	407	47	38
0	6	3	1	0	50	55	65	178750	1	0	1	0	1	2	0	3	0	0	0	90	1	3	0	0	0	206379	1000	101	73
1	25	2	1	0	50	55	65	178750	0	1	1	0	2	2	0	0	0	1	0	60	1	3	0	1	1	698032	617	2218	133
1	59	6	1	2	25	43	50	53750	1	0	1	0	2	1	0	2	0	1	1	65	1	5	0	1	0	248195	351	54	0
1	17	6	1	2	25	43	50	53750	1	0	1	0	2	2	0	0	0	1	0	90	1	4	1	0	0	157643	178	934	45
1	39	2	1	0	23	52	40	47840	0	1	1	1	3	2	0	0	0	1	0	80	2	2	1	1	1	558412	188	566	85
1	15	4	1	0	20.5	45	35	32287.5	1	0	1	0	1	3	0	0	1	0	1	76	2	0	0	1	0	294314	696	121	55
1	15	3	1	1	400	55	55	1210000	1	0	1	0	1	2	1	1	0	1	0	95	1	3	1	1	1	605321	275	294	291
1	445	9	1	0	45	45	60	121500	1	0	1	1	3	2	0	2	1	1	1	75	2	3	1	1	0	652228	209	617	267
1	41	9	1	0	25	30	40	30000	1	1	1	0	3	1	1	1	1	1	1	85	1	3	0	1	0	355718	454	151	25
1	180	7	1	0	30	50	30	45000	1	0	1	0	1	1	0	5	1	0	1	85	1	3	1	1	0	634757	651	173	533
1	61	3	1	3	30	30	50	45000	1	0	1	1	2	2	0	3	1	1	0	100	1	3	1	0	0	778346	961	636	468
0	38	6	1	0	15	30	30	13500	1	0	1	0	1	2	0	1	1	1	0	84	1	3	1	0	0	734446	336	343	487
1	29	2	1	0	25	45	60	67500	1	0	1	0	1	0	0	2	1	1	1	75	1	3	1	1	0	109726	236	0	143
1	44	6	1	1	16	50	24	19200	1	0	1	0	3	2	0	3	1	0	0	95	2	3	0	1	1	755493	288	799	493
1	45	8	1	0	300	90	40	1080000	1	1	1	1	3	3	1	4	1	1	0	45	2	2	1	1	0	601205	508	313	187
1	13	6	1	0	40	60	30	72000	1	0	1	1	1	1	0	4	1	0	0	100	1	0	0	1	0	769924	427	491	571
1	98	2	1	1	34	34	34	39304	1	0	1	0	4	2	0	1	0	0	0	70	1	2	0	0	0	757896	389	446	431
1	4	6	1	4	15	30	63	28350	1	0	1	0	4	1	0	4	1	1	1	75	1	5	1	0	0	485495	76	250	149
1	41	2	1	0	31	53	50	82150	1	0	1	0	3	0	0	1	1	1	0	70	1	3	0	1	0	113619	359	23	94
1	6	2	1	0	30	45	55	74250	1	0	1	0	4	2	1	4	1	1	1	85	1	4	0	0	0	616725	574	394	103
1	52	9	1	0	34	46	40	62560	1	1	1	0	3	1	1	2	1	1	0	70	1	3	1	0	0	482600	133	206	170
1	205	3	1	0	20	50	45	45000	0	0	1	1	0	2	0	3	1	1	1	60	1	5	0	1	0	687084	154	679	301
1	52	2	1	0	43	70	46	138460	1	0	1	0	3	3	0	1	1	1	0	88	1	5	1	1	0	255410	851	135	59
1	27	2	1	0	40	45	45	81000	1	0	1	0	1	3	1	0	1	1	0	95	2	3	1	1	0	402612	351	567	106
1	67	8	1	0	37	37	45	61605	1	0	1	0	1	3	0	3	1	0	1	87	1	0	1	0	0	71197	51	143	87
1	14	8	1	0	70	50	50	175000	0	0	1	0	1	2	0	0	1	0	0	90	1	0	1	0	1	474745	61	227	124
1	38	2	1	1	30	40	30	36000	1	0	1	0	1	3	1	4	1	0	1	88	2	5	0	1	0	444818	219	506	252
1	25	1	1	0	25	45	55	61875	1	1	0	1	3	2	0	1	1	0	1	72	1	2	1	1	0	425197	380	127	17
1	29	2	1	0	20	30	40	24000	1	1	1	0	1	2	0	1	0	0	0	90	1	3	0	0	0	506386	82	838	94
1	29	3	1	1	40	30	40	48000	1	0	1	0	2	2	0	4	1	1	1	85	0	3	1	1	0	632790	565	1323	226
1	89	1	1	0	20	60	45	54000	1	0	0	1	3	3	0	3	0	1	0	75	2	3	1	0	0	622057	403	263	286
1	11	3	1	0	28	48	38	51072	1	0	1	0	1	1	0	2	1	0	0	95	2	3	1	0	0	105435	346	0	78
1	42	6	1	0	30	45	45	60750	1	0	1	0	3	1	0	2	1	1	1	80	1	0	0	1	0	739812	240	527	543
1	13	8	1	1	20	30	40	24000	1	0	1	1	3	2	0	2	1	0	0	90	1	0	1	1	1	28624	534	6774	22
1	16	6	1	3	20	30	45	27000	1	1	1	0	3	2	0	1	0	0	0	90	2	3	1	0	0	728967	296	432	405
0	16	6	1	0	30	80	50	120000	1	0	1	0	2	1	1	2	1	0	0	80	0	0	0	1	0	536879	413	185	0
1	29	6	1	0	25	50	90	112500	1	1	0	1	2	2	0	2	0	0	0	80	1	3	0	1	0	659971	464	631	224
0	2	8	1	0	30	30	47	42300	0	0	0	0	2	0	0	0	1	0	0	50	1	3	0	0	0	667949	236	8353	344
0	2	2	1	0	25	62	39	60450	1	0	1	0	3	0	0	2	1	0	1	75	0	2	1	1	1	740499	874	482	328
1	34	7	1	0	25	60	30	45000	1	0	1	1	3	2	1	2	1	0	0	90	1	3	1	0	0	609876	210	338	2081
1	19	2	1	0	200	30	66	396000	1	0	0	0	4	0	0	2	0	1	0	90	1	3	1	1	0	784348	559	2224	480
1	26	9	1	0	500	120	40	2400000	1	1	1	1	2	2	1	2	1	1	0	65	1	3	1	1	0	168039	305	85	94
1	3	3	1	0	30	35	24	25200	1	0	1	0	0	2	0	2	1	1	0	75	1	2	0	0	1	378592	58	219	309
1	4	4	1	3	15	30	70	31500	1	0	1	0	2	0	0	0	1	1	0	59	0	0	1	1	0	307918	149	5327	41
0	4	2	1	0	50	100	50	250000	1	0	0	1	3	2	0	3	1	1	0	70	1	3	1	1	0	117355	1574	15	105
0	28	3	1	3	60	60	30	108000	1	0	1	0	2	0	0	2	0	0	0	100	1	0	0	0	0	168456	267	568	59
1	24	3	1	1	40	50	40	80000	1	0	1	1	3	1	1	2	1	1	0	70	1	3	0	0	1	422323	316	333	99
1	27	3	1	0	40	50	50	100000	0	0	1	1	1	3	0	0	0	0	0	0	1	3	1	0	1	365259	839	261	153
1	40	2	1	0	30	60	40	72000	1	1	1	1	3	0	1	4	1	1	0	60	2	2	0	0	0	751070	362	1190	270
1	7	3	1	0	30	37	45	49950	1	1	0	0	1	2	1	1	0	0	1	60	2	5	0	0	0	548721	731	85	132
1	4	9	1	1	160	26	160	665600	1	1	1	0	2	3	1	4	0	1	1	66	1	2	1	1	1	531712	168	229	267
1	14	3	1	1	30	40	50	60000	1	0	1	0	1	3	1	0	1	0	0	90	1	3	1	0	0	198126	499	76	27
0	15	9	1	0	15	25	15	5625	1	0	1	0	3	0	0	2	1	0	1	89	1	0	0	1	0	142463	235	30	26
1	29	3	1	0	20	100	100	200000	1	0	1	1	3	1	0	0	0	1	1	60	1	2	0	0	0	737800	118	1013	90
1	38	6	1	0	42	50	90	189000	1	0	1	0	3	1	1	2	1	0	1	90	2	3	1	1	0	539109	389	167	223
1	13	2	1	4	50	50	50	125000	0	1	0	0	0	2	0	2	0	1	0	95	1	3	0	1	1	315118	262	1676	263
1	28	6	1	0	50	75	75	281250	1	0	1	0	2	2	0	2	1	1	1	80	1	3	1	1	1	664605	321	367	278
1	23	11	1	0	20	60	60	72000	1	1	1	1	3	2	0	2	1	0	0	70	2	3	0	0	0	447826	105	157	405
1	35	6	1	1	30	45	45	60750	0	0	1	1	2	3	0	1	0	0	0	80	1	2	0	0	1	546704	491	118	303
1	29	3	1	4	30	40	35	42000	1	0	1	0	1	0	0	2	1	0	1	80	1	3	1	1	1	201423	1011	14	130
1	12	2	1	1	30	30	40	36000	1	1	1	1	1	3	1	2	1	1	0	90	2	3	1	1	1	647237	275	337	267
1	266	8	1	1	30	50	40	60000	1	0	1	1	4	1	1	0	0	1	1	78	1	3	1	1	0	537133	307	638	155
1	35	9	1	1	50	66	24	79200	1	1	0	1	1	1	1	4	1	0	0	80	1	0	0	1	0	768652	471	1186	364
1	14	1	1	0	30	60	60	108000	1	0	1	0	1	2	0	1	1	0	0	85	1	3	1	0	0	24124	119	107	0
1	76	10	1	0	40	40	40	64000	0	0	1	1	4	0	0	1	1	0	0	3	2	5	1	0	0	747072	188	1494	316
1	3	3	1	0	35	60	30	63000	1	1	0	1	3	2	1	1	0	1	1	80	1	1	1	0	0	398586	53	159	387
0	8	3	1	0	30	80	60	144000	1	0	1	0	1	3	0	2	1	0	0	90	2	3	1	1	0	673927	580	425	280
1	37	2	1	0	25	45	45	50625	1	0	1	0	3	3	1	1	0	0	0	80	1	3	1	1	1	627563	213	70	196
0	61	2	1	0	30	70	30	63000	1	1	1	0	2	2	0	2	0	0	0	95	2	0	0	1	0	712196	3025	4194	212
1	124	5	1	1	45	45	45	91125	1	0	1	1	1	1	0	0	1	1	1	85	1	1	1	1	1	394927	756	6	51
1	10	7	1	3	20	60	40	48000	0	1	0	1	4	2	0	2	0	0	0	85	1	2	1	1	1	785083	890	675	955
1	16	3	1	0	40	80	50	160000	1	0	0	1	3	3	0	1	0	1	1	74	1	2	0	0	1	764717	882	582	338
1	26	4	1	0	45	75	65	219375	1	0	1	0	3	2	1	1	0	0	0	75	1	3	1	0	0	634618	1313	424	111
1	189	9	1	0	45	75	65	219375	0	0	1	1	4	2	0	2	1	1	0	100	1	3	1	1	1	634618	1313	424	111
1	3	4	1	0	25	60	45	67500	1	0	1	0	3	1	0	1	1	1	0	90	0	3	1	0	0	115014	545	308	50
1	122	8	1	0	40	40	60	96000	1	0	0	1	1	0	1	0	1	0	1	75	1	3	1	0	1	291512	673	76	186
1	37	10	1	0	25	40	30	30000	1	0	1	0	3	2	1	1	0	0	1	78	1	5	0	1	0	527200	250	2326	85
1	14	10	1	0	37	70	40	103600	1	0	1	0	1	1	0	2	0	0	0	80	2	3	1	1	0	658800	212	915	190
1	26	9	1	0	40	50	40	80000	1	0	1	0	2	1	0	3	0	1	0	90	1	3	1	0	1	373314	278	156	55
1	39	6	1	0	250	60	60	900000	1	0	1	0	3	0	0	3	1	1	0	53	1	2	1	1	0	654902	877	1533	126
0	11	3	1	0	250	60	60	900000	0	0	1	0	4	3	0	1	0	1	0	80	1	3	1	1	0	533153	2113	1727	61
1	25	3	1	4	25	50	50	62500	1	1	0	1	1	1	0	2	1	0	0	80	1	0	0	0	0	785083	685	533	524
0	4	6	1	3	20	50	30	30000	1	0	0	0	3	2	0	0	1	0	0	80	0	3	1	0	1	110511	480	52	0
1	42	8	1	0	15	100	100	150000	1	0	0	0	4	2	0	1	0	0	1	85	1	0	0	1	1	579611	336	176	210
1	57	6	1	1	35	60	50	105000	1	1	1	1	3	2	1	1	1	1	0	90	2	3	0	1	0	785083	890	827	518
1	85	2	1	0	30	50	40	60000	1	0	1	0	1	2	0	6	1	1	1	95	1	3	0	1	1	581654	490	193	177
1	24	9	1	0	30	45	30	40500	1	1	1	1	3	2	1	2	1	1	0	90	1	3	0	0	0	563561	173	288	170
1	7	6	1	4	25	30	50	37500	1	0	1	0	1	3	0	2	1	0	0	85	1	3	1	1	0	316646	21	138	12
0	2	4	1	0	17	30	50	25500	1	0	1	0	1	2	0	2	0	0	1	85	1	3	1	1	0	785083	1447	800	1105
0	54	7	1	3	30	35	55	57750	1	0	1	0	1	1	0	2	0	0	0	100	2	3	0	0	0	711863	828	1702	279
1	50	10	1	0	40	80	40	128000	1	0	1	0	0	1	0	1	1	0	1	54	1	5	0	1	1	134661	499	30	22
1	18	2	1	0	250	60	45	675000	1	1	0	0	3	2	1	5	1	1	0	80	2	2	1	0	0	705558	416	338	204
0	6	6	1	0	36	36	40	51840	1	0	1	0	3	1	1	3	1	1	1	94	1	3	1	0	0	125918	92	8	108
0	13	9	1	4	10	45	45	20250	1	1	0	0	3	1	0	2	0	0	1	73	1	3	1	1	0	745212	140	1668	219
1	39	2	1	0	45	60	45	121500	1	0	1	0	3	0	1	0	1	0	0	100	1	4	1	1	0	532917	474	548	241
0	25	6	1	0	20	40	35	28000	0	0	1	0	1	2	0	5	1	0	0	90	1	2	0	0	1	366299	441	121	133
1	14	3	1	1	30	80	60	144000	1	0	1	0	4	3	0	4	0	0	1	85	0	3	0	1	0	633369	316	1293	171
1	11	6	1	0	20	50	35	35000	1	0	1	1	1	3	0	0	1	1	1	86	1	0	0	1	0	710017	191	2185	252
0	13	11	1	1	30	60	40	72000	1	0	0	0	1	2	0	1	1	1	0	80	1	0	1	0	1	493673	53	356	392
1	68	6	1	1	240	42	32	322560	0	0	1	0	1	0	1	2	1	1	1	75	2	3	1	0	0	377153	776	71	372
1	4	8	1	0	32	42	100	134400	1	0	0	0	2	2	0	4	1	0	0	80	1	3	1	0	0	764620	653	480	293
1	31	9	1	0	30	45	30	40500	1	0	1	1	3	1	0	2	0	0	0	80	2	3	1	0	0	785083	518	2242	514
1	6	3	1	3	11	40	150	66000	1	0	0	1	3	3	0	3	0	1	0	90	2	3	1	1	0	268463	187	187	0
1	26	11	1	0	60	60	60	216000	1	0	0	0	2	1	1	5	0	0	0	97	2	3	0	1	1	650787	136	553	639
1	76	2	1	0	300	30	45	405000	1	0	1	0	3	1	0	2	1	1	1	15	1	5	1	0	0	376260	35	280	108
1	31	6	1	0	40	50	70	140000	0	0	1	0	1	1	0	3	1	1	0	100	1	5	0	0	0	383856	244	84	333
1	41	11	1	0	30	50	60	90000	1	1	1	0	0	1	1	0	1	1	0	85	1	3	1	0	0	537637	114	352	321
1	19	9	1	4	16	60	46	44160	1	1	0	1	3	2	0	2	1	0	0	70	1	3	1	0	0	744212	836	358	458
1	25	2	1	0	30	75	75	168750	1	0	1	0	1	2	0	4	1	1	0	85	2	3	1	1	0	436522	138	130	231
0	2	3	1	0	33	54	62	110484	1	1	1	1	2	1	0	2	0	0	0	80	1	3	0	0	0	316016	911	64	273
1	16	9	1	0	45	50	50	112500	0	0	1	0	1	0	1	2	1	0	0	90	1	3	0	1	1	341185	82	686	95
1	12	6	1	1	20	28	38	21280	1	1	1	1	3	0	1	2	0	0	1	85	1	2	0	0	0	584865	915	683	232
1	52	3	1	0	25	30	30	22500	1	0	1	0	1	2	1	2	1	1	1	75	1	0	0	1	0	330514	129	232	107
1	50	6	1	1	30	30	45	40500	1	0	1	0	1	0	0	1	1	0	0	60	1	3	0	1	0	330970	320	303	27
1	93	9	1	0	40	40	40	64000	1	0	1	0	3	2	1	1	1	1	1	98	2	5	0	0	0	497210	108	132	323
1	6	3	1	0	17	44	36	26928	1	1	1	1	3	2	1	2	1	0	0	60	1	3	0	0	0	640933	669	335	286
1	23	2	1	4	25	30	30	22500	1	0	1	0	1	0	0	2	1	1	1	77	1	0	1	1	0	742221	1694	554	321
0	7	2	1	0	10	28	20	5600	0	0	1	1	2	3	0	0	0	0	0	50	1	2	1	1	0	329573	617	113	0
1	57	11	1	3	50	60	90	270000	1	0	1	0	0	2	0	4	1	1	1	65	1	4	1	0	0	685449	130	327	468
1	42	6	1	0	30	50	60	90000	1	0	1	0	2	2	0	1	1	1	1	89	2	2	0	0	0	65736	648	209	23
0	18	2	1	0	35	20	35	24500	1	0	1	0	1	1	1	1	1	0	0	85	0	3	0	1	0	500529	179	177	220
0	6	1	1	4	20	30	40	24000	1	0	1	0	4	0	0	0	1	0	0	80	1	4	0	0	0	715756	914	435	91
1	25	7	1	1	28	30	38	31920	1	0	0	1	1	1	0	1	0	0	0	85	1	3	1	0	1	224179	68	404	0
1	12	2	1	0	43	43	70	129430	1	0	1	0	3	0	0	2	1	1	0	55	2	3	0	1	0	406802	1174	83	377
1	28	2	1	0	20	40	40	32000	1	0	1	0	3	1	0	1	1	0	0	80	1	5	1	0	0	102864	580	290	23
1	12	4	1	0	40	45	55	99000	0	1	1	1	1	3	0	2	1	0	1	15	1	2	0	0	1	374270	757	169	194
1	60	3	1	0	35	50	35	61250	1	0	0	0	0	3	1	2	1	1	0	80	1	3	0	0	0	403618	628	817	88
1	24	3	1	0	35	35	35	42875	1	0	1	1	3	0	0	1	1	0	0	95	1	5	0	1	0	645380	238	1199	268
1	60	2	1	0	40	40	50	80000	1	0	0	0	3	0	0	2	1	1	0	20	1	5	1	0	0	702786	8	425	198
1	12	7	1	1	32	40	50	64000	1	0	1	0	2	3	1	4	1	0	0	76	1	3	1	0	0	779532	803	619	253
1	29	2	1	0	30	50	70	105000	1	0	1	1	2	1	0	3	0	1	0	100	2	3	1	0	0	451625	113	81	87
0	45	2	1	0	19	40	60	45600	1	0	1	0	3	1	0	2	1	0	1	97	0	0	1	1	0	714852	181	3131	364
1	14	5	1	0	30	30	30	27000	1	0	1	0	3	0	0	2	0	1	0	90	1	3	1	0	0	428067	62	87	229
1	36	4	1	1	15	65	35	34125	1	0	0	0	2	2	0	2	1	0	1	89	1	5	1	1	1	304086	350	15	194
1	25	8	1	0	30	40	50	60000	0	0	1	1	2	1	1	2	1	0	1	65	1	3	1	1	1	711280	338	931	295
1	13	7	1	1	30	35	37	38850	1	0	1	1	1	3	0	2	0	1	0	90	1	2	1	0	0	556660	152	65	152
1	7	3	1	0	25	50	30	37500	1	0	1	1	1	1	0	6	1	1	0	42	0	2	1	1	0	544469	195	87	376
1	14	9	1	0	25	55	55	75625	1	1	1	1	4	3	1	2	1	0	1	58	2	3	1	0	0	739517	410	360	427
1	7	2	1	0	35	35	35	42875	1	0	1	0	3	2	0	2	0	1	0	80	1	3	1	1	0	629695	207	1344	254
1	18	6	1	0	30	100	30	90000	1	0	1	1	4	1	1	1	0	1	0	60	1	3	1	0	0	697810	125	1970	142
1	6	9	1	0	30	30	40	36000	1	0	0	0	1	0	0	2	0	1	1	89	0	3	0	1	0	425401	144	273	154
1	29	2	1	4	25	47	45	52875	1	0	1	0	4	2	0	2	1	1	1	77	1	3	1	1	0	411980	422	154	0
1	27	2	1	0	30	40	40	48000	1	0	1	0	1	1	1	2	0	1	0	66	2	4	1	1	0	646822	321	500	279
1	14	4	1	1	30	60	30	54000	1	1	1	0	3	1	0	2	0	1	0	75	2	3	0	0	0	681071	1660	317	270
1	55	3	1	0	40	25	40	40000	1	0	1	0	2	3	0	2	1	0	0	85	1	3	1	1	0	656339	621	198	700
1	13	2	1	0	30	30	40	36000	1	0	1	0	1	1	0	2	0	1	1	75	1	3	1	0	0	785083	644	685	646
1	24	6	1	1	30	40	40	48000	1	0	1	0	3	1	0	1	0	0	0	100	1	3	1	1	0	652161	73	435	41
1	14	6	1	3	40	35	50	70000	1	0	1	1	1	0	0	7	1	1	1	70	2	3	1	0	0	501606	1069	852	142
1	29	9	1	0	30	40	40	48000	0	1	1	1	2	1	0	1	0	1	0	100	1	2	0	0	1	610292	319	221	319
1	15	6	1	0	40	40	40	64000	1	0	1	1	4	3	0	1	0	1	0	80	1	2	1	0	0	316743	140	89	51
1	12	2	1	4	30	35	65	68250	1	0	1	1	1	3	1	0	1	1	0	83	1	2	1	0	0	594623	353	870	211
1	12	7	1	4	30	40	30	36000	1	0	1	0	3	1	0	6	1	0	0	90	1	3	1	0	1	578777	349	262	57
1	7	9	1	0	23	50	50	57500	1	0	1	1	4	1	0	2	1	0	1	88	2	3	1	0	0	779969	420	734	465
1	28	2	1	0	30	45	60	81000	1	0	1	0	3	2	0	3	0	1	1	97	1	5	1	1	0	755671	487	1041	352
1	28	9	1	3	27	35	36	34020	1	0	1	0	1	3	0	2	1	0	1	88	2	3	1	0	0	779969	420	734	465
0	7	9	1	3	30	50	50	75000	0	0	1	1	2	3	0	2	1	0	1	88	2	3	1	0	0	779969	420	734	465
0	14	9	1	0	38	36	53	72504	1	0	1	0	3	0	0	0	0	0	0	90	1	0	1	0	1	376864	729	96	120
1	26	7	1	0	25	30	40	30000	1	0	1	0	1	1	1	4	0	1	0	95	1	2	0	1	0	620409	262	154	815
1	43	3	1	0	25	30	45	33750	1	1	1	1	1	2	1	4	1	1	0	90	2	3	0	0	0	785083	621	859	599
1	51	9	1	0	32	40	40	51200	1	0	1	0	1	3	1	2	0	0	0	80	1	4	1	1	0	701307	1405	594	258
0	4	4	1	0	300	30	30	270000	1	0	0	0	1	0	0	2	1	1	0	90	0	0	1	0	0	539321	286	508	165
1	5	6	1	0	20	30	30	18000	1	1	1	1	1	0	1	0	1	1	1	65	2	3	0	1	0	210441	381	6	35
1	27	10	1	0	30	26	40	31200	1	0	1	1	4	2	0	0	0	0	1	80	1	1	1	0	0	530641	38	1373	339
1	14	8	1	0	30	45	65	87750	1	0	1	0	1	3	0	0	1	1	0	40	1	4	1	0	0	317391	744	69	55
1	30	4	1	0	25	35	35	30625	1	0	0	1	2	3	1	2	1	1	1	65	2	3	0	0	0	462520	587	2046	16
1	24	2	1	1	450	60	45	1215000	1	0	0	0	1	0	1	2	1	1	1	86	2	5	1	1	1	597148	127	366	169
1	16	6	1	4	20	20	20	8000	1	0	0	1	2	3	0	0	1	1	0	95	0	3	1	1	1	125616	279	19	82
1	14	8	1	0	32	39	53	66144	1	1	0	0	0	2	1	1	1	0	1	60	1	3	0	1	1	395529	292	230	208
1	16	6	1	1	47	60	50	141000	1	0	1	0	2	2	1	1	1	0	0	90	1	2	0	0	1	132031	137	46	0
1	86	6	1	0	50	42	43	90300	0	0	1	1	2	1	0	2	1	0	1	60	1	3	0	1	1	624694	271	805	226
1	25	3	1	1	40	40	40	64000	1	0	1	0	4	3	0	2	1	1	1	85	1	3	1	1	0	590365	490	227	464
1	31	2	1	0	18	30	40	21600	1	0	1	1	2	2	0	2	1	1	0	80	1	3	0	1	0	126083	628	142	11
1	24	2	1	0	32	65	35	72800	1	0	1	0	3	2	0	2	0	1	0	80	1	3	1	1	1	97225	3644	52	18
0	4	7	1	0	40	50	40	80000	1	0	1	1	3	2	1	4	0	0	0	85	0	3	1	1	1	401125	873	106	526
1	28	3	1	3	35	35	45	55125	1	0	1	0	3	2	0	1	1	1	0	45	1	3	0	0	0	497059	309	56	60
1	8	3	1	0	60	120	120	864000	1	1	1	0	1	1	0	2	0	1	1	49	1	2	1	0	0	675125	384	475	305
1	85	8	1	0	20	40	40	32000	1	0	1	0	1	0	0	3	1	0	0	90	1	3	1	0	0	582132	676	1729	112
1	16	9	1	3	30	30	30	27000	1	0	1	1	1	2	1	0	0	1	0	25	1	3	0	0	0	704129	359	1115	136
1	6	9	1	0	15	18	35	9450	1	0	1	1	1	2	0	2	1	0	0	30	1	0	0	0	0	536013	136	476	57
1	37	6	1	1	20	50	60	60000	1	0	1	0	3	1	0	3	1	1	1	90	1	2	1	0	0	454233	841	99	960
1	38	2	1	0	30	45	30	40500	1	0	1	0	4	1	1	1	1	0	1	75	1	0	0	1	1	257478	562	25	509
1	13	3	1	3	35	50	40	70000	0	1	0	1	0	3	0	0	0	0	0	59	1	0	1	0	0	96150	362	80	68
1	88	2	1	0	36	38	30	41040	1	0	1	1	1	2	0	3	1	1	0	90	1	3	1	1	0	113780	343	109	0
0	54	9	1	0	20	20	25	10000	1	0	1	0	4	3	0	4	0	0	1	87	1	5	0	1	1	73973	64	44	70
1	41	2	1	0	24	100	30	72000	0	1	0	1	3	2	1	0	0	0	0	0	2	3	1	1	1	735204	1624	474	130
1	31	9	1	3	40	90	50	180000	1	0	1	1	4	1	0	2	0	0	1	70	1	1	1	1	0	783478	490	667	471
1	39	1	1	0	28	46	33	42504	1	1	1	0	1	2	0	1	1	1	0	90	2	5	1	0	0	400670	2688	67	456
1	25	2	1	0	35	44	32	49280	1	0	1	1	2	0	0	3	1	1	0	85	2	3	1	1	0	530318	60	490	60
1	30	9	1	0	40	45	80	144000	1	0	1	0	3	2	0	2	0	1	1	95	1	3	1	1	1	577269	257	465	103
1	40	1	1	0	20	30	60	36000	1	0	1	0	2	3	0	2	1	1	1	75	1	3	1	1	0	221043	311	74	83
1	22	9	1	1	25	45	50	56250	1	0	1	0	1	2	0	2	1	1	1	88	2	3	1	0	0	545367	340	933	42
1	74	2	1	0	1500	300	150	67500000	0	0	0	0	1	1	0	1	1	1	0	50	1	3	1	0	0	675179	456	604	81
1	36	3	1	1	30	50	50	75000	0	1	1	1	0	1	1	0	0	1	0	30	1	2	0	0	1	442610	563	163	125
1	51	2	1	0	22	45	45	44550	1	0	1	0	3	3	0	2	1	0	0	90	1	0	0	1	0	676612	1032	572	308
1	6	9	1	1	30	40	30	36000	1	0	1	1	3	0	0	2	1	0	0	85	1	5	1	1	1	96142	631	192	0
1	24	3	1	4	26	30	30	23400	1	1	0	0	0	0	0	1	1	1	1	84	1	3	1	0	0	568487	213	263	252
0	3	6	1	0	20	50	30	30000	1	0	1	0	3	3	0	1	1	0	0	85	1	3	0	0	0	439501	834	37	195
1	38	10	1	0	45	25	55	61875	1	0	1	0	1	1	1	5	1	1	0	95	1	3	1	0	0	567602	237	197	93
1	4	3	1	4	30	150	50	225000	1	0	1	0	2	1	0	3	1	1	0	50	1	3	0	0	1	729885	444	814	205
1	13	2	1	0	14	30	20	8400	1	0	1	0	3	1	0	2	0	1	1	95	1	0	1	1	1	632354	1700	214	304
1	48	10	1	1	25	60	60	90000	1	1	1	1	1	2	1	0	1	1	0	50	2	3	1	1	0	284419	276	129	108
1	31	1	1	1	300	30	42	378000	1	0	1	0	1	0	1	6	1	1	0	90	1	3	1	0	0	494780	1362	181	430
1	54	3	1	0	35	35	45	55125	1	1	1	1	1	1	0	1	1	1	1	85	1	2	1	0	0	636401	460	552	97
1	50	11	1	0	30	40	30	36000	1	0	1	0	3	1	0	0	0	0	0	70	2	3	1	0	1	178587	52	168	192
1	6	6	1	0	35	40	45	63000	1	0	1	0	2	0	0	1	0	1	0	85	2	3	1	0	1	381489	840	74	5
1	14	6	1	0	23	43	46	45494	1	0	1	0	1	1	0	1	1	1	0	90	1	5	1	0	0	166775	240	122	29
1	63	3	1	0	25	60	60	90000	1	1	1	0	3	3	1	1	1	1	1	58	1	3	1	1	0	785083	582	1047	583
1	53	8	1	3	19	28	40	21280	1	0	1	1	4	3	0	2	1	1	1	75	1	3	1	0	0	616318	516	177	293
1	24	2	1	1	18	40	40	28800	1	0	1	0	3	2	1	2	0	1	1	93	1	3	0	1	0	698690	200	568	240
1	42	3	1	1	25	60	80	120000	1	0	1	1	1	2	0	2	0	1	1	75	2	3	1	1	0	540187	696	4343	671
1	0	7	1	1	20	40	40	32000	1	0	0	0	3	2	0	3	0	0	0	90	1	3	0	0	0	746403	304	542	320
0	2	3	1	4	25	50	60	75000	0	1	0	0	1	3	0	0	1	0	1	88	1	3	0	0	0	277214	282	275	112
1	67	2	1	0	250	50	50	625000	1	1	1	0	1	2	0	2	0	0	1	80	0	5	0	1	0	277214	282	275	112
1	105	2	1	1	35	60	40	84000	1	1	1	0	2	0	1	3	1	1	0	85	2	3	1	0	0	620483	357	452	242
1	12	6	1	0	31	31	46	44206	1	1	1	1	1	3	0	3	1	0	1	70	1	3	1	0	1	550421	340	49	567
1	26	7	1	0	40	40	70	112000	1	0	1	0	3	0	0	2	1	0	1	75	2	3	1	0	1	500048	196	95	1872
1	45	2	1	0	30	60	60	108000	1	0	1	1	0	1	1	1	1	0	1	88	1	4	0	1	1	521885	679	442	122
1	25	2	1	0	20	20	40	16000	1	0	1	0	3	3	0	1	0	1	0	80	1	3	1	1	0	391264	147	41	362
0	5	9	1	0	20	45	25	22500	1	1	1	0	1	0	1	1	1	0	1	85	1	2	1	0	0	573362	423	1123	178
1	14	8	1	0	36	46	41	67896	1	0	0	0	3	1	0	3	1	0	0	50	1	3	0	0	0	113532	94	190	0
0	4	2	1	0	30	40	40	48000	1	0	1	0	2	0	0	1	0	1	0	80	0	5	0	1	0	785083	1477	830	559
1	64	4	1	0	25	48	47	56400	1	0	1	0	4	0	1	2	0	0	0	85	2	3	1	1	0	271533	619	171	0
1	7	9	1	1	32	52	55	91520	1	0	1	1	1	0	1	2	0	0	0	95	2	2	1	1	0	697521	395	646	219
1	24	6	1	1	35	40	30	42000	1	0	1	0	0	2	1	3	0	0	0	60	1	5	0	0	0	669943	533	312	257
1	165	9	1	1	28	35	40	39200	1	1	1	0	2	1	0	0	1	1	0	90	2	3	1	0	0	523059	761	155	140
0	49	9	1	0	35	30	50	52500	0	0	1	1	2	3	0	0	1	0	0	90	1	4	1	0	1	465575	404	221	97
1	4	4	1	1	13	36	28	13104	1	0	1	0	3	0	0	3	1	1	0	90	1	5	0	0	0	689683	568	529	253
1	57	10	1	0	30	60	30	54000	1	0	1	0	3	3	0	0	1	1	0	88	1	3	0	1	0	9458	112	0	224
1	3	8	1	4	30	100	50	150000	1	0	1	1	3	3	0	2	1	1	0	90	1	3	0	1	1	140045	578	16	79
1	7	6	1	4	25	60	60	90000	1	0	1	0	2	0	0	2	1	0	1	75	1	3	0	1	0	375030	766	403	70
1	66	6	1	0	25	30	40	30000	1	0	1	1	3	1	0	4	0	1	0	80	1	3	1	1	0	722340	699	214	415
1	28	11	1	0	48	40	38	72960	1	1	1	0	2	2	1	1	0	1	0	85	1	3	1	0	0	167353	142	31	252
1	43	4	1	0	20	70	40	56000	0	0	1	1	3	0	0	0	1	1	1	80	1	3	0	0	1	254754	242	76	603
1	9	6	1	1	35	50	50	87500	1	1	1	1	1	2	0	2	1	0	1	84	1	3	1	0	1	590578	718	126	421
1	4	2	1	0	33	50	36	59400	1	1	0	1	3	2	1	3	1	0	1	95	0	3	1	1	1	557864	1946	236	154
1	113	2	1	0	0	150	150	0	1	0	1	0	2	2	1	4	1	1	0	80	2	3	0	0	1	688425	1047	673	33
1	101	8	1	0	22	37	37	30118	1	0	1	0	1	2	0	5	1	1	1	80	0	3	1	1	0	495145	672	159	151
1	45	2	1	0	24	34	60	48960	1	0	1	0	4	0	1	1	1	1	1	85	1	5	0	0	0	301114	238	84	77
1	43	6	1	0	33	35	32	36960	1	0	1	0	3	2	0	0	1	0	1	45	0	3	1	1	1	679723	526	352	263
0	5	1	1	0	16	44	48	33792	1	0	1	0	4	0	0	1	0	0	0	85	1	0	1	0	0	496436	447	174	108
1	12	3	1	1	20	15	20	6000	1	0	1	1	2	1	0	1	1	0	0	90	1	3	0	0	1	528693	507	169	380
1	26	3	1	0	35	35	45	55125	1	0	1	0	1	0	1	3	1	1	1	94	1	1	1	1	0	627356	449	558	27
1	28	9	1	0	30	50	45	67500	0	0	1	1	3	2	1	2	1	1	1	70	1	3	1	1	0	141967	455	159	16
1	16	3	1	0	50	50	70	175000	1	1	0	0	1	3	1	4	0	1	0	55	2	3	1	0	0	777244	432	471	493
1	19	6	1	4	35	30	40	42000	1	0	1	0	4	2	0	1	1	1	0	70	1	5	1	0	0	364556	350	99	174
0	2	6	1	3	30	30	45	40500	1	0	1	0	2	1	0	3	1	0	0	90	1	3	1	0	0	622945	471	255	446
0	7	6	1	1	20	50	30	30000	1	0	0	0	3	1	0	2	0	1	0	80	1	3	0	1	1	693968	446	580	133
1	14	9	1	0	60	45	60	162000	1	0	1	0	1	2	1	2	1	0	0	95	2	0	0	1	0	785083	646	1230	728
1	26	4	1	0	35	35	50	61250	1	0	1	1	2	1	1	3	1	1	0	95	1	3	1	0	0	255074	380	934	34
1	29	6	1	0	10	15	15	2250	1	0	1	0	3	2	0	4	1	0	0	80	1	0	0	1	1	522304	353	222	164
1	18	2	1	0	30	90	30	81000	1	1	0	0	4	0	0	0	1	0	0	90	1	2	0	0	0	657028	295	345	232
1	75	9	1	4	45	90	60	243000	1	0	1	0	1	1	0	1	1	1	0	90	1	3	0	1	1	222280	148	299	20
1	13	1	1	1	35	60	45	94500	0	0	1	1	0	0	0	1	1	1	1	89	1	0	0	1	1	583048	52	232	342
1	86	4	1	1	30	45	24	32400	1	0	1	1	1	1	0	1	1	1	1	61	1	0	1	1	1	30892	496	1202	0
1	27	9	1	1	35	50	50	87500	1	0	1	0	1	2	0	1	1	1	0	80	1	5	0	0	0	533391	115	156	314
1	27	9	1	0	25	45	35	39375	1	0	1	0	4	1	1	1	0	0	0	40	1	2	0	0	0	453435	573	236	87
0	2	6	1	4	35	30	40	42000	1	1	0	0	1	1	1	6	1	0	1	87	1	2	1	1	0	448745	930	70	234
1	38	6	1	4	28	30	40	33600	1	1	1	1	3	3	0	1	1	1	1	80	2	3	1	1	0	505168	305	388	114
1	93	3	1	0	35	40	45	63000	1	0	1	0	1	1	0	1	1	0	1	70	0	3	0	0	0	104260	297	58	102
1	2	6	1	4	17	27	41	18819	1	0	1	0	2	2	0	3	1	0	0	90	1	3	0	0	0	402558	206	177	95
1	124	4	1	0	30	45	30	40500	1	0	1	0	3	1	0	2	1	0	0	90	1	2	1	1	0	652242	67	2651	170
1	14	2	1	3	90	40	40	144000	1	0	1	0	3	0	0	2	1	0	0	95	0	3	0	0	0	375044	108	284	92
1	40	6	1	0	30	30	46	41400	1	0	0	0	4	1	0	3	1	1	0	95	1	4	1	1	0	128330	117	30	61
1	4	6	1	0	28	50	45	63000	1	0	1	0	3	2	1	1	1	0	0	70	1	3	1	0	0	739288	881	388	207
1	2	9	1	4	40	40	40	64000	1	0	1	1	1	2	0	2	1	0	0	70	0	0	1	0	0	685011	659	345	179
1	43	6	1	0	30	30	30	27000	1	0	1	0	3	3	0	1	1	0	1	83	1	3	1	1	0	391948	174	162	98
1	18	6	1	0	35	50	35	61250	1	0	1	0	3	2	0	1	1	0	1	93	2	5	1	1	0	82684	700	106	46
0	6	5	1	0	30	40	30	36000	1	0	1	0	2	2	0	2	1	1	1	98	1	3	1	1	0	523231	586	832	115
1	86	3	1	0	45	60	45	121500	1	0	1	0	2	2	0	2	1	1	0	85	1	3	1	0	0	731914	412	448	262
1	39	7	1	4	40	40	50	80000	1	0	0	0	4	3	0	1	1	1	0	90	1	3	1	1	0	760946	295	468	631
1	13	9	1	0	20	50	40	40000	1	0	0	0	1	2	0	3	1	1	1	84	0	0	0	1	0	708797	1055	690	243
1	91	9	1	1	30	30	45	40500	1	0	1	0	3	2	1	4	0	0	0	80	1	3	0	1	0	459357	291	127	191
1	62	3	1	0	15	50	40	30000	1	0	1	0	1	2	0	5	1	1	1	90	1	3	1	1	1	652932	316	385	63
1	14	3	1	3	50	30	50	75000	1	0	1	0	2	1	0	0	1	0	0	90	1	1	1	1	0	748426	247	814	258
1	301	9	1	4	50	50	40	100000	1	0	1	0	2	3	0	5	1	0	0	95	1	0	1	1	0	455223	166	2432	25
1	17	2	1	1	300	40	35	420000	1	0	1	1	4	3	1	1	1	0	0	90	1	3	0	0	0	459067	601	1124	114
1	3	6	1	3	18	18	56	18144	1	0	1	0	1	1	0	6	1	1	0	85	1	3	1	0	0	336375	25	201	87
1	40	2	1	0	33	33	33	35937	1	0	1	1	2	1	1	1	1	1	1	95	1	3	1	1	0	73512	535	43	0
1	173	9	1	0	25	35	30	26250	1	0	1	1	3	3	1	1	0	0	0	10	1	3	1	0	0	733543	260	226	197
1	77	9	1	0	31	48	48	71424	1	1	1	1	4	1	0	2	1	1	0	69	1	3	1	0	0	517316	459	96	476
1	48	2	1	0	30	46	33	45540	1	0	1	0	2	0	1	2	0	1	0	80	1	3	1	1	0	704082	1235	1333	619
0	25	7	1	0	30	50	35	52500	1	0	1	0	1	2	0	3	0	0	0	80	1	0	0	1	0	341583	193	140	156
1	51	2	1	1	20	40	25	20000	1	0	1	0	2	0	0	1	1	1	0	70	1	4	1	0	0	778543	767	1776	461
1	8	6	1	0	30	60	90	162000	1	0	0	0	1	1	0	3	0	0	0	85	1	3	0	1	1	283738	125	235	166
0	11	1	1	1	300	30	25	225000	0	0	1	1	3	3	1	0	0	0	0	38	2	0	0	0	0	595713	423	252	387
1	12	3	1	0	18	28	43	21672	1	0	0	1	0	3	0	2	0	0	0	30	1	2	0	0	0	747396	968	1069	295
1	38	3	1	4	45	45	75	151875	1	0	1	0	1	2	0	2	0	0	1	75	1	0	1	0	1	565050	82	333	372
1	16	2	1	3	50	25	30	37500	1	1	1	1	3	2	0	3	1	1	0	70	2	2	0	1	0	320400	94	328	101
1	78	2	1	0	30	60	60	108000	1	0	1	0	3	2	1	1	1	1	1	88	2	3	1	1	0	550547	662	209	438
1	6	4	1	1	30	35	38	39900	1	0	1	1	1	1	1	1	1	1	1	90	2	4	0	0	0	457048	98	138	251
1	36	2	1	0	25	80	30	60000	1	0	1	0	1	1	1	0	0	1	0	80	2	3	1	1	0	292193	51	190	168
1	4	2	1	3	40	40	50	80000	1	0	1	0	2	2	0	1	0	0	0	80	0	3	0	1	0	711543	708	581	20
1	4	4	1	0	25	30	40	30000	1	0	0	0	2	1	1	0	1	0	1	80	1	5	0	0	0	508282	2690	1565	1415
0	15	3	1	0	30	60	30	54000	1	0	1	0	1	2	0	1	0	0	1	78	0	0	1	0	0	425005	268	556	21
1	6	4	1	0	60	75	60	270000	1	0	1	0	2	1	1	2	1	0	0	100	1	0	1	0	0	363866	357	215	139
1	6	4	1	1	26	55	40	57200	0	0	1	0	4	2	1	1	0	0	1	75	1	0	1	0	0	754362	433	1902	373
1	26	10	1	0	15	42	62	39060	1	1	0	1	1	3	1	0	1	0	0	95	1	3	1	0	0	542241	459	367	88
1	17	10	1	4	120	140	100	1680000	1	1	1	1	3	2	0	2	1	1	1	97	1	3	1	1	1	272909	360	90	51
1	42	6	1	0	25	56	50	70000	1	0	1	1	2	2	1	4	1	0	0	50	1	3	1	0	1	385158	233	231	61
1	209	9	1	0	25	60	40	60000	1	0	1	1	0	1	0	0	1	1	1	50	1	3	1	0	0	467456	223	304	207
1	16	2	1	0	42	57	48	114912	1	0	1	0	2	2	1	0	1	1	0	90	1	5	1	1	0	491871	239	355	201
1	12	3	1	0	36	40	30	43200	1	1	1	0	2	3	1	1	1	1	1	90	1	4	1	1	1	36012	168	110	0
1	29	6	1	0	30	50	35	52500	1	0	1	0	3	3	1	1	1	1	1	70	1	3	1	1	0	410529	151	131	246
1	39	2	1	0	300	80	50	1200000	1	1	1	0	3	3	1	1	0	1	1	68	2	3	0	0	0	398516	291	21	375
1	49	9	1	1	30	40	60	72000	1	0	1	0	4	3	0	1	1	0	0	80	1	2	1	1	0	616529	275	282	288
1	17	6	1	0	30	50	35	52500	1	0	1	0	3	3	0	1	1	1	1	70	1	3	1	1	0	410529	151	131	246
1	24	8	1	3	30	32	32	30720	1	0	0	0	3	3	0	1	1	1	0	99	1	3	0	1	0	92576	156	78	42
1	14	4	1	0	30	40	44	52800	1	1	0	0	0	3	0	2	0	0	1	88	1	3	1	0	0	295202	476	589	68
1	121	6	1	0	39	53	41	84747	1	0	1	0	2	3	0	3	1	0	0	70	1	4	0	0	0	371092	287	270	71
1	88	3	1	0	20	25	30	15000	1	0	0	0	3	0	0	3	1	1	1	74	1	3	1	1	0	545729	633	436	66
1	24	3	1	0	33	47	36	55836	1	0	1	0	1	1	0	2	1	0	0	80	1	4	1	1	0	597663	232	772	190
1	29	6	1	1	29	46	46	61364	1	0	1	0	4	1	1	1	1	0	0	60	1	5	0	0	1	137963	214	118	71
1	29	8	1	0	30	45	45	60750	1	0	1	0	1	0	0	3	1	1	1	89	1	5	1	1	0	122424	585	137	35
1	63	10	1	0	34	39	35	46410	1	0	1	0	2	0	0	0	1	0	0	93	0	0	1	1	0	629604	421	330	224
1	122	2	1	0	40	40	50	80000	1	0	1	0	2	3	0	0	1	1	0	100	1	3	0	0	0	700967	356	1628	206
1	14	6	1	0	23	50	36	41400	1	1	1	1	2	1	1	1	1	1	0	95	1	3	1	1	1	82515	142	122	34
1	62	11	1	4	80	100	100	800000	1	0	1	0	2	1	0	3	1	0	1	71	1	3	1	1	0	709276	205	698	333
1	31	1	1	0	20	50	40	40000	1	0	1	1	1	3	0	0	1	0	1	75	1	3	1	0	0	577430	494	835	147
1	266	9	1	0	34	25	15	12750	1	0	1	0	1	3	0	4	1	1	1	80	1	5	0	1	0	783378	515	1252	478
0	28	9	1	0	45	45	30	60750	1	0	1	0	1	1	0	2	1	0	0	90	1	5	1	0	0	783891	516	1117	469
1	9	3	1	4	15	15	15	3375	1	1	1	1	3	1	0	2	1	1	1	89	2	3	1	1	0	109798	481	100	24
1	129	3	1	0	10	100	100	100000	1	0	1	0	2	1	0	2	1	0	1	89	2	5	1	1	0	109798	481	100	24
1	36	2	1	0	26	45	42	49140	1	0	1	0	1	0	0	3	1	0	0	95	1	3	1	1	0	671271	870	2086	169
1	8	9	1	3	32	60	50	96000	1	0	1	0	1	2	0	2	1	1	1	78	1	3	1	0	0	243722	416	54	40
1	5	2	1	0	19	52	38	37544	1	0	1	0	2	1	0	3	1	0	0	85	1	2	0	1	0	679963	545	1178	259
1	212	6	1	3	40	48	48	92160	1	0	1	0	3	1	0	2	1	0	1	89	1	5	1	1	0	747314	397	684	424
1	31	3	1	4	22	30	60	39600	1	0	1	1	2	3	1	6	0	0	0	90	1	3	1	1	0	785083	833	1933	590
0	11	10	1	0	25	50	50	62500	1	0	0	0	1	0	0	2	1	1	0	95	1	0	1	0	0	558070	542	317	237
1	28	3	1	0	26	38	38	37544	1	0	1	0	3	2	0	0	1	1	0	100	1	5	1	0	0	554273	381	240	182
1	32	2	1	3	25	30	30	22500	1	0	0	1	3	1	0	6	1	1	1	85	1	5	1	1	1	521365	245	1298	82
1	63	9	1	0	50	70	50	175000	1	0	1	0	1	1	0	2	1	1	0	55	1	4	1	0	1	442183	558	176	19
1	24	8	1	0	20	60	60	72000	0	0	1	0	2	3	0	4	1	1	0	85	2	0	0	1	1	677435	208	310	294
1	13	2	1	0	46	46	46	97336	1	0	0	0	2	2	0	2	1	1	0	80	1	3	1	1	1	640494	409	575	124
0	6	2	1	0	15	35	15	7875	1	0	0	1	3	3	0	2	1	1	1	72	0	2	1	1	0	647432	144	410	249
0	49	3	1	0	60	90	60	324000	1	0	1	0	3	3	0	2	1	0	1	97	0	0	1	1	0	344399	391	562	0
1	65	2	1	1	35	40	50	70000	1	0	1	1	4	0	0	2	1	1	1	45	2	5	0	0	0	517437	719	157	258
1	2	3	1	0	260	40	36	374400	1	0	1	0	2	2	0	2	1	0	0	85	1	3	0	1	0	428660	73	797	158
1	36	6	1	4	15	35	60	31500	1	0	1	1	0	1	1	2	1	0	0	80	1	3	1	1	0	448863	38	506	180
1	52	2	1	0	30	45	45	60750	1	0	0	1	3	3	1	3	1	1	0	95	1	3	1	0	0	687369	314	538	358
1	2	2	1	4	40	30	30	36000	1	1	0	0	1	0	0	0	0	0	0	0	1	3	0	0	0	488685	258	210	157
1	36	9	1	0	225	30	45	303750	1	1	1	0	3	3	1	3	1	0	1	57	1	3	0	1	0	780493	987	852	430
1	3	10	1	0	35	40	26	36400	1	0	1	0	3	0	0	2	0	0	0	90	1	5	1	0	0	325475	308	588	85
1	16	6	1	3	20	30	60	36000	1	0	1	0	3	1	0	1	1	0	0	85	2	3	0	0	0	728967	296	432	405
1	37	9	1	0	20	40	28	22400	0	0	1	1	2	1	1	0	1	1	1	75	1	3	1	0	0	308436	340	99	81
1	18	9	1	0	20	36	28	20160	1	0	1	1	2	1	0	0	1	1	1	70	1	3	1	0	0	308436	340	99	81
0	7	2	1	0	25	35	45	39375	1	0	1	0	1	1	1	3	0	1	0	75	1	3	1	1	0	397110	427	456	24
1	55	9	1	0	20	20	30	12000	0	0	0	1	1	1	0	0	1	1	0	0	0	5	0	1	1	162655	53	79	55
1	19	4	1	0	300	40	40	480000	1	0	1	0	2	1	1	4	1	0	0	20	1	4	0	0	0	602107	421	234	98
1	16	8	1	0	50	50	50	125000	1	0	0	1	3	0	0	4	1	0	0	85	2	3	0	1	1	677435	208	310	294
1	14	8	1	0	20	30	20	12000	1	0	1	0	0	2	0	4	1	0	0	85	2	3	0	1	1	677435	208	310	294
1	16	10	1	1	38	68	53	136952	0	1	1	1	1	2	1	1	0	1	1	75	1	3	1	0	1	648171	557	246	569
1	27	2	1	0	13	38	38	18772	1	1	1	1	1	0	0	2	1	1	0	90	1	3	0	1	0	323260	319	600	61
1	37	6	1	1	50	40	70	140000	1	1	1	1	1	2	1	2	1	1	1	80	0	0	1	1	0	152153	147	556	32
1	3	2	1	0	25	40	40	40000	1	1	0	1	3	0	0	2	1	0	0	85	1	3	0	0	0	490980	297	346	149
1	173	6	1	0	30	60	30	54000	1	0	1	0	3	1	0	5	1	1	1	74	1	3	1	0	0	466085	380	478	24
0	35	6	1	0	25	40	40	40000	1	0	0	1	3	2	0	2	0	0	0	80	1	0	0	0	1	601107	343	552	191
0	2	6	1	4	25	80	30	60000	1	0	1	0	4	0	0	3	0	0	0	80	1	3	0	1	0	700620	101	164	289
1	30	4	1	0	30	58	56	97440	1	0	0	0	4	0	0	2	1	1	1	94	1	3	0	1	0	5722	0	1150	15
1	25	2	1	0	30	40	30	36000	1	0	1	0	0	3	0	2	1	1	0	40	1	3	0	1	0	466941	385	186	167
0	12	6	1	1	25	45	30	33750	1	0	1	0	1	0	0	1	1	1	1	64	1	5	1	0	0	726054	393	459	383
0	17	2	1	1	30	30	40	36000	1	0	1	0	3	1	0	6	1	1	0	95	1	3	0	1	0	736298	150	1011	318
1	33	2	1	0	25	39	34	33150	0	0	1	0	4	1	0	2	1	0	0	90	0	0	0	1	0	12824	44	300	0
1	11	2	1	1	30	40	60	72000	1	0	1	0	1	2	0	3	1	0	0	99	0	0	0	1	0	583865	901	1350	263
1	41	6	1	1	40	30	50	60000	1	0	1	0	2	2	0	0	1	1	0	80	1	3	1	0	0	551044	278	224	246
0	2	3	1	0	18	40	40	28800	1	0	1	0	4	1	0	4	0	1	1	84	1	3	1	0	0	597573	398	105	144
1	12	10	1	0	30	30	40	36000	1	1	1	0	1	3	0	2	1	1	0	80	1	3	1	0	0	551347	524	129	233
1	26	1	1	0	28	46	40	51520	1	1	0	1	3	2	0	4	1	1	1	78	1	3	0	1	0	443713	496	109	32
1	7	3	1	0	20	35	45	31500	1	0	1	0	3	3	0	3	0	1	0	85	1	5	1	1	0	746659	1320	202	73
0	25	9	1	0	15	25	60	22500	1	1	1	0	4	3	1	1	1	0	0	97	1	2	0	0	1	435206	321	272	177
1	16	3	1	0	20	33	50	33000	0	1	0	1	4	1	0	2	1	0	0	90	2	3	0	0	1	428660	73	797	158
1	1	11	1	0	35	51	33	58905	1	0	1	0	1	2	1	3	1	0	0	95	1	3	1	1	0	746512	427	941	385
1	4	4	1	4	30	30	30	27000	1	0	1	1	1	2	0	1	1	1	0	80	1	3	0	0	0	785083	531	510	536
1	2	11	1	0	30	50	50	75000	1	1	1	1	3	2	1	1	0	1	0	30	1	3	1	0	0	735240	321	412	544
0	2	8	1	0	450	45	35	708750	1	1	0	0	3	1	1	3	1	0	0	70	1	0	1	1	0	738353	540	1035	319
1	54	6	1	0	15	41	46	28290	1	0	1	0	4	3	0	5	0	1	1	88	1	3	0	1	0	785083	792	1033	505
1	21	9	1	3	20	20	28	11200	1	0	1	0	3	0	0	2	0	0	1	88	2	3	0	1	0	647502	429	871	178
1	127	7	1	0	40	50	30	60000	1	0	1	1	3	2	0	3	1	1	1	80	1	3	1	0	1	407594	439	130	305
1	31	8	1	0	40	50	55	110000	0	0	1	1	2	2	1	3	1	1	1	85	1	3	1	1	1	101379	310	22	47
1	64	3	1	0	430	51.5	42	930090	1	0	1	0	2	2	1	3	1	1	1	95	2	3	1	1	0	257308	433	131	140
1	13	3	1	4	40	40	60	96000	1	1	1	0	4	3	0	3	1	1	0	90	1	3	1	0	0	69380	156	251	12
1	7	6	1	0	31	35	35	37975	1	0	1	1	2	0	0	2	1	1	0	85	1	3	0	1	0	409726	124	56	155
1	39	1	1	0	25	35	50	43750	1	0	1	0	3	1	0	3	1	1	1	70	2	3	1	0	1	773455	933	521	379
1	39	10	1	0	16	16	17	4352	1	1	1	1	1	1	0	3	1	0	0	90	1	2	0	0	0	744812	503	873	246
1	12	3	1	3	40	40	60	96000	1	0	1	0	1	3	0	3	1	1	1	90	1	3	1	1	0	14374	257	434	36
1	30	6	1	1	30	40	30	36000	1	0	1	0	4	1	0	1	1	1	1	61	1	3	0	0	0	121345	433	64	62
1	21	6	1	0	26	39	26	26364	1	1	1	1	3	1	0	1	1	1	0	100	1	3	0	0	0	680209	182	1367	383
1	2	3	1	1	220	40	30	264000	1	0	1	1	1	0	0	1	1	0	0	65	1	3	0	0	0	525355	439	180	89
1	17	2	1	0	10	60	40	24000	0	1	1	1	3	0	0	2	1	0	0	78	1	3	1	1	0	553502	2305	150	42
1	39	3	1	1	28	50	50	70000	1	0	1	0	0	2	1	3	0	0	1	85	2	0	1	0	0	365153	929	348	0
1	88	6	1	4	30	30	40	36000	1	0	0	1	1	2	0	0	0	1	0	95	0	3	1	0	0	667712	933	431	154
0	6	3	1	0	40	50	40	80000	1	0	1	0	3	0	1	3	0	0	0	100	0	2	0	1	1	181060	126	42	18
1	49	8	1	0	30	50	50	75000	1	0	1	0	2	2	0	1	1	0	1	84	1	0	1	1	0	32028	360	162	0
1	25	2	1	1	30	40	30	36000	0	0	1	1	1	2	1	4	1	1	1	88	2	4	0	1	1	567093	495	325	138
1	7	11	1	0	40	80	50	160000	0	0	1	0	1	1	1	3	1	1	0	90	1	3	1	0	1	391340	129	195	118
1	64	3	1	0	30	90	35	94500	1	0	1	1	3	0	0	2	1	1	0	95	1	5	0	1	1	269371	1078	3033	399
1	39	3	1	0	23	76	76	132848	1	0	1	0	1	0	1	2	0	1	1	70	1	3	1	1	0	260400	264	227	48
1	24	4	1	3	18	60	40	43200	1	1	1	0	0	1	1	3	1	1	0	90	1	0	1	1	1	622126	231	5895	316
0	17	3	1	1	20	30	30	18000	1	0	1	0	2	0	0	4	1	1	0	75	0	4	0	1	0	709722	504	221	402
1	1	4	1	4	30	43	43	55470	1	1	1	1	1	3	0	1	1	1	0	75	1	4	0	0	1	699188	100	569	134
0	1	5	1	0	20	30	50	30000	1	1	1	0	4	0	1	5	0	0	0	90	1	3	0	1	1	249441	177	118	101
1	1	10	1	3	25	40	40	40000	0	0	1	1	1	2	0	0	0	1	0	60	1	3	1	1	0	149179	73	455	247
1	1	3	1	0	35	65	65	147875	1	0	0	1	4	2	1	2	1	1	1	92	1	3	0	1	1	587946	262	431	80
0	12	2	1	0	25	35	40	35000	1	0	1	0	1	3	0	3	1	0	1	35	1	3	1	1	0	359484	97	547	158
1	196	4	1	1	61	61	61	226981	1	0	1	0	2	3	0	3	1	0	0	75	1	0	0	0	0	489424	151	243	184
0	8	9	1	1	32	42	32	43008	1	0	1	0	3	2	1	2	0	0	0	80	2	2	1	1	0	785083	966	2355	515
1	4	4	1	0	20	46	41	37720	1	1	1	1	4	2	0	2	1	1	0	85	1	3	1	0	0	562859	123	470	319
1	5	6	1	1	40	40	60	96000	1	0	1	0	3	1	1	0	1	0	0	50	2	3	1	0	1	530343	224	284	198
0	15	4	1	0	30	40	60	72000	1	0	1	0	3	3	0	2	1	1	0	88	1	0	1	1	0	597203	1147	508	177
1	17	9	1	3	20	45	60	54000	1	1	1	1	3	3	0	5	1	1	0	90	2	3	1	1	0	601371	206	253	338
1	28	4	1	1	12	25	15	4500	1	0	1	0	1	0	0	0	1	1	0	80	0	5	1	0	1	391321	313	744	103
0	1	3	1	0	20	30	30	18000	1	0	1	0	1	2	0	1	1	1	1	89	0	0	1	1	1	80427	322	126	2
0	1	8	1	0	20	40	60	48000	1	0	1	1	1	1	0	1	1	0	1	94	1	0	0	0	0	112711	221	297	0
1	12	2	1	4	40	40	40	64000	0	1	1	1	0	2	0	2	0	1	0	25	1	3	1	1	1	315118	262	1676	263
1	3	11	1	3	25	33	28	23100	1	0	1	1	2	1	0	4	1	1	0	95	0	1	1	1	1	533498	204	1370	211
1	14	2	1	4	15	40	30	18000	1	0	1	0	3	3	0	2	1	1	0	98	2	5	1	0	0	259386	427	66	25
1	15	7	1	0	30	55	48	79200	1	0	1	1	1	1	0	2	1	1	0	70	1	3	1	0	1	732497	75	457	114
1	14	11	1	0	20	30	30	18000	1	0	1	0	2	3	0	3	1	1	0	40	2	5	0	0	0	566227	11	622	244
1	36	10	1	0	22	70	35	53900	1	0	1	0	3	2	0	4	1	1	1	67	1	0	1	0	0	783802	615	1199	472
1	11	6	1	0	23	37	30	25530	1	0	0	0	4	2	0	3	0	0	0	75	2	3	1	0	0	749511	833	436	278
1	63	6	1	0	50	80	60	240000	0	0	1	1	4	1	0	1	1	1	1	69	1	3	1	1	1	450431	84	127	40
0	5	9	1	0	30	30	40	36000	1	0	1	0	1	2	0	4	0	0	1	65	0	2	0	1	0	699937	780	307	317
1	51	6	1	0	46	76	46	160816	1	0	1	1	4	2	1	0	1	1	0	85	1	3	0	0	1	785083	576	676	533
1	2	9	1	0	20	35	30	21000	1	0	0	0	3	1	0	4	1	1	0	95	1	0	1	1	1	299656	579	219	19
1	28	4	1	0	20	50	30	30000	1	0	1	1	1	1	1	1	1	1	0	75	1	3	1	0	0	450665	120	745	146
1	3	8	1	0	25	25	30	18750	1	1	1	1	0	1	1	1	0	0	0	85	1	3	1	0	0	618521	1662	322	332
1	18	3	1	1	40	40	30	48000	1	0	1	0	2	1	0	4	1	1	0	75	1	3	1	1	0	322427	469	28	183
1	27	3	1	4	25	40	30	30000	1	1	0	0	1	1	0	4	1	1	0	75	1	3	1	1	0	322427	469	28	183
1	48	8	1	1	20	40	50	40000	1	0	1	1	1	1	0	2	1	1	0	76	1	3	0	0	0	413937	231	153	346
1	17	2	1	0	25	44	33	36300	1	0	1	0	3	0	0	2	1	1	0	70	1	3	0	0	0	630815	369	275	522
1	85	2	1	0	15	30	45	20250	0	0	1	0	3	2	0	0	1	1	1	80	1	5	0	1	0	782948	505	473	665
0	97	2	1	0	30	50	35	52500	1	0	1	0	2	1	0	3	0	1	1	73	1	2	1	0	0	744615	390	721	391
1	17	9	1	0	30	40	50	60000	1	0	1	0	3	0	0	1	1	1	0	90	1	5	1	0	0	533391	115	156	314
1	27	2	1	0	25	30	40	30000	1	1	1	0	1	1	1	1	1	1	0	80	2	3	0	0	1	532384	496	238	33
1	24	6	1	1	29	38	33	36366	0	0	1	1	0	1	0	0	0	0	0	50	1	3	1	0	1	507753	267	293	207
0	209	2	1	0	15	26	26	10140	0	0	1	0	2	1	0	2	0	1	0	80	0	0	0	0	1	486492	435	124	127
1	8	3	1	0	20	30	50	30000	0	0	1	1	3	3	0	2	1	1	1	94	1	5	1	0	0	698531	621	481	91
1	8	3	1	0	20	30	75	45000	1	0	1	1	2	1	0	2	1	1	1	94	1	3	1	0	0	698531	621	481	91
1	5	6	1	4	300	30	50	450000	1	0	0	0	4	1	0	2	1	1	0	90	2	3	1	1	0	530919	296	477	55
0	1	4	1	3	35	40	45	63000	1	0	0	0	1	2	0	2	1	0	0	80	2	3	1	0	1	455441	243	7247	146
1	88	3	1	0	36	40	40	57600	1	0	1	0	1	2	0	1	1	0	1	85	2	3	1	0	0	413175	64	171	55
1	5	3	1	0	7	17	13	1547	1	0	0	0	0	2	1	2	0	1	0	100	1	3	1	0	0	754034	533	1170	360
1	52	9	1	1	31	31	35	33635	1	0	1	1	4	1	0	2	1	1	1	80	2	3	0	1	0	754034	533	1170	360
1	3	11	1	3	30	30	40	36000	1	0	0	0	0	0	0	1	1	0	0	72	0	2	0	1	0	311946	240	235	116
0	29	11	1	1	25	75	50	93750	0	1	0	0	0	0	0	3	1	0	0	80	0	0	0	0	0	396341	139	87	130
0	18	8	1	4	40	40	40	64000	1	1	0	0	0	1	0	2	1	1	1	22	1	0	0	0	0	694563	1939	446	301
1	2	4	1	3	30	47	30	42300	1	1	0	0	3	2	1	1	1	1	0	70	1	2	0	1	0	225417	841	321	57
1	158	6	1	4	20	40	40	32000	1	0	1	0	1	1	0	2	1	1	1	70	1	3	1	1	1	698531	686	447	262
1	149	3	1	0	12	50	11	6600	1	0	1	0	1	2	0	2	0	1	1	94	2	5	1	1	0	679768	254	291	189
1	13	5	1	0	180	40	40	288000	1	0	1	1	1	0	0	2	1	1	1	89	1	3	0	1	0	427318	229	95	105
0	2	3	1	0	70	70	60	294000	1	1	1	0	1	1	0	3	1	0	0	98	1	3	1	0	0	193868	335	224	45
1	1	3	1	0	50	50	80	200000	1	0	0	1	2	2	1	3	1	1	0	80	1	3	1	1	1	534353	64	138	433
1	36	8	1	1	22	33	48	34848	1	0	1	1	1	0	0	4	1	0	0	95	1	3	1	0	0	525946	164	920	163
1	12	3	1	0	30	36	61	65880	1	0	1	0	3	1	0	1	1	0	1	67	1	3	1	0	0	424915	529	162	100
1	181	9	1	0	26	50	36	46800	1	0	1	0	2	3	0	2	1	1	0	90	0	5	0	0	0	409568	93	84	300
0	1	5	1	4	40	50	50	100000	1	0	1	0	0	2	0	1	0	0	0	80	1	3	0	1	0	742119	840	910	70
1	195	6	1	0	25	20	38	19000	1	0	1	0	4	1	1	4	0	1	0	91	2	3	1	1	0	463291	387	295	231
1	60	9	1	3	15	25	100	37500	0	0	1	1	1	1	1	1	0	1	0	15	1	3	1	1	0	261055	506	186	152
1	28	6	1	0	28	33	50	46200	1	0	1	1	2	0	1	1	1	1	0	90	1	3	1	1	0	651190	719	460	172
1	63	6	1	0	25	25	38	23750	1	0	1	0	4	2	1	4	0	1	0	91	2	3	0	1	0	463291	387	295	231
1	1229	3	1	0	40	40	30	48000	1	0	1	1	1	2	1	2	0	1	0	70	1	3	1	1	0	430723	1129	1391	186
1	12	6	1	1	23	60	46	63480	1	0	1	0	0	1	1	4	1	1	0	75	0	3	0	1	0	374604	606	233	96
0	2	9	1	0	120	120	80	1152000	1	1	0	1	3	3	0	1	1	0	1	75	1	0	1	0	0	766229	399	448	473
1	28	3	1	0	32	50	40	64000	1	0	1	0	2	3	1	1	1	0	1	90	1	3	0	0	0	286825	298	138	42
1	24	9	1	1	50	80	50	200000	1	0	1	0	1	2	0	2	1	0	1	90	2	3	0	1	0	697822	56	818	246
1	26	8	1	0	25	40	40	40000	1	1	1	0	4	2	0	1	1	1	0	25	1	3	1	0	0	758132	585	429	487
1	2	2	1	0	30	75	40	90000	1	0	1	1	3	2	0	2	1	1	0	85	1	3	1	0	0	744273	601	1216	259
1	28	3	1	0	20	90	90	162000	1	0	1	1	0	0	0	1	0	1	0	90	1	3	0	1	1	757254	866	89	378
1	29	7	1	0	20	90	90	162000	1	1	1	1	0	0	1	4	1	1	0	70	1	3	0	0	1	699218	130	566	325
1	41	3	1	4	15	50	36	27000	1	0	1	0	2	0	0	2	0	0	0	90	1	2	0	0	0	85626	292	17	0
0	13	4	1	0	50	60	60	180000	1	1	0	0	4	0	0	4	1	0	0	90	1	0	1	0	1	68952	187	50	21
1	12	4	1	0	400	40	60	960000	1	1	1	0	1	3	1	3	1	0	0	80	1	3	0	0	0	693041	303	645	259
1	3	3	1	3	50	100	50	250000	1	1	1	1	1	2	0	1	1	1	0	90	1	0	0	0	0	358121	134	185	192
1	2	10	1	0	30	30	40	36000	1	0	1	0	2	2	0	3	1	1	1	85	1	3	0	1	0	214015	342	853	96
1	41	2	1	4	30	30	45	40500	1	0	1	1	2	1	0	2	0	0	1	71	1	3	0	1	1	296562	1080	28	268
1	7	3	1	1	61	122	61	453962	1	1	1	1	1	1	0	3	1	1	0	60	1	3	0	0	1	570109	379	580	56
1	125	3	1	0	31	41	30	38130	1	0	1	0	1	2	0	2	1	1	1	90	1	3	0	1	0	746841	429	455	347
1	14	5	1	0	30	30	45	40500	1	0	1	0	2	1	1	2	0	1	0	80	2	3	0	1	0	504617	650	1295	160
0	14	3	1	0	20	80	50	80000	0	1	0	1	3	2	1	0	1	0	0	40	0	3	1	1	0	553032	759	204	241
1	19	9	1	1	30	40	30	36000	1	0	1	0	1	2	0	1	1	0	1	94	0	4	1	0	0	376364	1033	84	185
1	1	4	1	3	40	40	40	64000	1	0	1	0	4	2	0	3	0	1	0	85	0	3	0	1	0	699359	483	5244	147
1	5	2	1	0	29	35	45	45675	1	0	1	0	4	2	0	1	0	1	1	95	1	5	1	0	0	720651	16	2021	579
0	1	3	1	0	25	50	100	125000	1	0	1	0	3	0	0	2	1	1	1	94	1	0	1	1	1	67445	398	36	6
1	6	6	1	0	30	75	50	112500	1	0	1	1	3	3	0	1	1	1	0	75	1	3	0	0	0	517546	832	162	123
1	34	2	1	0	30	40	50	60000	1	0	1	0	1	1	0	1	1	1	0	80	1	3	1	1	0	666136	260	593	96
1	12	6	1	0	40	40	40	64000	1	0	0	0	1	3	0	1	1	0	0	50	1	3	1	0	0	429125	503	114	457
1	2	4	1	1	40	40	60	96000	1	0	1	0	1	2	1	0	1	0	1	95	1	3	1	0	0	772519	604	1241	307
1	3	2	1	0	20	30	50	30000	1	0	1	0	3	3	0	1	1	0	0	85	1	3	0	0	0	604209	324	375	312
1	43	4	1	0	20	40	40	32000	1	0	1	1	2	1	1	6	1	1	1	29	1	3	1	0	0	523421	724	353	91
1	2	2	1	4	15	45	45	30375	1	0	1	0	1	2	0	2	0	0	1	91	1	2	1	0	0	710290	871	358	175
1	31	4	1	0	32	96	48	147456	0	0	1	1	2	3	1	6	1	1	0	40	1	0	0	0	0	523421	724	353	91
1	48	8	1	0	30	40	50	60000	1	0	1	1	1	2	0	1	1	0	0	50	2	3	1	1	0	324733	479	125	21
1	2	2	1	4	20	66	53	69960	1	0	1	1	4	1	1	0	1	0	0	85	1	2	0	0	0	434801	216	534	89
1	85	3	1	4	30	35	35	36750	0	0	1	1	1	0	0	1	1	1	1	95	1	5	1	1	0	336682	124	70	198
1	31	10	1	1	44	41	54	97416	1	1	1	1	0	2	1	3	1	0	1	86	1	0	1	0	0	387726	392	183	215
1	15	6	1	0	50	50	50	125000	1	0	0	0	1	3	0	2	1	1	0	90	1	3	1	0	0	235877	289	176	95
1	98	8	1	0	36	36	36	46656	1	1	0	0	3	2	1	2	1	1	0	60	1	3	1	1	0	467723	75	793	96
1	12	2	1	1	30	30	30	27000	1	1	0	1	3	2	1	1	1	0	0	80	2	3	0	1	0	560059	134	331	141
1	21	6	1	1	20	50	40	40000	1	0	1	0	2	1	0	3	1	0	1	78	1	5	0	1	0	167342	183	51	16
1	4	4	1	0	40	40	60	96000	1	0	1	1	1	2	1	4	1	1	0	70	1	3	0	0	0	754400	418	423	452
1	1	8	1	0	30	45	45	60750	1	0	1	0	2	2	0	3	1	0	0	90	1	3	1	0	0	72668	579	125	22
0	14	2	1	3	25	30	25	18750	1	0	1	0	2	1	0	2	0	0	0	90	1	0	1	1	0	764977	318	1996	437
0	21	8	1	0	25	45	45	50625	1	0	1	0	4	3	0	4	1	0	1	74	1	3	0	1	0	659356	226	1154	182
1	30	8	1	0	600	50	60	1800000	1	0	1	0	1	3	1	3	1	0	0	85	2	3	1	1	0	404725	137	237	20
0	3	4	1	0	25	60	60	90000	1	0	1	1	2	2	0	0	1	0	1	94	1	2	1	0	0	175174	107	1361	52
1	126	2	1	3	40	50	60	120000	1	0	1	0	2	3	0	2	0	0	0	40	1	3	0	0	1	585829	387	1147	132
1	1	8	1	0	16	33	55	29040	1	0	1	0	4	3	0	3	1	1	1	95	1	5	1	1	0	328321	301	3449	27
0	12	2	1	0	25	50	30	37500	1	0	1	1	1	3	0	2	1	1	1	89	0	0	0	1	0	465907	46	163	212
1	17	8	1	0	30	45	60	81000	1	0	1	0	1	1	0	1	1	1	0	90	2	3	1	0	1	510118	778	270	183
1	24	6	1	0	40	50	50	100000	1	0	1	0	2	1	0	1	1	1	1	96	2	3	1	0	1	81486	198	0	25
0	1	2	1	4	0	60	80	0	1	0	0	0	2	3	0	4	1	1	0	75	1	1	0	1	0	755162	685	2171	344
0	1	6	1	0	15	35	40	21000	1	0	1	0	1	1	0	1	1	1	0	90	1	5	1	0	1	742703	301	748	403
1	1	8	1	0	45	45	50	101250	1	0	1	1	4	2	1	2	1	0	0	50	1	3	0	1	0	621038	317	215	490
1	22	8	1	4	200	100	20	400000	1	0	0	0	0	2	0	2	1	1	0	70	1	3	1	0	0	529574	186	338	34
1	13	4	1	0	32	60	40	76800	1	0	1	0	2	0	1	4	1	1	0	79	1	3	1	1	0	589176	206	860	155
1	17	4	1	4	20	60	90	108000	1	0	1	1	4	3	0	1	0	0	0	65	1	3	0	0	0	170527	227	317	9
0	1	3	1	0	25	45	45	50625	1	0	0	1	1	2	0	3	1	0	0	75	0	2	0	0	1	421759	327	490	137
1	13	3	1	1	210	49	41	421890	0	1	0	1	1	2	0	1	1	0	0	80	1	2	0	0	0	723474	469	354	105
1	12	6	1	0	60	50	30	90000	1	0	1	0	2	0	0	2	1	1	0	80	1	2	0	0	0	662658	837	920	38
1	15	4	1	0	30	30	33	29700	0	0	1	0	1	1	0	1	1	0	0	40	1	0	1	0	0	780527	512	909	435
1	26	2	1	0	20	25	25	12500	0	1	0	1	1	0	1	0	0	0	0	5	1	3	1	1	0	623763	293	1306	416
1	51	1	1	0	50	150	50	375000	1	1	0	0	3	0	1	3	1	1	1	85	2	2	1	1	0	495414	634	23	159
1	1	4	1	4	20	45	45	40500	1	0	1	1	4	3	0	3	1	1	0	60	1	3	0	1	0	785083	824	1882	508
0	0	3	1	3	30	60	60	108000	1	0	1	0	2	0	0	2	1	1	0	80	1	2	0	0	0	665103	241	272	348
1	49	4	1	0	60	50	80	240000	1	0	1	1	2	0	0	0	1	1	1	87	1	3	1	0	0	515334	221	104	240
1	25	8	1	1	30	60	40	72000	1	0	1	0	2	0	0	3	1	0	0	85	1	5	0	1	0	687438	1175	313	294
1	14	6	1	3	25	30	60	45000	1	0	1	0	2	0	0	2	1	1	1	61	1	3	1	1	0	751800	293	933	348
0	39	11	1	1	15	40	40	24000	1	1	1	0	3	2	0	4	1	1	0	70	1	3	1	1	0	490724	185	167	283
1	25	9	1	0	50	80	80	320000	1	0	1	0	2	3	0	2	1	1	0	70	1	3	1	0	0	521979	463	143	486
0	14	1	1	0	20	30	30	18000	1	0	1	0	3	0	0	1	1	0	0	100	1	0	0	0	0	610746	1074	688	144
1	28	8	1	0	25	60	70	105000	1	0	1	0	1	3	1	1	1	1	0	80	2	3	1	0	0	552489	841	219	249
1	63	2	1	0	40	70	40	112000	1	1	1	1	3	3	0	3	1	0	0	95	1	0	0	1	0	723160	625	343	343
0	25	6	1	1	50	40	60	120000	1	0	1	1	3	3	0	0	0	0	0	95	1	3	1	0	0	409570	180	177	90
1	36	4	1	1	32	35	65	72800	1	0	1	0	0	3	1	2	1	1	1	89	1	3	1	1	0	572320	0	2627	91
1	26	9	1	1	40	35	50	70000	1	0	1	0	1	1	1	1	0	1	1	80	1	3	1	0	0	212435	275	120	25
1	30	9	1	0	8	17	17	2312	0	0	1	1	0	2	0	1	1	1	0	100	1	3	0	0	1	610292	319	221	319
1	1	3	1	0	30	130	50	195000	1	0	1	0	3	2	0	5	1	1	0	70	1	3	0	1	1	663000	91	382	486
0	15	2	1	0	65	65	70	295750	1	0	1	0	2	2	0	0	1	0	0	100	1	0	1	0	0	233680	159	71	76
1	8	9	1	3	40	38	38	57760	1	0	1	0	1	1	0	2	1	0	1	73	2	2	1	0	0	243722	416	54	40
1	37	9	1	0	25	30	45	33750	1	1	1	0	3	3	1	4	1	1	1	70	1	5	1	1	0	780493	987	852	430
1	13	3	1	0	55	55	55	166375	0	1	1	1	1	0	1	1	1	1	0	30	0	1	1	0	0	617893	162	261	602
1	33	3	1	0	25	60	40	60000	1	0	0	0	1	0	1	3	1	1	0	90	2	5	0	1	0	73120	251	420	19
1	33	6	1	0	20	40	40	32000	1	0	0	0	0	1	0	2	0	0	1	78	0	3	1	0	0	192078	91	292	68
0	4	3	1	0	30	50	30	45000	0	0	1	0	2	0	0	1	1	1	0	80	1	3	1	1	0	616078	165	492	182
1	12	7	1	1	20	45	55	49500	1	0	0	0	3	3	0	3	0	0	0	75	2	3	0	1	0	697546	572	349	385
1	12	3	1	0	40	60	60	144000	1	0	1	0	1	3	0	2	0	0	1	84	1	2	0	0	0	691219	692	271	112
1	102	2	1	0	35	30	50	52500	1	0	1	0	1	2	0	3	1	0	1	55	1	3	1	1	0	714558	282	999	223
1	13	9	1	0	45	45	45	91125	1	0	1	0	1	1	0	3	1	0	0	80	1	4	0	0	0	466705	309	331	176
1	27	2	1	0	17	95	70	113050	1	1	1	1	1	1	0	0	1	0	0	80	1	3	0	1	0	173655	139	167	40
1	17	10	1	4	120	120	100	1440000	1	1	0	1	3	2	0	3	1	1	1	93	1	3	1	1	1	272909	360	90	51
1	33	3	1	0	25	30	45	33750	1	1	1	0	4	3	0	3	1	1	0	90	1	3	0	1	0	472427	293	164	218
0	51	8	1	0	15	40	30	18000	1	0	1	0	2	1	1	10	1	0	1	67	0	5	1	0	0	311716	194	220	158
1	13	6	1	0	15	15	15	3375	1	0	1	0	1	1	0	1	0	1	0	90	1	3	1	0	0	785083	848	1234	864
1	13	6	1	1	45	45	30	60750	1	0	1	0	1	3	0	0	1	0	0	85	1	3	0	0	0	575687	132	1041	304
1	45	5	1	0	35	35	50	61250	1	1	1	1	0	1	0	1	1	1	0	85	1	2	1	1	0	597108	145	560	259
1	24	6	1	0	30	40	30	36000	1	0	1	0	4	1	1	2	1	1	0	80	1	4	0	1	0	757706	373	1294	370
1	28	9	1	1	100	100	150	1500000	1	1	0	0	1	0	1	3	1	1	0	90	2	2	0	1	0	768652	471	1186	364
0	25	7	1	0	20	35	26	18200	1	0	0	1	3	2	1	1	1	1	0	95	1	3	0	0	0	609876	210	338	2081
1	1	2	1	0	36	120	36	155520	1	0	1	0	1	0	0	3	1	1	1	90	2	3	1	1	0	761517	1005	735	404
1	5	4	1	1	40	55	90	198000	1	0	1	0	4	1	0	1	1	0	0	75	1	2	0	1	0	753500	472	1757	358
0	24	2	1	0	400	30	40	480000	1	1	0	1	3	3	0	3	0	1	1	85	1	0	0	0	0	415115	352	129	93
1	14	3	1	0	36	33	50	59400	1	0	1	1	1	2	0	0	0	1	0	60	1	3	0	0	0	781531	847	601	468
1	25	8	1	0	40	40	60	96000	1	0	1	1	4	2	1	1	1	0	0	61	2	3	1	0	0	785083	2080	1509	710
1	24	4	1	0	40	50	30	60000	1	0	1	0	0	0	0	2	1	0	0	90	1	5	1	1	1	562386	326	6469	102
1	25	3	1	0	26	35	35	31850	1	0	1	0	1	2	1	1	0	0	0	50	1	3	0	0	0	508787	194	323	124
0	7	6	1	0	25	38	45	42750	1	0	1	0	3	3	0	1	0	1	0	85	0	3	0	1	1	36405	626	0	276
1	16	6	1	1	26	26	40	27040	0	1	1	1	1	3	0	8	1	1	0	80	1	1	0	0	0	593046	384	282	243
1	85	2	1	0	25	30	45	33750	1	0	1	1	2	3	0	2	1	1	0	90	1	3	0	1	0	747470	438	550	36
1	41	6	1	1	30	50	50	75000	1	0	1	0	3	1	1	2	1	1	0	95	1	5	1	1	0	153325	1039	9	28
0	0	1	1	4	25	25	30	18750	1	0	1	0	2	2	0	3	1	0	0	94	1	0	1	0	1	241328	336	63	65
0	1	3	1	0	17	44	32	23936	1	1	1	0	3	2	0	3	1	0	0	70	1	2	0	1	0	639696	543	442	255
1	41	11	1	1	450	70	45	1417500	1	0	1	0	3	2	1	2	0	1	0	40	2	3	1	0	1	577065	594	553	64
0	2	6	1	0	20	35	35	24500	0	0	1	1	4	3	0	1	0	0	0	100	1	3	0	1	0	541397	189	106	231
0	0	2	1	1	20	40	40	32000	1	0	1	0	1	0	0	1	0	0	1	89	1	5	0	0	0	301204	196	882	19
1	61	5	1	0	35	60	40	84000	1	0	1	0	2	1	0	1	1	0	0	90	1	3	1	1	1	360017	229	279	61
1	15	8	1	0	22	40	50	44000	1	0	1	0	1	3	0	2	1	1	1	69	1	3	1	1	0	631449	111	3379	159
1	40	10	1	0	50	80	60	240000	0	0	0	1	3	1	0	0	0	1	1	41	1	3	1	0	0	485756	475	224	189
1	88	9	1	1	15	40	30	18000	1	0	0	0	1	1	0	0	1	0	0	25	1	0	0	1	0	83960	207	145	18
0	0	5	1	3	240	20	40	192000	1	0	1	0	2	1	0	2	0	0	0	95	1	3	1	1	0	586314	87	665	340
0	0	2	1	0	23	46	36	38088	1	0	1	0	0	1	1	2	0	0	1	84	1	5	1	1	0	344973	66	1162	197
0	157	11	1	0	30	50	35	52500	1	0	1	0	3	2	0	1	1	0	1	65	2	0	0	1	0	26465	5	16	219
1	88	3	1	3	102	40	40	163200	1	0	1	0	2	2	0	2	1	1	1	88	1	3	1	1	0	401700	434	159	75
1	11	2	1	0	15	40	60	36000	1	0	1	1	1	2	0	1	1	1	1	94	1	3	1	1	0	582524	1064	213	255
0	0	8	1	0	60	90	90	486000	1	0	0	1	3	1	0	1	1	0	1	49	2	2	1	1	0	234785	8	1319	60
1	1	9	1	0	30	44	50	66000	1	1	0	1	1	1	0	2	1	0	0	82	2	3	1	0	0	734093	840	998	137
1	21	3	1	4	20	20	20	8000	0	0	0	0	0	2	0	0	0	1	0	100	1	0	0	0	1	483103	89	147	276
1	141	9	1	0	300	60	40	720000	1	0	1	0	3	0	0	4	0	1	0	50	1	3	0	1	0	472906	448	848	52
1	29	2	1	1	36	66	66	156816	1	0	1	0	2	2	0	2	0	1	0	70	2	3	1	0	0	193351	182	236	39
1	36	9	1	0	40	40	60	96000	1	0	1	1	4	3	0	1	1	1	0	90	1	3	1	0	0	319161	337	108	87
1	0	6	1	0	40	40	50	80000	1	0	1	1	1	2	0	2	1	1	0	85	0	3	1	1	0	244411	769	236	8
1	57	10	1	0	40	68	90	244800	1	0	1	0	1	2	1	1	1	1	1	85	2	3	1	1	1	704559	343	1217	96
1	0	7	1	1	30	40	30	36000	1	0	1	0	1	0	1	1	1	0	0	80	1	3	1	1	0	509337	120	203	159
1	21	3	1	0	30	30	50	45000	1	0	1	0	2	0	0	2	1	1	1	85	2	3	1	1	0	109798	481	100	24
1	48	2	1	1	30	40	30	36000	0	0	1	1	4	0	0	0	1	0	0	95	1	3	1	1	0	590844	427	204	55
0	30	8	1	4	20	50	50	50000	1	0	1	0	3	0	0	2	1	0	1	79	2	3	1	1	1	702456	512	1012	89
1	36	3	1	0	30	60	50	90000	1	0	1	1	4	0	0	2	0	0	0	76	0	0	0	0	0	750093	805	541	353
1	133	6	1	1	35	40	35	49000	1	1	1	1	1	2	1	1	1	1	1	62	2	3	0	1	0	397978	671	305	170
1	14	2	1	4	38	46	60	104880	1	0	1	0	1	2	0	1	1	0	1	88	0	4	0	0	0	699789	388	1207	107
1	52	7	1	0	70	150	70	735000	1	0	1	0	1	1	0	2	0	1	0	50	1	3	1	1	0	785083	594	599	811
1	63	3	1	3	40	35	40	56000	1	0	1	0	2	3	0	1	1	1	0	75	1	2	1	0	0	406454	157	303	49
1	0	2	1	0	60	50	75	225000	1	0	1	0	1	3	0	0	1	0	1	82	0	5	1	1	0	66353	12	547	30
1	291	5	1	4	30	55	60	99000	1	0	0	0	3	0	0	2	0	1	1	90	1	5	0	1	0	295218	160	89	53
1	69	2	1	1	20	50	20	20000	1	1	1	0	3	0	0	2	0	0	1	91	2	3	1	1	1	550360	236	216	246
0	11	6	1	0	40	60	15	36000	1	0	1	1	3	3	0	0	0	0	1	62	1	3	0	0	0	388275	27	206	122
1	162	8	1	4	12	20	180	43200	1	0	0	1	1	3	0	5	1	1	1	55	0	3	1	1	0	393225	374	880	177
1	57	4	1	1	50	40	40	80000	1	0	1	1	2	3	1	0	1	1	1	65	2	3	1	1	0	369622	210	220	125
1	39	3	1	4	25	40	60	60000	1	0	0	0	1	0	0	0	1	1	1	84	2	3	1	0	0	782092	1120	1115	453
1	1	5	1	0	40	27	37	39960	1	1	1	1	1	2	1	1	1	0	1	90	1	3	1	1	0	771306	572	1168	301
1	12	2	1	1	20	50	50	50000	1	0	0	0	4	3	0	5	1	0	0	60	1	4	1	1	0	754493	817	519	331
1	25	8	1	0	15	60	60	54000	1	1	1	0	3	2	0	0	1	0	0	70	1	5	1	0	0	745743	599	484	651
1	86	4	1	0	25	60	38	57000	1	0	1	1	4	3	0	2	1	1	1	85	2	3	1	0	0	707707	590	265	285
1	48	7	1	1	40	65	45	117000	1	0	1	0	2	2	0	2	1	0	1	88	1	5	0	0	0	519842	166	386	68
1	27	6	1	0	30	50	50	75000	1	1	1	1	1	2	1	1	1	0	0	80	1	3	1	1	1	785083	627	1419	542
1	2	6	1	3	17	30	50	25500	1	1	0	0	2	2	0	1	1	0	0	68	1	0	0	0	0	448995	354	226	187
1	17	6	1	0	30	70	20	42000	1	0	0	0	1	3	0	2	1	1	0	70	0	3	1	1	1	264866	474	25	30
1	39	2	1	0	50	80	60	240000	0	0	1	0	2	1	0	2	1	1	0	95	1	0	1	1	0	626207	289	628	287
1	1	2	1	0	45	65	45	131625	1	0	1	0	0	2	0	4	0	0	0	25	1	0	1	0	1	669995	495	1240	193
1	25	9	1	4	25	30	45	33750	1	0	1	0	1	0	0	2	1	1	0	85	0	1	0	0	0	710994	359	661	437
0	2	2	1	0	34	48	42	68544	1	0	0	1	3	2	1	0	1	0	0	85	1	0	1	1	0	785083	821	1431	688
1	28	2	1	0	15	34	40	20400	1	0	1	1	1	1	0	2	1	1	0	70	1	0	1	0	0	785083	806	546	540
1	2	9	1	0	25	50	30	37500	1	0	1	1	3	1	0	3	1	0	1	77	0	2	1	0	0	758310	529	726	354
1	120	9	1	1	35	60	45	94500	1	0	1	0	1	2	1	3	1	1	1	90	2	0	1	1	1	219926	136	333	105
1	1	6	1	4	30	40	40	48000	1	0	1	0	0	0	0	1	1	0	1	97	1	3	1	1	0	493510	173	140	139
1	93	6	1	1	40	60	40	96000	1	0	1	0	1	3	0	3	1	0	0	90	1	3	0	0	0	421004	60	125	574
1	1	2	1	0	15	34	34	17340	1	0	0	0	0	2	1	3	1	0	1	80	1	5	1	0	1	244302	232	378	107
1	63	5	1	0	30	43	30	38700	0	1	1	1	1	2	1	4	1	0	1	78	1	3	1	1	0	472991	162	239	31
1	54	2	1	0	30	40	60	72000	1	0	1	0	4	1	0	2	0	0	1	70	1	2	0	1	0	484378	106	1108	138
1	2	2	1	0	30	42	60	75600	1	0	1	1	2	1	1	1	1	0	1	80	2	3	0	1	0	261092	207	243	81
1	0	9	1	0	25	45	60	67500	1	0	1	1	2	0	1	3	0	0	0	60	1	3	1	0	0	538402	260	287	287
1	6	6	1	0	30	60	50	90000	1	0	1	0	4	0	0	3	1	1	0	75	1	3	0	1	0	665816	341	335	123
0	13	9	1	0	40	35	45	63000	0	1	1	1	0	0	0	2	1	0	1	91	1	3	1	1	1	65577	198	59	10
1	52	6	1	1	27	53	44	62964	1	1	1	1	4	1	0	1	1	0	0	90	2	2	1	0	0	655125	224	433	174
0	4	2	1	3	0	54	50	0	1	1	1	0	0	1	0	2	1	1	0	80	0	3	0	0	0	566308	273	762	82
1	87	4	1	0	55	80	80	352000	1	1	0	0	3	0	1	1	1	0	0	70	2	2	1	0	0	717643	282	539	91
1	37	3	1	0	40	60	50	120000	1	0	1	1	3	1	1	3	1	1	0	95	1	3	0	1	0	655961	370	607	152
1	5	9	1	0	30	40	40	48000	1	0	1	0	1	1	0	2	0	1	0	70	1	3	0	0	0	613057	688	292	251
1	3	3	1	4	30	100	50	150000	1	0	0	0	1	1	0	2	1	1	0	27	1	3	0	0	1	729885	444	814	205
1	42	9	1	3	25	30	40	30000	1	0	1	0	1	1	0	1	1	1	0	75	1	0	1	1	0	752256	504	427	364
1	24	4	1	0	30	60	60	108000	1	0	1	0	1	2	0	1	1	1	1	78	1	3	1	1	1	552677	335	971	111
1	34	3	1	0	35	45	35	55125	1	0	1	1	1	3	0	2	1	1	0	90	1	3	0	0	0	294842	152	148	274
1	36	4	1	0	12	40	36	17280	0	0	1	1	3	1	0	0	1	1	1	90	2	4	1	0	1	661497	145	441	201
1	27	9	1	4	25	40	50	50000	1	0	1	0	1	1	0	2	0	0	1	79	0	5	0	1	0	770730	575	768	149
1	25	7	1	4	15	22	40	13200	1	0	1	0	1	2	0	2	1	1	0	80	2	3	1	0	0	641292	592	193	1350
1	14	7	1	0	60	120	60	432000	1	1	1	0	1	0	1	5	1	0	0	80	1	0	1	0	0	731547	585	727	133
0	0	2	1	0	25	45	45	50625	1	1	0	1	3	2	1	1	0	0	0	25	2	3	1	1	0	44142	112	24	26
1	8	2	1	1	45	30	45	60750	1	0	1	1	3	0	0	3	1	1	1	83	1	3	1	1	0	525750	216	187	174
1	38	9	1	0	45	45	50	101250	0	0	1	1	1	1	0	2	1	1	1	95	2	3	0	0	0	699688	1133	379	165
1	29	6	1	3	20	60	30	36000	1	0	1	0	0	1	0	2	1	1	1	95	1	3	0	0	0	535098	500	44	449
1	2	9	1	0	35	70	40	98000	1	1	1	1	1	2	1	0	1	0	0	95	1	2	0	1	1	381358	215	316	149
1	25	3	1	4	25	30	55	41250	1	1	1	0	1	1	0	0	1	1	0	90	2	2	1	0	0	272130	77	2253	130
0	0	7	1	0	30	40	40	48000	1	0	1	0	2	1	1	0	1	1	0	70	1	3	0	0	0	732759	487	339	332
1	30	6	1	0	25	35	50	43750	1	1	1	0	0	1	0	2	1	1	1	91	1	3	0	0	0	531861	171	127	591
1	64	6	1	0	31	25	89	68975	1	0	1	0	1	2	0	3	1	1	1	85	1	4	1	0	0	489696	773	99	256
0	4	2	1	1	30	40	50	60000	1	0	0	1	1	3	0	3	1	0	1	55	1	3	0	1	0	391739	266	557	23
1	25	4	1	3	30	30	30	27000	1	0	0	0	1	3	0	2	0	0	0	65	1	4	1	0	0	583405	223	382	1144
1	40	2	1	0	20	40	30	24000	1	0	1	1	1	3	1	2	1	1	1	78	0	3	1	1	0	553428	263	256	414
1	5	2	1	0	20	50	20	20000	1	0	1	1	2	1	0	4	1	1	0	100	2	3	1	1	0	451625	113	81	87
1	2	2	1	0	20	60	60	72000	1	0	1	0	2	1	0	3	0	0	0	40	2	2	1	0	0	419744	24	693	264
0	0	2	1	1	30	60	40	72000	1	0	1	0	3	0	1	0	1	0	1	78	1	0	0	1	0	463389	3176	1430	169
1	41	5	1	1	50	60	70	210000	1	0	1	1	1	2	0	3	1	1	0	85	1	3	1	1	0	739440	1528	442	303
0	2	9	1	0	30	60	40	72000	1	0	1	0	2	3	1	1	1	0	0	80	1	3	1	0	0	566546	130	228	156
1	1	9	1	3	40	50	40	80000	1	0	1	0	3	1	0	2	1	1	0	85	1	3	1	1	0	20928	263	19	85
1	42	4	1	0	30	60	60	108000	1	1	1	0	3	0	0	2	1	1	1	75	1	5	1	0	0	513256	341	2196	106
1	84	3	1	1	30	65	30	58500	1	0	1	0	3	0	0	2	0	0	1	92	1	3	1	0	0	370509	269	711	38

## Sheet: BREEDING
BREEDING_USE_BINARY	MONTHSINSTALED	REGION	TYPE	MATERIAL	HEIGHT	WIDTH	DEPTH	CAPACITY	FRONTORBACK	HARDSTANDING	SHELTERED	DISTANCRBUILDING	FACING	ORIENTATION	RAISED	CONNECTED	FRONTBACKACCESS	OTHERNESTS	POND	GOOD_HAB	BEDDING	HEDGEHOGFOOD	BIRDFOOD	BADGERFOX	DOGS	URBAN500	WOODDIST	ARABLEDIST	GRASSDIST
0	48	6	0	2	25	43	50	53750	1	1	0	0	4	2	1	4	0	1	0	90	1	3	1	1	0	757175	611	762	276
0	12	8	0	0	20.5	45	35	32287.5	1	0	1	0	1	1	0	1	1	0	0	89	1	2	1	0	0	595921	304	242	155
1	35	2	0	2	25	43	50	53750	1	0	1	1	1	3	0	7	1	0	0	87	1	4	1	1	0	372912	421	167	41
0	49	6	0	2	25	43	50	53750	1	0	1	0	2	3	0	2	1	1	0	93	1	5	1	1	1	150322	83	133	26
0	2	6	0	1	35	60	46	96600	1	0	1	0	0	2	0	1	1	0	0	60	1	3	0	0	0	629207	377	43	316
0	36	2	0	0	20.5	45	35	32287.5	1	0	1	0	3	0	0	2	1	0	1	75	2	5	0	1	0	444690	679	204	247
0	13	6	0	0	23	52	40	47840	1	1	0	0	0	2	0	2	0	0	0	95	1	2	0	0	0	744042	951	1079	17
1	36	7	0	0	23	52	40	47840	1	0	1	0	2	2	0	3	1	1	0	98	1	5	1	1	0	692036	132	770	420
1	8	2	0	2	25	43	50	53750	1	0	1	0	2	1	0	3	1	1	1	90	2	3	0	0	0	785083	504	950	607
0	9	6	0	0	23	52	40	47840	1	0	1	0	3	3	0	2	1	0	0	80	1	2	1	0	0	785083	1736	956	624
1	38	7	0	0	30	36	46	49680	1	0	1	1	1	3	1	2	0	1	0	90	2	3	1	1	0	785082	564	672	2779
0	19	3	0	2	25	43	50	53750	0	0	1	1	2	0	0	0	1	1	1	50	1	3	0	1	0	466102	1025	192	105
0	3	7	0	2	25	43	50	53750	1	0	1	0	3	2	0	1	1	0	0	75	0	3	0	1	1	382773	402	303	292
1	29	2	0	0	19	42	35	27930	1	0	1	0	1	1	0	1	1	1	0	75	2	3	1	1	0	637389	539	547	448
1	40	4	0	0	30	36	46	49680	1	0	1	0	2	1	0	0	1	1	0	40	1	3	1	1	0	696944	350	1395	269
1	12	2	0	1	35	60	46	96600	1	0	1	1	4	1	1	3	1	0	0	99	1	3	0	1	0	440611	469	313	70
0	6	3	0	0	20.5	45	35	32287.5	1	0	1	0	2	1	0	0	1	1	0	70	1	3	1	1	1	785083	850	761	758
0	8	2	0	0	19.5	39	41	31180.5	1	0	1	0	3	3	0	2	0	1	1	90	1	3	0	1	0	748829	549	531	354
0	3	2	0	2	22	53	59	68794	1	0	0	0	3	3	0	2	1	0	0	80	1	2	0	1	0	637686	195	452	82
0	3	3	0	2	22	53	59	68794	1	0	1	1	2	1	0	1	0	1	0	75	0	2	1	0	1	658537	408	737	73
1	59	5	0	0	33	22	45	32670	0	0	1	0	2	2	0	1	1	1	0	100	0	3	0	1	1	593347	352	328	157
0	4	6	0	0	23	52	40	47840	1	0	1	0	3	1	0	4	1	1	0	80	2	2	0	1	0	254526	506	30	57
0	41	6	0	2	22	53	59	68794	1	0	0	1	1	0	0	2	0	1	0	100	1	5	1	1	0	352361	361	34	373
1	111	6	0	0	33	22	45	32670	1	0	1	1	2	1	0	3	1	0	1	67	1	3	0	0	0	752234	1121	317	601
0	6	8	0	0	33	22	45	32670	1	0	0	1	1	0	0	2	1	1	0	90	0	2	0	0	0	645201	166	715	182
1	14	10	0	2	25	43	50	53750	1	0	1	1	1	1	0	2	1	1	1	87	2	3	1	0	1	443088	430	1897	16
0	4	2	0	0	19	42	35	27930	1	0	1	0	3	2	0	2	1	0	0	95	0	0	1	0	0	655651	566	307	276
1	27	8	0	0	19	42	35	27930	1	0	1	0	2	3	0	2	0	1	0	60	0	3	0	0	0	785083	1968	801	892
0	3	3	0	0	20.5	45	35	32287.5	1	1	1	0	1	0	0	2	1	0	0	75	1	0	1	0	0	257611	320	77	89
1	28	4	0	2	22	53	59	68794	1	0	0	1	0	0	0	2	1	1	1	80	1	3	1	0	0	620101	481	549	188
0	12	6	0	0	20.5	45	35	32287.5	1	0	1	0	1	2	0	1	1	0	0	90	2	3	1	0	0	674553	727	399	319
0	29	2	0	2	25	43	50	53750	1	0	1	1	4	3	0	4	1	0	0	90	1	3	1	1	0	690218	578	360	214
0	18	4	0	0	30	36	46	49680	1	0	1	0	1	1	0	2	0	0	1	80	0	0	1	1	0	698754	787	446	325
1	40	2	0	2	25	43	50	53750	0	0	1	1	2	1	0	2	1	1	0	95	1	4	1	1	0	90183	89	152	34
0	10	6	0	2	25	43	50	53750	1	0	1	0	1	1	0	2	1	0	1	85	1	4	1	0	0	454392	168	784	74
0	114	6	0	2	25	43	50	53750	1	0	1	0	3	3	0	3	1	0	0	85	2	5	1	0	0	568022	276	392	251
0	5	4	0	0	19.5	39	41	31180.5	1	0	1	0	2	3	0	1	1	0	0	100	0	5	1	0	0	550004	438	6463	108
0	26	3	0	2	25	43	50	53750	1	0	0	1	1	2	0	1	1	0	0	70	0	0	1	0	0	410697	237	734	108
1	13	2	0	0	30	36	46	49680	1	1	1	0	3	0	0	3	0	0	0	80	1	3	1	0	0	590875	251	334	140
0	6	11	0	0	20.5	45	35	32287.5	1	0	1	0	3	1	0	2	1	0	0	60	1	2	0	0	0	602639	102	26	323
1	13	2	0	2	22	53	59	68794	1	0	1	1	2	0	0	2	0	0	0	85	1	3	1	0	0	768808	690	615	359
0	5	7	0	1	35	60	46	96600	1	0	1	0	3	1	0	1	1	0	0	88	1	2	0	1	1	499273	119	152	1593
0	16	2	0	2	22	53	59	68794	1	0	1	0	1	3	0	5	1	0	1	80	0	0	0	1	0	759224	1997	219	577
1	37	2	0	2	25	43	50	53750	1	0	1	0	2	2	0	1	1	1	1	84	1	3	1	0	1	771000	799	645	111
1	49	3	0	2	22	53	59	68794	0	1	1	1	1	2	1	0	1	1	0	100	1	3	1	1	0	602041	466	1071	94
0	12	6	0	0	30	36	46	49680	1	1	0	1	1	3	0	0	1	0	0	50	2	5	1	0	0	359707	506	152	372
0	2	5	0	1	35	60	46	96600	1	0	1	0	2	1	0	1	0	1	0	50	1	3	1	0	0	689924	172	567	454
0	25	4	0	2	25	43	50	53750	1	0	0	1	3	2	0	3	1	1	1	80	0	2	1	0	0	216407	744	37	25
1	35	2	0	0	23	52	40	47840	1	0	1	0	2	2	0	1	1	0	0	70	1	3	1	1	0	369224	52	943	52
0	7	10	0	1	35	60	46	96600	1	0	1	0	3	3	1	3	1	1	0	80	2	5	1	0	0	671324	372	345	342
0	13	3	0	2	22	53	59	68794	1	0	0	0	3	1	0	2	1	0	0	75	1	5	1	0	0	153112	49	60	0
0	64	5	0	2	25	43	50	53750	1	0	1	0	3	2	0	2	0	0	0	15	0	0	0	1	0	578049	149	691	179
0	34	3	0	2	25	43	50	53750	0	0	1	1	3	2	1	0	0	1	0	0	1	2	0	0	0	683803	409	434	297
0	63	4	0	0	33	22	45	32670	1	0	1	0	0	2	1	2	1	0	0	95	2	3	1	0	0	727216	367	388	440
0	28	6	0	0	20.5	45	35	32287.5	1	0	1	0	2	2	0	0	1	1	0	95	1	3	1	0	0	506424	579	118	375
1	43	6	0	2	25	43	50	53750	1	0	1	0	2	3	0	3	1	1	1	90	1	3	1	1	0	637619	203	696	62
1	11	6	0	0	20.5	45	35	32287.5	1	0	1	0	1	0	0	2	0	0	0	40	1	3	0	0	0	706455	745	577	261
1	65	10	0	0	20.5	45	35	32287.5	1	0	1	0	3	1	0	2	0	0	0	85	2	3	0	0	0	731455	680	1966	170
0	2	2	0	2	22	53	59	68794	1	0	1	1	0	2	0	0	1	0	0	80	1	3	0	0	0	630539	288	482	172
0	37	3	0	2	22	53	59	68794	1	1	1	1	3	2	1	0	0	1	0	50	1	3	1	0	0	336653	423	75	36
1	47	4	0	0	23	52	40	47840	1	0	1	1	3	2	0	3	0	1	0	95	2	3	1	0	0	716984	597	1003	199
0	30	3	0	2	25	43	50	53750	1	0	0	0	3	2	0	3	1	1	0	13	1	3	0	0	0	248195	351	54	0
0	5	6	0	2	22	53	59	68794	1	1	1	0	2	2	1	5	0	0	1	97	2	2	0	1	0	466289	237	262	36
0	32	2	0	0	19	42	35	27930	1	1	1	0	1	2	0	2	1	0	0	75	1	3	0	1	1	699799	383	315	359
0	26	6	0	0	19.5	39	41	31180.5	1	0	0	0	3	0	1	0	1	1	1	65	1	1	0	0	0	444550	356	56	103
0	179	2	0	1	35	60	46	96600	1	1	0	1	0	2	0	3	1	1	1	88	2	0	0	1	0	624767	1195	168	307
0	13	7	0	0	23	52	40	47840	1	0	1	0	1	2	1	1	1	1	0	90	1	3	1	0	0	765795	653	504	364
1	38	8	0	0	20.5	45	35	32287.5	0	0	0	0	1	2	0	1	1	1	0	90	1	5	1	1	1	485998	163	246	26
0	27	11	0	0	33	22	45	32670	0	1	1	1	1	0	0	1	1	1	1	60	1	3	1	1	0	18270	511	251	0
0	3	3	0	0	30	36	46	49680	1	0	0	0	3	2	0	5	0	0	1	80	1	3	1	1	1	588856	565	247	174
0	31	4	0	0	40	70	50	140000	1	0	1	0	1	0	0	2	1	1	0	80	1	3	1	0	1	658225	362	565	253
0	4	3	0	0	40	70	50	140000	1	0	0	0	1	3	1	3	1	1	0	82	1	3	0	1	1	654577	574	3729	217
1	42	5	0	0	45	45	60	121500	1	0	1	0	2	1	0	2	0	1	0	80	1	3	1	1	0	543286	268	1158	176
1	26	2	0	3	30	30	50	45000	1	0	1	1	2	3	1	0	1	0	0	100	1	3	1	0	0	601594	272	234	188
0	16	7	0	0	25	45	60	67500	0	0	1	0	2	1	0	2	1	0	0	80	0	2	1	1	1	563146	244	100	292
1	38	2	0	0	25	45	60	67500	1	0	1	0	4	2	0	2	1	1	0	60	0	3	1	1	0	409346	253	137	135
0	3	7	0	0	25	45	60	67500	1	0	1	0	1	1	0	2	1	0	0	90	1	3	1	0	0	688979	128	372	422
0	7	2	0	1	30	40	30	36000	1	0	0	0	1	2	0	3	1	0	0	82	1	3	1	1	0	506346	408	933	24
0	24	8	0	0	300	90	40	1080000	1	0	1	0	2	0	0	1	1	0	0	90	0	0	1	0	0	491602	320	212	213
1	52	11	0	0	35	45	35	55125	1	0	1	0	1	1	0	2	1	1	0	75	1	3	1	1	1	603841	412	167	208
0	19	8	0	0	35	45	35	55125	1	0	1	0	1	1	0	2	1	1	0	70	1	0	1	1	0	776337	705	595	328
0	21	5	0	0	35	45	35	55125	1	0	1	0	1	2	1	2	0	0	1	78	1	3	0	1	0	742779	282	889	387
1	13	6	0	0	30	45	55	74250	1	0	0	0	3	0	1	2	1	1	0	70	1	5	0	0	1	543759	168	456	550
0	63	10	0	0	30	45	55	74250	0	1	0	1	3	1	1	0	1	0	0	90	1	3	1	0	0	78986	89	495	45
0	6	6	0	0	30	45	55	74250	1	0	1	0	3	2	1	2	1	0	0	90	0	0	0	0	1	400610	366	119	172
0	114	4	0	0	20	50	45	45000	1	0	1	1	2	1	0	0	1	0	0	80	1	3	1	0	0	411108	94	5098	124
0	1	3	0	0	20	50	45	45000	0	0	1	0	3	1	0	2	1	1	0	100	0	3	0	1	0	61900	383	106	15
0	17	10	0	0	30	50	30	45000	0	0	1	1	2	1	0	0	0	0	0	40	1	3	1	0	1	701160	457	482	263
0	38	2	0	4	20	50	40	40000	1	0	1	0	3	2	0	3	1	0	0	85	1	5	1	1	0	222929	262	133	87
0	3	5	0	4	20	50	40	40000	1	0	1	0	1	2	0	3	1	1	0	80	1	3	0	1	0	756785	846	845	315
0	93	2	0	1	30	60	60	108000	1	0	1	1	3	1	0	2	1	0	0	100	0	0	0	0	0	677945	1198	1396	231
0	11	8	0	1	30	60	60	108000	1	0	1	0	1	3	0	1	1	0	0	85	1	3	1	1	0	567228	376	2309	162
0	16	9	0	0	20	40	30	24000	1	0	0	0	3	3	0	2	1	0	0	100	1	3	1	1	0	785083	743	951	1031
0	4	6	0	3	40	40	40	64000	1	0	1	0	2	0	0	3	1	0	0	90	2	3	1	0	0	270305	553	111	0
1	56	2	0	3	40	40	40	64000	1	0	1	0	1	1	0	2	1	0	0	80	0	3	1	1	0	399037	80	3101	592
0	2	1	0	0	28	48	38	51072	1	0	1	0	3	3	0	2	1	0	1	20	1	0	0	0	0	664978	569	184	539
1	57	9	0	0	28	48	38	51072	1	0	1	0	3	2	0	1	1	0	0	80	1	4	1	1	0	543992	155	91	75
0	12	2	0	0	30	45	45	60750	1	1	1	0	4	2	1	2	0	0	1	78	0	3	1	0	0	692585	190	1098	112
1	105	2	0	3	20	30	45	27000	1	1	1	0	1	1	0	3	1	1	0	90	1	5	1	1	0	544323	918	201	230
0	18	8	0	0	60	60	50	180000	1	0	1	0	1	2	1	3	1	0	0	85	1	2	1	0	1	437344	596	18	464
0	77	6	0	0	40	40	40	64000	1	0	1	0	1	2	0	1	1	0	0	95	1	4	0	0	0	211583	154	189	40
0	25	9	0	0	30	30	47	42300	1	0	1	0	0	0	0	2	0	1	0	95	1	5	0	1	0	783025	666	508	466
0	51	8	0	0	25	60	30	45000	1	0	1	0	1	2	0	3	1	0	1	75	1	3	1	1	0	767751	1154	276	401
0	10	2	0	4	20	60	60	72000	1	0	0	0	1	0	0	2	1	0	0	85	1	5	0	0	0	475839	298	383	67
0	13	3	0	0	17	30	35	17850	1	0	1	0	2	2	0	1	0	1	0	90	1	5	0	1	0	427365	307	340	213
1	83	4	0	0	17	30	35	17850	1	0	1	0	4	2	0	0	1	0	1	70	1	3	1	0	0	523499	438	205	54
0	66	2	0	0	500	120	40	2400000	1	0	1	0	4	3	0	3	1	1	0	95	2	0	1	1	0	433470	559	28	377
0	121	3	0	0	60	60	60	216000	1	0	1	0	3	1	0	1	1	1	0	98	2	3	1	1	0	699807	619	1348	300
0	24	6	0	3	60	60	30	108000	1	0	1	0	1	2	0	2	1	0	1	85	1	3	0	0	0	728285	421	439	402
0	12	2	0	0	30	60	30	54000	1	0	1	0	2	0	0	1	1	1	1	85	1	3	1	1	0	442110	326	34	326
0	10	10	0	0	30	60	30	54000	1	0	1	0	1	0	0	2	1	0	0	75	1	3	1	1	0	396197	67	624	151
0	25	3	0	1	160	26	160	665600	1	0	0	0	3	1	0	1	1	1	0	68	1	4	1	0	0	743416	390	446	447
1	17	9	0	0	42	50	90	189000	1	0	1	1	2	0	0	1	1	1	1	55	0	3	1	0	0	494625	1078	50	97
0	13	6	0	1	30	46	30	41400	1	1	1	0	4	1	1	1	1	0	0	70	2	3	1	1	0	135569	0	636	909
0	84	6	0	3	180	40	60	432000	1	0	1	1	3	2	0	1	1	0	0	85	0	0	1	0	0	517710	223	152	475
0	30	3	0	3	180	40	60	432000	1	1	0	1	3	3	0	1	1	0	0	75	1	2	1	0	0	440786	594	139	84
0	25	10	0	0	25	65	45	73125	1	0	1	0	2	3	0	5	1	0	0	75	1	0	1	1	0	93964	142	78	75
1	40	3	0	0	25	45	60	67500	1	0	1	0	2	3	1	2	0	0	0	80	2	3	0	0	0	785083	1177	569	703
1	33	7	0	4	30	40	35	42000	1	0	1	0	3	3	0	1	1	1	0	70	0	3	0	1	0	785083	665	1160	691
0	52	4	0	4	25	58	48	69600	1	0	1	0	0	3	0	3	1	0	0	30	1	2	0	1	0	518594	244	3480	76
0	26	2	0	1	30	30	40	36000	1	1	1	0	3	3	0	2	0	0	1	91	1	0	0	1	1	285165	348	389	38
0	6	8	0	1	30	30	40	36000	1	0	1	0	3	2	0	4	0	0	1	90	1	2	1	0	0	687568	555	357	340
0	25	1	0	1	30	30	40	36000	0	0	1	1	4	0	0	0	0	0	0	77	1	2	1	1	0	230296	302	48	47
0	40	6	0	1	30	30	40	36000	1	0	1	0	2	1	0	2	1	1	0	80	2	4	1	1	0	426590	84	281	64
1	114	2	0	0	25	84	34	71400	1	0	1	1	3	0	0	4	1	1	0	90	1	3	0	0	0	752291	76	883	318
1	60	3	0	0	20	60	40	48000	1	0	1	0	1	3	0	2	1	1	0	100	2	3	1	1	1	122723	90	40	64
1	55	9	0	4	30	45	45	60750	1	0	1	0	1	0	0	1	1	0	0	100	0	5	1	1	0	409568	93	84	300
0	45	11	0	0	20	50	45	45000	0	0	1	0	4	2	0	0	0	0	0	86	0	0	0	0	1	31820	39	634	47
0	84	9	0	0	20	50	45	45000	1	1	1	1	2	3	1	0	1	1	1	77	2	3	1	1	1	237218	739	629	85
0	0	8	0	0	20	50	45	45000	1	0	0	0	0	3	1	0	0	0	0	95	1	4	0	1	0	762659	20	504	498
0	15	4	0	0	20	50	45	45000	1	0	1	0	1	1	0	1	1	0	0	90	2	5	1	1	0	766630	1289	1441	301
1	17	9	0	0	20	50	45	45000	1	0	0	0	3	1	0	3	1	1	0	50	1	3	0	1	0	407967	747	91	399
0	16	6	0	0	47	50	60	141000	1	1	1	1	3	1	0	3	0	0	0	90	1	3	1	0	0	34170	448	19	24
0	8	2	0	0	47	50	60	141000	1	0	0	1	3	3	0	3	1	0	0	85	1	3	1	1	0	506346	408	933	24
0	12	3	0	0	47	50	60	141000	1	0	1	1	2	1	0	2	0	0	1	79	1	0	1	1	1	773128	799	1660	444
0	18	5	0	0	47	50	60	141000	1	0	1	0	3	2	0	2	0	1	0	85	1	5	1	1	0	620597	256	1109	299
1	55	4	0	0	47	50	60	141000	1	1	1	0	0	2	0	1	1	1	0	70	1	3	1	1	1	753913	517	3784	277
1	27	3	0	0	40	40	40	64000	1	0	1	1	1	2	0	1	1	1	1	60	1	3	1	0	0	725191	457	374	93
0	12	4	0	0	30	30	45	40500	1	0	0	0	1	2	1	0	0	0	0	40	1	3	1	0	0	765492	2691	1017	1039
0	28	9	0	3	20	60	40	48000	1	0	1	0	3	1	0	2	0	0	1	75	0	0	1	1	0	641800	397	2012	287
0	35	6	0	1	40	60	45	108000	1	0	1	0	1	2	0	0	0	0	1	78	1	3	1	0	0	462158	564	146	175
0	39	9	0	1	24	30	45	32400	1	1	0	1	3	0	0	1	1	1	1	83	1	3	1	1	0	332207	271	280	18
0	122	9	0	0	40	40	60	96000	1	0	1	0	3	2	0	0	1	1	0	80	2	3	1	0	0	479365	386	342	145
0	38	4	0	0	40	40	60	96000	1	0	1	0	2	2	0	3	1	1	0	85	2	4	0	0	0	372803	154	335	49
1	31	6	0	0	40	40	60	96000	1	0	1	1	3	2	1	2	1	0	0	81	1	3	1	0	0	353125	937	109	76
1	21	8	0	0	40	40	60	96000	1	0	1	0	2	0	0	0	1	0	0	75	0	3	1	1	0	457923	309	252	138
1	39	9	0	0	37	70	40	103600	1	0	1	0	3	1	0	1	1	1	0	85	1	3	0	0	0	717637	911	620	31
0	12	6	0	0	37	70	40	103600	1	1	1	0	3	3	0	3	0	1	0	85	1	3	1	1	0	785083	924	856	614
0	6	7	0	0	250	60	60	900000	1	0	1	0	2	1	0	5	1	1	0	88	1	2	1	0	0	289083	640	246	55
0	30	8	0	1	40	70	40	112000	1	0	1	0	1	2	0	3	0	1	0	95	0	3	1	1	0	456353	179	914	39
1	26	6	0	0	30	35	45	47250	1	0	1	0	3	3	0	3	1	1	0	90	1	5	1	1	0	698926	1198	346	133
1	135	6	0	4	30	30	30	27000	1	0	1	0	1	3	0	3	1	0	1	70	1	3	0	1	0	697442	782	1470	212
1	13	4	0	0	17	30	50	25500	1	1	1	0	3	1	0	2	1	1	0	80	2	5	0	0	0	536745	1002	457	83
1	31	1	0	0	17	30	50	25500	1	0	1	0	1	2	0	3	1	1	1	85	1	3	0	1	1	759180	1039	397	444
0	18	6	0	1	20	45	30	27000	1	0	1	0	1	1	0	4	1	0	0	98	0	3	1	0	1	531557	117	306	812
1	84	8	0	0	30	45	40	54000	0	0	1	0	3	1	0	4	1	0	0	80	1	3	1	0	1	456777	99	71	89
1	41	5	0	0	45	60	45	121500	1	0	1	0	1	3	0	2	1	0	0	90	1	3	0	1	1	550327	207	327	71
0	18	6	0	0	45	60	45	121500	1	0	1	0	3	2	0	2	1	0	0	95	1	3	0	1	0	380875	681	54	318
0	98	11	0	0	45	60	45	121500	1	0	1	1	3	3	0	5	0	1	1	75	1	2	1	0	0	763804	780	515	100
0	11	6	0	1	30	80	60	144000	1	0	1	0	3	2	0	1	1	1	1	66	1	0	1	1	0	258311	492	93	63
1	136	2	0	0	30	40	50	60000	1	0	1	0	3	0	0	1	0	0	0	90	1	3	0	1	0	480528	295	304	54
0	24	3	0	0	30	40	50	60000	0	1	1	1	1	1	1	0	0	0	0	95	1	3	0	0	0	570394	302	370	228
0	8	6	0	0	20	50	35	35000	1	0	1	0	3	0	1	3	1	0	1	65	1	2	1	1	0	454902	573	326	98
0	121	6	0	1	30	60	40	72000	1	0	1	0	1	2	0	3	1	1	1	85	1	5	0	1	1	714275	546	346	755
0	20	2	0	1	30	60	40	72000	0	0	1	1	2	3	1	1	0	0	1	81	0	2	1	1	0	666397	311	1499	99
0	8	3	0	1	30	60	40	72000	1	0	1	0	1	1	0	2	0	0	1	99	1	0	1	1	0	575541	572	371	191
0	49	6	0	4	15	50	50	37500	1	0	1	0	3	1	0	3	1	1	1	80	1	3	1	1	0	734715	888	385	281
0	12	1	0	0	30	50	30	45000	0	0	1	0	4	2	0	2	1	0	0	99	1	2	1	1	1	201955	318	115	0
1	137	9	0	0	30	50	30	45000	1	0	1	1	2	3	0	3	0	1	1	92	1	3	1	1	0	413743	620	431	0
1	26	8	0	0	40	50	70	140000	0	0	1	1	4	0	0	1	1	1	1	75	1	3	1	1	0	169270	0	189	7
0	41	6	0	0	40	50	70	140000	1	0	1	0	1	1	1	1	0	0	0	90	1	3	1	1	1	421275	583	707	64
0	17	6	0	0	24	56	56	75264	1	1	1	1	3	2	0	3	1	0	0	85	1	3	1	0	0	692511	592	584	95
1	12	2	0	0	30	50	60	90000	1	0	1	1	2	1	1	2	1	1	0	80	1	5	1	0	0	9586	656	0	15
1	12	11	0	0	30	50	60	90000	1	0	1	0	3	1	0	3	0	0	0	90	1	5	0	0	0	571901	125	3087	173
0	11	4	0	3	40	45	60	108000	1	1	0	0	3	1	0	2	1	1	0	40	1	3	0	0	0	778356	605	498	440
0	6	4	0	3	40	45	60	108000	1	0	0	1	0	0	0	1	1	0	0	90	1	0	0	0	1	650986	1026	307	338
0	6	7	0	3	25	60	35	52500	1	0	0	1	3	2	0	3	0	1	0	70	1	3	0	0	0	625617	219	653	300
0	12	8	0	3	25	60	35	52500	1	0	0	0	3	1	0	3	1	0	0	50	1	3	0	1	0	660697	865	392	228
0	4	6	0	1	30	45	35	47250	1	0	1	0	1	3	0	2	1	0	0	40	0	2	0	0	0	763996	525	429	733
0	29	2	0	0	20	30	30	18000	1	0	1	1	2	0	0	4	1	0	1	70	2	3	1	1	1	430330	817	544	150
1	12	3	0	0	20	30	30	18000	0	0	1	0	1	1	0	3	1	1	0	70	1	3	0	1	0	236623	699	138	32
0	49	4	0	0	30	30	60	54000	1	0	1	1	1	1	1	0	1	0	0	90	1	2	1	0	0	749618	197	643	517
0	17	4	0	3	15	20	20	6000	1	0	1	0	4	1	0	1	1	1	0	90	1	3	0	0	0	324380	360	66	115
0	52	7	0	1	30	30	45	40500	1	0	1	1	3	0	0	1	1	0	0	95	1	0	1	1	0	58980	0	32	191
0	15	11	0	0	40	40	40	64000	1	0	1	0	2	2	0	3	1	1	1	60	1	5	0	0	0	439369	142	311	109
1	12	11	0	4	25	30	30	22500	1	0	1	0	1	2	0	1	1	1	1	80	1	5	1	0	0	267008	320	769	26
0	26	4	0	0	10	28	20	5600	1	0	1	1	2	3	1	1	1	0	0	85	1	3	1	0	0	56708	83	306	7
0	16	6	0	0	10	28	20	5600	1	0	1	0	4	1	0	3	1	0	1	88	2	5	1	0	0	127496	83	53	70
1	38	2	0	0	35	20	35	24500	1	0	0	0	3	2	0	2	1	0	1	13	2	3	1	1	0	591277	524	501	129
0	25	3	0	0	35	20	35	24500	1	0	1	0	1	2	0	1	1	1	0	95	1	3	1	1	0	685611	670	260	307
0	18	7	0	0	20	60	40	48000	1	0	1	0	3	2	0	3	1	0	1	80	2	0	1	1	0	785083	644	565	509
0	27	9	0	0	43	43	70	129430	0	0	1	1	2	2	0	0	0	1	0	100	1	0	0	0	0	616266	239	661	215
1	26	2	0	0	30	30	50	45000	1	0	1	0	0	0	1	0	1	1	0	80	2	3	1	1	0	409599	232	1461	94
0	12	4	0	0	35	35	35	42875	1	0	1	1	3	2	0	1	1	1	0	80	1	3	1	0	1	657192	540	283	109
1	53	3	0	0	20	45	50	45000	1	0	1	1	0	2	0	2	1	1	1	90	2	3	1	0	0	532218	375	92	140
1	17	9	0	0	20	45	50	45000	1	0	0	0	3	1	0	3	1	1	0	40	1	3	0	1	0	407967	747	91	399
0	26	3	0	0	18	20	35	12600	1	0	1	0	3	0	0	2	1	1	0	75	1	3	0	0	1	303266	192	508	63
0	29	4	0	0	30	50	70	105000	1	0	1	0	1	3	1	2	0	1	0	20	1	5	1	1	0	664114	1666	556	780
0	64	9	0	3	28	61	36	61488	1	0	1	0	0	1	0	3	1	1	1	91	1	5	1	1	0	759895	452	426	345
0	129	3	0	3	28	61	36	61488	1	0	1	0	3	3	0	3	0	1	1	69	1	3	1	0	0	671898	1218	227	353
1	135	2	0	3	40	30	50	60000	1	0	1	0	3	3	0	0	1	0	0	80	1	1	1	1	0	268783	250	384	64
0	16	1	0	0	25	50	30	37500	1	0	1	0	4	1	0	4	0	1	0	98	1	5	1	1	0	622232	806	236	334
0	7	7	0	4	18	60	90	97200	1	0	1	0	2	1	0	1	1	0	1	70	0	3	1	1	0	471325	194	142	275
1	12	6	0	0	40	60	40	96000	1	1	1	0	2	2	1	2	1	1	0	75	1	2	0	1	0	250925	25	85	571
0	13	6	0	0	25	50	50	62500	1	0	0	0	4	2	0	0	1	1	0	40	1	3	0	0	0	419656	675	143	0
1	28	2	0	0	30	100	30	90000	1	0	0	0	3	3	0	1	1	0	0	5	1	3	1	1	0	714901	209	972	365
0	25	3	0	0	30	100	30	90000	0	0	1	0	2	1	0	2	1	0	0	80	1	2	1	1	0	414913	153	1900	600
0	16	2	0	0	40	25	40	40000	1	0	1	0	4	1	0	2	0	0	0	65	1	3	1	1	1	117910	203	251	85
0	3	6	0	0	40	25	40	40000	1	0	1	0	1	2	0	2	1	1	1	76	0	3	1	1	1	735798	1196	768	301
0	61	6	0	1	30	40	40	48000	1	1	0	1	1	1	0	1	1	1	0	88	1	5	1	0	1	601651	433	470	217
0	18	8	0	0	40	40	40	64000	0	0	1	0	3	0	0	1	0	1	0	90	1	0	1	1	0	543782	179	318	128
0	5	3	0	1	15	15	15	3375	1	0	1	0	1	3	0	3	1	1	0	80	1	3	1	0	0	626332	637	390	242
1	42	6	0	0	15	20	40	12000	1	0	1	0	2	3	0	0	1	0	0	90	1	3	1	0	0	367251	175	90	191
0	69	5	0	4	30	60	30	54000	1	0	1	0	1	0	0	2	1	1	1	88	1	0	0	1	0	221682	133	503	0
0	52	2	0	4	30	40	30	36000	1	0	1	0	1	2	0	3	1	0	0	95	2	3	1	1	0	485024	346	322	112
0	14	11	0	0	28	38	46	48944	1	0	1	0	1	1	1	0	1	0	0	95	2	3	1	0	1	632223	220	407	227
1	97	2	0	0	30	45	60	81000	1	0	1	0	4	1	0	1	1	1	0	70	1	0	1	0	0	94935	598	154	15
0	5	6	0	0	30	45	60	81000	1	0	1	0	1	0	0	3	0	0	0	80	1	3	1	0	0	675166	358	338	268
0	21	2	0	0	30	45	60	81000	1	0	1	1	1	1	0	2	1	1	1	92	1	2	0	0	0	534659	488	213	288
0	14	2	0	3	27	35	36	34020	0	0	1	0	2	3	1	1	1	1	0	90	1	3	1	0	1	295682	322	21	71
0	13	6	0	0	25	30	45	33750	1	0	1	0	1	3	0	4	1	0	0	95	1	3	0	1	0	570040	197	174	232
0	21	2	0	0	25	30	45	33750	0	0	1	1	2	1	0	2	1	1	1	92	1	5	0	0	0	534659	488	213	288
0	87	4	0	0	25	30	45	33750	1	0	1	0	3	1	0	1	1	0	0	50	1	3	1	0	0	683995	150	582	79
0	53	2	0	0	32	40	40	51200	0	0	1	1	4	0	0	0	1	0	1	93	1	0	0	0	0	448028	2779	280	173
0	12	2	0	1	12	18	24	5184	1	0	1	1	1	1	0	2	1	1	1	92	2	1	0	0	0	534659	488	213	288
0	45	2	0	1	12	18	24	5184	1	0	1	1	3	3	1	3	0	1	1	85	1	3	1	1	1	762202	1544	779	116
0	12	2	0	0	30	26	40	31200	1	0	1	1	1	3	0	2	1	1	1	92	2	1	0	0	0	534659	488	213	288
1	53	6	0	0	30	26	40	31200	1	0	1	0	2	1	1	0	1	0	1	85	1	3	1	1	0	645829	440	218	236
1	37	6	0	4	40	50	40	80000	1	0	1	0	3	2	0	3	1	1	1	98	1	3	1	1	0	785083	953	868	635
0	45	6	0	0	35	50	35	61250	1	0	1	0	3	2	0	3	0	1	1	93	0	4	1	1	0	216794	315	141	33
0	5	5	0	4	20	30	40	24000	1	0	1	0	1	0	0	3	0	1	1	85	1	4	1	1	1	763029	650	389	425
0	14	9	0	0	25	35	35	30625	1	0	1	0	2	3	0	2	0	0	0	50	2	0	1	1	1	693978	583	327	244
1	50	1	0	0	20	35	25	17500	1	0	1	0	1	1	0	2	1	1	0	90	1	3	0	0	0	90421	790	24	105
1	38	1	0	0	20	35	25	17500	1	0	1	0	1	1	0	2	1	1	0	90	1	3	1	0	0	90421	790	24	105
0	54	3	0	0	20	35	25	17500	1	0	1	0	3	2	1	2	1	0	1	97	1	3	0	0	1	118603	549	0	50
0	16	11	0	0	30	30	40	36000	1	0	1	1	1	1	0	1	1	0	0	80	1	4	1	0	1	252927	22	390	88
0	15	2	0	3	30	40	26	31200	1	1	1	1	2	1	0	2	0	0	0	93	2	3	1	1	0	252559	32	319	169
0	12	3	0	3	30	40	26	31200	1	0	1	0	3	0	0	2	1	0	1	77	1	0	1	0	1	167962	385	241	51
0	6	3	0	3	30	40	26	31200	1	0	1	0	2	1	0	2	1	0	0	70	1	5	0	1	0	476584	245	383	156
0	2	2	0	3	30	40	26	31200	1	0	1	0	3	2	0	2	1	0	0	90	0	2	1	1	0	743634	67	1708	458
1	129	9	0	3	30	40	26	31200	1	1	1	0	3	2	0	0	1	1	1	89	1	0	1	0	0	515994	116	285	161
1	62	3	0	0	300	32	43	412800	1	0	1	1	4	0	1	2	1	1	0	75	2	2	1	0	0	486986	450	202	164
1	18	2	0	1	9	16	18	2592	1	1	1	0	3	0	0	1	0	1	0	95	0	5	0	0	0	646822	321	500	279
1	64	2	0	1	9	16	18	2592	1	0	1	1	3	0	0	1	0	0	0	100	2	3	1	0	0	713075	299	771	170
0	18	2	0	0	60	120	60	432000	1	0	1	0	3	0	0	1	1	0	0	90	0	3	0	1	1	776381	447	1765	701
1	80	10	0	1	44	47	47	97196	1	0	1	0	4	1	0	0	1	1	1	85	1	4	1	0	0	785083	959	2151	603
1	85	2	0	0	60	120	120	864000	1	0	1	0	2	0	0	3	0	1	0	90	1	2	1	1	0	487339	878	60	109
0	53	3	0	0	20	40	40	32000	0	0	1	0	1	2	0	0	0	0	0	75	1	2	1	1	0	343498	392	22	209
0	25	6	0	0	20	40	40	32000	1	0	1	0	1	2	0	2	1	1	1	75	1	2	1	1	0	705068	955	1071	143
1	13	3	0	1	20	50	60	60000	0	0	1	1	0	3	0	4	1	1	0	8	2	3	0	0	0	526113	415	1661	226
0	14	2	0	0	36	38	30	41040	1	0	1	0	3	3	0	2	1	1	0	75	2	3	1	1	0	145653	89	75	89
0	14	4	0	0	30	40	35	42000	1	0	1	0	1	1	1	2	1	0	1	65	0	3	1	1	0	693292	879	790	228
0	4	2	0	0	30	40	50	60000	1	0	1	1	1	2	0	4	1	0	0	70	1	2	1	1	0	612518	179	1084	179
0	29	9	0	0	30	40	50	60000	1	0	1	0	1	0	1	2	0	0	0	90	2	0	0	0	0	706984	551	1065	335
0	2	10	0	1	35	40	60	84000	1	0	1	0	3	2	0	2	0	0	0	90	0	0	0	0	0	54182	169	718	12
1	18	11	0	3	40	90	50	180000	1	0	1	0	2	0	1	3	1	0	0	90	1	3	1	0	0	586216	329	335	340
0	33	2	0	4	35	60	40	84000	1	0	1	0	2	2	0	1	1	1	0	50	2	3	0	1	0	761908	21	411	433
1	2	1	0	4	35	60	40	84000	1	1	1	0	1	0	0	1	1	0	0	75	1	3	1	0	0	221043	311	74	83
0	14	2	0	0	40	45	80	144000	1	0	1	1	2	3	0	3	1	0	0	70	0	3	0	1	0	716184	80	1302	324
0	4	2	0	3	30	26	40	31200	0	0	1	1	3	3	0	2	1	0	1	75	0	3	1	1	1	462467	706	109	77
0	57	10	0	0	1500	300	150	67500000	1	0	1	1	4	2	0	2	1	0	1	80	1	3	1	1	1	263887	712	1244	195
0	11	9	0	1	30	50	50	75000	1	1	0	1	3	3	1	0	1	0	1	10	1	3	1	0	0	588137	867	284	89
0	13	6	0	0	20	50	30	30000	1	0	1	0	1	1	0	3	1	1	0	65	1	3	0	0	1	745207	532	784	340
0	27	7	0	0	20	50	30	30000	1	0	1	0	3	3	0	2	1	1	0	99	1	3	1	1	1	137297	277	34	128
0	26	2	0	0	20	50	30	30000	1	0	1	1	2	2	0	3	1	1	1	75	2	3	1	1	0	567602	237	197	93
0	8	3	0	0	45	25	55	61875	1	0	1	0	3	0	1	1	0	0	1	69	1	0	1	1	0	607173	172	773	183
0	13	4	0	4	30	150	50	225000	1	0	1	0	1	0	0	1	1	1	0	75	1	5	1	1	0	481176	0	625	138
0	3	9	0	4	50	40	70	140000	1	0	1	0	3	2	0	2	1	0	0	98	0	2	0	1	0	704702	838	610	253
1	129	2	0	4	30	30	60	54000	1	0	1	1	4	3	1	1	1	0	0	67	1	3	1	1	0	588275	391	183	338
0	39	3	0	4	30	30	60	54000	1	0	1	0	3	0	0	1	1	0	0	90	1	3	0	0	0	660522	706	884	410
0	25	8	0	4	30	30	60	54000	1	0	1	0	1	0	1	2	0	1	0	80	1	5	1	0	1	49561	225	4131	18
1	37	6	0	0	14	30	20	8400	1	1	1	0	3	3	1	0	0	1	0	67	1	0	0	0	0	711386	645	653	51
0	19	2	0	0	220	20	20	88000	1	0	1	0	2	2	1	3	1	0	1	68	1	3	1	1	0	426731	108	1037	54
0	5	6	0	0	30	40	50	60000	1	1	0	0	3	2	0	0	0	0	0	80	2	3	1	0	1	573332	97	322	75
0	16	2	0	0	30	40	50	60000	1	0	1	1	3	1	1	3	1	0	1	68	0	3	1	1	0	426731	108	1037	54
0	17	5	0	0	35	35	45	55125	1	0	1	0	3	1	0	1	1	0	0	90	1	3	1	1	0	598944	179	764	174
0	21	2	0	1	18	40	40	28800	0	0	0	1	4	1	0	1	0	0	0	25	1	2	0	1	0	586640	133	339	146
0	32	3	0	1	18	40	40	28800	1	0	0	0	3	2	0	2	0	1	1	71	2	3	1	1	0	540187	696	4343	671
0	29	2	0	0	250	50	50	625000	1	0	1	0	1	0	0	2	1	1	0	88	0	3	1	1	0	647776	355	1767	252
0	3	3	0	4	45	45	45	91125	1	0	0	0	1	3	0	4	1	1	0	80	1	2	0	0	0	337218	55	272	43
0	24	1	0	0	20	45	25	22500	1	0	1	0	2	2	0	3	1	0	0	90	1	5	0	0	1	310562	1675	34	87
0	29	3	0	0	20	45	25	22500	1	1	1	1	3	3	0	2	1	0	1	89	2	3	1	0	0	482399	455	736	127
0	28	8	0	3	25	30	40	30000	1	1	1	1	1	3	0	2	1	1	1	80	1	3	1	1	0	576227	224	10000	246
0	91	5	0	0	20	30	45	27000	1	0	1	0	2	3	0	1	0	0	0	91	1	0	0	1	1	336854	198	267	104
0	4	4	0	1	35	40	30	42000	1	0	0	0	3	3	0	3	1	1	0	90	0	4	1	0	0	710347	401	281	313
0	13	1	0	1	28	35	40	39200	1	0	1	0	1	1	0	0	0	1	0	91	0	3	1	0	1	430257	327	40	326
1	90	1	0	1	28	35	40	39200	1	0	1	1	4	2	0	1	1	0	0	85	1	5	1	0	0	166488	1116	14	114
0	3	6	0	1	26	31	35	28210	1	0	1	0	3	2	0	2	1	0	1	70	1	2	1	1	0	657944	603	1123	268
1	33	8	0	0	40	50	40	80000	1	0	1	1	3	0	1	4	0	0	0	40	2	3	0	0	0	547618	197	146	412
0	12	3	0	1	180	33	33	196020	1	0	1	1	1	2	0	2	1	1	1	85	1	3	1	0	0	639927	692	422	76
1	18	3	0	1	180	33	33	196020	1	0	1	0	3	0	0	0	1	0	0	71	1	4	0	1	1	499979	1047	143	78
0	26	2	0	0	18	50	35	31500	1	0	1	0	2	1	0	3	1	0	1	73	1	3	1	0	0	59492	371	108	0
0	18	2	0	0	48	40	38	72960	1	1	0	1	3	1	0	2	1	1	0	95	1	2	0	1	0	547629	225	1006	237
0	2	2	0	3	40	60	40	96000	1	0	0	0	0	3	0	1	1	1	0	90	1	2	0	0	0	553189	145	1106	149
0	43	8	0	0	33	50	36	59400	1	0	1	1	0	2	1	3	1	1	0	80	1	5	1	1	1	83315	531	117	41
0	12	2	0	0	0	150	150	0	0	1	1	1	4	3	1	2	1	1	1	87	1	3	0	1	1	337892	220	42	324
0	17	6	0	1	25	47	50	58750	1	0	1	0	4	1	0	2	1	1	0	95	1	3	1	0	0	785083	882	669	704
0	2	2	0	0	22	37	37	30118	0	0	0	1	1	0	0	0	0	0	0	50	1	3	0	0	0	780197	440	1163	486
0	14	6	0	1	40	50	70	140000	1	0	1	1	3	0	0	4	1	1	1	84	0	3	0	1	0	470133	414	174	298
1	17	6	0	0	30	60	60	108000	1	0	1	0	2	3	1	2	1	0	1	79	1	4	0	0	0	396288	170	215	266
0	9	3	0	0	35	40	45	63000	0	0	1	1	3	2	0	0	0	0	0	80	0	3	1	1	1	592810	409	178	205
1	41	2	0	0	250	50	50	625000	1	0	1	0	2	2	1	4	1	0	0	95	2	3	1	1	1	489931	29	349	47
0	12	3	0	4	20	25	25	12500	1	0	1	0	1	0	0	0	1	1	0	99	1	3	0	0	1	563457	479	272	202
0	17	2	0	1	35	60	45	94500	1	0	1	0	3	2	1	1	1	0	0	100	1	3	0	1	0	656479	299	1041	291
0	49	4	0	3	30	42	30	37800	1	0	1	1	1	1	0	1	0	0	1	78	1	3	0	1	0	785083	1001	2929	694
0	25	6	0	1	30	45	24	32400	1	0	0	1	1	2	1	2	1	1	0	90	1	3	1	0	1	314994	1296	305	109
0	14	4	0	1	35	50	50	87500	1	0	1	1	0	1	0	0	1	1	0	90	0	3	0	1	0	464915	205	6258	196
1	6	2	0	4	23	23	45	23805	1	0	1	0	2	3	0	3	0	0	0	60	1	3	0	1	0	325970	219	931	103
0	52	2	0	0	50	50	50	125000	1	1	1	1	3	3	0	1	1	1	0	90	1	2	0	1	0	409884	504	151	228
0	33	9	0	3	30	50	50	75000	1	0	1	0	1	0	0	0	1	0	1	80	1	4	1	1	1	614521	433	325	168
0	4	2	0	0	30	40	30	36000	1	0	1	0	2	2	0	1	0	1	0	85	1	3	1	0	0	286221	352	244	34
0	15	2	0	0	30	40	30	36000	0	0	1	0	1	2	0	0	0	1	1	75	1	3	1	1	0	700714	463	1719	210
0	6	2	0	4	17	27	41	18819	0	0	1	1	4	3	0	0	0	1	1	75	1	3	1	1	0	700714	463	1719	210
1	91	4	0	4	17	27	41	18819	1	1	1	1	3	1	0	0	1	1	0	70	0	3	0	0	0	696325	303	551	298
0	3	9	0	4	17	27	41	18819	1	0	1	0	3	0	0	2	1	0	0	75	0	5	0	1	0	336077	303	367	82
0	39	6	0	0	30	30	46	41400	1	0	0	0	3	3	0	1	1	1	1	87	1	5	0	1	1	153777	378	85	23
0	19	1	0	0	30	30	46	41400	1	0	1	0	3	2	0	1	1	0	0	90	1	0	1	1	0	274643	1705	49	121
0	3	6	0	1	20	30	25	15000	1	0	1	0	1	0	0	1	1	0	1	60	1	3	1	0	0	692435	394	820	288
0	16	2	0	0	200	30	40	240000	1	0	1	0	1	0	1	2	1	0	1	87	1	3	0	1	0	175299	185	62	136
0	23	2	0	4	25	25	40	25000	1	0	1	0	3	1	0	1	0	0	0	88	0	2	0	0	0	409644	213	101	87
0	35	3	0	0	20	33	38	25080	1	1	1	1	1	1	1	3	0	0	0	80	1	5	0	1	0	134933	237	445	69
0	15	3	0	0	10	18	18	3240	1	0	1	1	0	3	0	2	0	0	0	88	1	2	1	0	0	457180	373	259	109
0	76	6	0	0	30	30	30	27000	1	1	1	1	0	0	0	1	1	1	0	90	2	3	1	0	1	686091	891	581	44
0	6	2	0	0	30	30	30	27000	1	0	1	0	4	1	1	0	1	1	0	80	1	2	0	1	1	298062	422	160	57
0	35	3	0	1	27	28	40	30240	1	1	1	1	3	3	1	3	0	0	0	80	0	3	0	1	0	134933	237	445	69
0	25	6	0	1	27	28	40	30240	1	0	1	0	2	0	0	1	1	0	0	95	1	5	0	1	0	657060	671	308	215
1	207	7	0	0	45	60	45	121500	1	0	1	0	1	2	0	1	1	1	0	90	1	3	1	1	0	760946	295	468	631
1	13	2	0	0	20	50	40	40000	1	0	1	0	1	1	0	1	1	0	0	90	1	0	1	1	0	274987	399	2	242
0	40	2	0	1	30	30	45	40500	1	0	1	0	1	1	0	2	1	1	1	82	1	4	1	1	0	147841	577	203	31
0	2	1	0	3	50	30	50	75000	1	0	1	0	1	2	0	1	1	0	1	93	1	5	1	0	0	578352	423	318	246
0	8	2	0	3	50	30	50	75000	1	0	1	0	2	0	0	3	0	0	0	95	1	5	1	0	0	250813	334	241	43
0	13	2	0	4	50	50	40	100000	1	0	1	0	1	1	0	2	0	1	1	94	1	3	1	1	0	624759	354	3088	380
1	88	2	0	4	50	50	40	100000	1	0	1	0	2	2	0	10	0	1	0	95	1	3	0	1	0	776647	849	665	425
0	16	3	0	1	300	40	35	420000	1	1	1	0	3	2	0	2	0	0	0	85	1	0	0	0	0	527677	222	251	141
0	20	2	0	1	300	40	35	420000	1	0	1	0	1	0	0	3	0	0	0	95	0	5	1	0	0	250813	334	241	43
0	5	5	0	3	18	18	56	18144	1	0	1	0	3	0	0	2	0	1	0	85	1	2	0	1	0	609268	449	2023	213
0	21	3	0	3	18	18	56	18144	1	1	1	0	1	2	0	1	1	1	0	85	1	3	1	0	1	413118	493	294	50
1	7	9	0	3	18	18	56	18144	1	1	1	1	4	1	1	0	1	1	0	40	1	5	1	1	1	162655	53	79	55
0	2	8	0	0	31	48	48	71424	1	1	1	1	1	0	0	0	1	0	0	45	1	3	1	0	0	155004	132	48	174
0	30	3	0	0	150	43	30	193500	1	1	1	0	3	2	0	1	1	0	1	85	1	3	1	0	1	532613	585	46	381
1	31	3	0	0	60	120	60	432000	0	0	0	0	3	1	0	1	1	1	0	60	1	5	1	1	1	387983	350	475	72
0	52	8	0	0	50	38	55	104500	1	0	1	0	3	3	0	2	1	1	0	90	0	5	0	1	0	244838	559	67	37
1	26	3	0	1	300	30	25	225000	1	0	1	0	2	0	0	2	1	1	1	75	1	2	0	0	0	310139	1027	45	32
1	48	2	0	1	300	30	25	225000	1	0	1	0	1	2	0	2	1	1	1	68	1	4	1	1	1	772054	715	433	410
1	29	2	0	1	300	30	25	225000	1	0	1	1	1	2	0	2	1	0	1	82	1	0	1	1	0	343833	146	166	208
1	7	3	0	1	15	50	50	37500	1	0	1	0	1	3	0	2	1	0	1	85	0	5	1	0	0	350037	239	184	151
1	24	6	0	1	20	50	20	20000	1	1	1	0	1	2	1	1	0	0	0	90	1	3	1	0	1	655576	579	244	348
0	12	5	0	4	45	45	75	151875	1	0	1	0	4	2	0	1	1	0	1	87	1	4	1	1	0	244643	17	268	0
0	24	8	0	3	50	25	30	37500	0	0	1	1	4	0	0	0	0	1	0	0	0	3	1	1	0	389457	707	275	79
0	15	10	0	1	30	35	38	39900	1	0	1	0	2	1	0	0	1	1	0	80	1	3	1	0	0	398036	196	648	80
0	2	2	0	1	30	35	38	39900	1	0	1	1	0	1	1	3	1	0	0	90	1	3	0	1	0	646575	1277	368	134
0	15	4	0	3	40	40	50	80000	1	0	1	0	3	2	0	4	1	1	1	80	1	3	1	1	0	651134	112	297	502
1	28	3	0	0	30	60	30	54000	1	0	1	0	3	2	0	2	1	1	0	100	1	2	0	1	0	576526	552	755	69
0	16	9	0	0	30	30	40	36000	1	0	1	1	1	3	0	2	1	0	0	90	0	3	0	0	0	444365	146	298	118
0	16	9	0	0	25	56	50	70000	1	0	1	0	3	2	0	2	0	0	0	90	1	2	0	1	0	763106	832	226	519
1	23	2	0	0	25	56	50	70000	0	0	1	1	3	3	0	2	1	1	0	75	1	3	1	1	0	545305	2756	215	88
0	16	10	0	0	15	15	30	6750	0	0	1	0	1	3	0	0	1	0	1	50	1	3	0	1	1	736677	460	1345	300
0	43	6	0	0	30	30	50	45000	1	0	1	0	2	1	0	2	0	1	0	98	2	4	1	1	1	749957	500	398	756
0	208	7	0	0	30	30	50	45000	1	0	0	0	4	0	0	2	1	1	1	91	1	4	0	1	0	537572	53	196	581
0	5	11	0	0	42	57	48	114912	1	1	1	1	3	3	1	3	1	0	0	75	1	3	1	1	0	464795	294	56	303
0	52	6	0	0	42	57	48	114912	1	0	1	0	2	2	1	3	1	0	1	89	0	3	1	0	0	115383	208	39	146
0	29	11	0	0	42	57	48	114912	1	0	1	0	2	2	0	0	1	1	0	60	1	3	1	0	0	755182	573	1009	942
0	37	8	0	0	42	57	48	114912	1	0	1	1	3	2	0	3	1	0	1	72	1	4	0	0	0	707048	575	661	214
0	75	4	0	0	42	57	48	114912	1	0	1	0	2	1	1	1	1	1	1	97	1	4	1	0	1	632629	129	222	236
1	20	8	0	0	36	40	30	43200	1	0	1	1	2	2	0	1	1	1	0	50	1	3	1	0	0	71197	51	143	87
0	53	6	0	0	36	40	30	43200	1	0	1	0	2	3	0	1	1	1	1	70	1	4	1	1	0	410529	151	131	246
0	38	3	0	0	30	50	35	52500	1	0	1	0	4	2	0	2	1	1	1	89	1	0	0	0	0	312582	723	205	90
0	11	2	0	0	300	80	50	1200000	1	0	1	0	4	2	0	5	1	0	0	90	1	5	1	1	0	345909	569	551	60
0	33	8	0	0	50	50	50	125000	1	0	1	1	3	0	0	2	1	0	1	92	1	5	1	1	0	206422	112	12	191
0	15	6	0	3	12	41	35	17220	1	0	1	1	1	1	0	1	1	0	0	92	1	3	1	0	0	341406	428	247	163
0	4	5	0	0	30	33	48	47520	1	1	1	1	3	2	0	2	0	1	0	80	1	0	1	1	0	473771	241	1208	30
0	42	6	0	0	30	33	48	47520	1	1	1	1	2	1	1	2	1	1	1	70	1	3	1	1	0	364547	638	487	2
0	4	5	0	0	23	50	36	41400	1	0	1	0	3	3	0	2	0	0	0	85	1	0	1	1	0	755459	766	682	286
1	36	6	0	0	30	60	60	108000	1	0	0	0	1	2	0	1	1	0	0	80	0	0	1	1	0	597692	304	259	230
1	28	6	0	0	40	60	40	96000	1	1	0	0	3	3	0	2	1	1	0	75	0	1	0	1	1	597257	297	343	257
0	27	9	0	1	33	44	36	52272	1	0	1	0	3	1	0	5	0	0	1	90	1	0	1	1	1	488313	40	88	5
0	38	6	0	0	30	45	60	81000	1	0	1	1	2	0	1	0	1	0	0	85	1	0	1	0	0	737158	645	535	321
0	38	8	0	0	29	51	47	69513	1	0	1	0	1	2	0	1	1	0	0	75	1	3	0	1	0	385437	351	111	373
1	65	2	0	3	350	25	35	306250	1	0	1	0	2	2	0	5	1	1	1	91	1	5	1	1	1	223037	768	88	88
1	38	9	0	0	50	70	50	175000	1	0	1	0	4	3	0	1	1	1	1	77	1	0	1	0	0	273832	126	123	241
0	19	4	0	0	46	46	46	97336	1	0	1	1	3	3	0	1	1	0	1	65	1	3	1	0	0	636515	704	1443	106
0	25	6	0	1	30	20	45	27000	1	0	1	0	3	1	0	1	1	0	0	95	1	3	1	0	0	345726	259	82	265
0	13	6	0	1	30	20	45	27000	1	0	1	1	4	1	0	3	1	1	0	90	1	3	1	1	0	649814	139	343	298
0	18	2	0	1	30	20	45	27000	1	1	1	0	3	0	0	2	0	1	1	86	0	3	0	1	0	703622	397	2902	195
0	2	6	0	0	30	50	53	79500	1	0	1	0	2	3	0	1	1	1	1	94	1	3	1	0	0	671420	273	380	310
0	31	6	0	0	30	30	45	40500	1	0	1	0	4	1	0	1	1	0	1	75	2	4	0	0	1	666042	206	415	377
0	2	9	0	0	260	40	36	374400	1	0	1	0	1	0	0	3	1	0	0	90	1	3	0	0	1	185380	209	161	0
0	14	4	0	0	30	45	41	55350	1	0	0	1	1	1	0	0	1	0	0	80	1	3	1	0	0	730957	599	623	310
1	78	3	0	1	30	60	30	54000	1	0	1	1	3	3	0	3	0	0	0	90	1	3	0	0	0	241314	108	20	141
0	3	4	0	0	20	40	28	22400	1	0	1	0	1	2	1	2	1	1	0	70	1	3	1	0	0	714665	320	4655	171
0	6	9	0	1	38	68	53	136952	0	1	1	1	2	1	0	2	0	0	0	85	0	3	1	0	1	127954	225	145	51
0	2	11	0	0	35	40	50	70000	1	0	1	0	3	2	0	2	1	1	0	65	1	2	0	0	0	701506	20	306	1098
0	120	6	0	0	25	40	40	40000	1	1	1	0	4	0	0	2	1	0	0	83	1	3	1	0	0	482069	674	212	243
0	4	6	0	3	30	35	55	57750	0	0	1	0	2	2	0	0	1	0	0	70	0	4	0	0	1	443903	562	262	77
1	24	2	0	3	30	35	55	57750	1	1	1	0	3	0	0	6	0	0	0	95	2	3	0	0	0	422566	68	1086	72
0	2	4	0	0	30	90	90	243000	1	0	1	1	1	1	1	0	1	0	0	65	1	3	0	0	0	446719	324	157	209
0	2	3	0	0	30	90	90	243000	1	0	1	0	3	0	1	1	1	0	0	85	1	0	0	1	1	16319	98	225	8
0	24	6	0	0	30	90	90	243000	1	1	1	0	4	2	0	2	1	0	1	98	1	3	0	1	1	285180	594	45	80
0	1	2	0	0	30	90	90	243000	1	0	1	1	1	2	0	5	1	1	0	95	0	0	1	0	0	577985	593	285	254
1	64	3	0	0	30	40	30	36000	1	1	1	1	1	2	0	0	1	0	0	70	1	3	0	0	0	667237	217	823	427
0	6	3	0	0	30	40	30	36000	1	0	1	0	1	2	0	3	1	0	0	90	1	3	1	1	1	577973	185	465	214
1	27	2	0	0	30	40	30	36000	1	0	1	0	4	3	0	1	0	0	0	75	1	5	1	0	0	563453	367	816	156
0	24	9	0	0	30	40	30	36000	0	0	0	1	3	1	0	1	0	1	0	70	1	0	0	0	1	696384	750	436	375
0	25	2	0	1	16	18	18	5184	1	0	1	0	4	0	0	2	1	0	0	98	1	5	1	1	0	672853	897	510	155
0	6	4	0	0	50	50	80	200000	0	0	0	1	1	1	0	2	1	0	1	90	1	2	0	1	0	696483	313	611	245
0	31	2	0	3	16	36	54	31104	1	1	1	0	3	1	0	3	1	0	0	90	1	5	0	1	0	487713	256	182	256
1	62	3	0	4	25	40	50	50000	1	0	1	1	4	2	1	1	1	1	0	93	2	3	1	0	1	629068	232	305	248
0	36	6	0	0	30	60	60	108000	1	0	1	0	3	3	0	3	0	1	1	83	1	3	0	0	0	700862	889	460	213
1	13	3	0	3	30	35	46	48300	1	0	1	0	1	2	0	1	1	0	0	20	1	2	0	0	0	463062	156	668	85
1	14	3	0	0	30	45	30	40500	1	0	0	0	4	3	0	2	1	0	0	40	0	3	0	0	0	94613	6	374	148
0	52	3	0	0	30	45	30	40500	1	0	1	0	4	0	0	2	1	0	0	80	1	3	0	1	0	783259	469	797	582
0	2	3	0	0	20	40	36	28800	1	0	0	0	1	2	0	3	1	0	1	76	1	3	0	1	0	388045	516	552	31
0	44	2	0	0	20	40	36	28800	1	0	1	0	3	2	0	2	1	0	0	90	0	0	0	1	0	411240	356	182	54
0	94	9	0	0	35	51	33	58905	1	0	1	0	1	0	0	4	1	0	0	98	1	0	1	1	0	730274	648	1110	225
0	33	2	0	0	35	51	33	58905	1	0	1	0	2	0	0	2	1	1	1	84	1	3	0	1	0	230397	55	914	199
0	15	11	0	0	35	51	33	58905	1	0	1	0	1	1	0	3	1	0	0	91	1	3	0	0	0	279006	1383	4599	40
0	42	3	0	0	35	51	33	58905	1	0	1	0	1	2	0	2	1	0	0	95	1	3	1	1	1	628151	720	429	285
0	189	9	0	0	20	25	35	17500	1	0	1	0	2	0	0	3	1	0	1	87	1	2	1	1	0	477810	345	454	124
0	28	2	0	3	20	20	28	11200	1	0	1	0	2	1	1	1	1	0	0	75	1	3	0	0	0	728933	578	585	355
0	44	4	0	0	40	50	30	60000	1	0	1	0	3	3	0	1	1	0	0	87	2	3	0	1	0	698776	218	1895	427
0	45	3	0	0	40	50	30	60000	1	0	0	0	4	3	0	1	1	1	1	93	1	5	0	1	0	648891	317	1055	139
0	42	8	0	0	40	50	30	60000	1	0	1	0	1	0	1	3	0	0	1	70	1	3	0	1	0	557338	457	332	189
0	16	3	0	0	40	50	30	60000	0	0	1	0	3	0	0	0	1	0	0	90	1	0	0	1	1	155715	565	226	0
0	7	9	0	0	30	33	46	45540	1	0	1	0	1	1	0	2	1	0	1	78	1	0	1	0	0	414788	283	141	0
1	42	9	0	0	430	51.5	42	930090	1	1	1	1	1	0	1	1	1	0	0	85	1	3	1	0	0	782018	621	818	468
0	81	8	0	0	24	40	50	48000	1	0	1	0	3	2	0	1	0	0	0	70	1	5	1	1	0	609137	86	1580	124
0	54	3	0	0	24	40	50	48000	1	0	1	1	4	2	1	2	1	1	1	75	1	1	0	1	0	364564	373	445	37
0	41	4	0	4	80	45	60	216000	1	0	1	1	3	1	0	0	1	0	1	70	1	3	1	1	0	572232	282	1308	196
0	24	4	0	0	31	35	35	37975	1	0	0	0	1	1	0	3	1	0	0	88	1	2	1	0	1	515334	221	104	240
0	16	2	0	1	40	60	60	144000	1	0	1	1	3	3	0	1	1	0	0	80	1	0	0	1	0	541963	391	85	364
0	47	2	0	1	40	60	60	144000	1	0	1	0	1	2	0	4	1	1	0	95	1	0	1	1	0	376056	151	1271	60
0	12	6	0	0	25	40	20	20000	1	0	1	0	1	1	0	0	0	0	1	85	1	3	0	0	0	663559	303	752	216
1	26	2	0	0	25	40	20	20000	0	0	1	1	2	2	0	1	1	0	0	75	1	3	1	1	0	435527	241	93	244
0	2	2	0	0	16	16	17	4352	1	0	0	1	1	2	0	1	1	1	0	85	0	3	1	1	0	687088	631	955	178
1	107	6	0	3	30	30	45	40500	1	0	1	1	2	3	0	2	1	1	0	95	2	3	0	1	0	592185	40	528	0
0	2	9	0	3	30	30	45	40500	1	0	1	0	1	1	0	2	0	1	1	93	1	4	1	1	1	237218	739	629	85
0	2	11	0	0	36	36	60	77760	1	0	1	0	1	0	0	1	0	0	0	80	1	3	1	0	1	665755	649	621	359
1	127	11	0	0	36	36	60	77760	1	0	1	0	3	3	1	4	1	0	1	70	0	3	1	1	0	785083	869	950	684
1	66	4	0	0	26	39	26	26364	1	0	1	1	2	3	0	1	1	0	0	80	2	1	1	0	0	572637	216	383	0
0	13	2	0	0	26	39	26	26364	0	0	1	0	2	1	1	2	1	0	0	95	1	1	1	0	1	616747	225	1014	216
0	12	9	0	0	10	60	40	24000	1	0	1	1	1	1	0	1	1	0	1	92	1	3	1	0	0	353331	392	152	184
0	13	6	0	1	30	40	40	48000	1	0	0	0	0	3	0	3	0	1	1	91	0	2	1	1	0	478188	344	221	147
0	1	2	0	1	30	40	40	48000	1	0	1	1	2	3	0	1	0	0	0	70	1	3	1	1	0	735025	548	527	234
0	24	2	0	0	30	60	30	54000	1	0	1	0	2	1	1	4	1	1	0	98	2	5	0	1	0	375268	229	439	88
0	28	6	0	0	30	45	30	40500	1	1	1	0	2	0	0	2	0	0	0	80	1	3	0	1	0	772082	948	955	410
0	29	7	0	0	30	45	30	40500	1	0	0	0	3	3	0	2	0	0	0	50	1	3	0	0	1	647686	787	749	103
1	7	6	0	1	30	40	30	36000	1	0	1	0	2	2	0	3	1	1	0	90	1	5	1	0	0	600657	239	306	282
0	26	8	0	0	30	44	34	44880	1	0	1	0	3	0	0	1	0	0	0	50	2	2	1	0	1	78666	405	2150	1
0	68	11	0	0	30	30	50	45000	1	0	1	1	3	3	0	2	1	0	1	69	1	3	1	0	1	304067	80	1202	79
0	113	2	0	1	30	52	58	90480	1	1	1	1	1	3	0	0	1	0	0	65	1	3	0	0	0	355445	111	438	83
0	13	2	0	1	30	52	58	90480	1	0	1	0	1	1	1	1	1	0	0	98	1	0	1	1	0	401477	303	121	66
0	75	8	0	3	18	60	40	43200	1	0	1	1	3	1	1	2	1	1	0	90	2	0	1	0	1	274936	331	10000	79
0	52	2	0	0	60	70	50	210000	1	1	0	0	1	0	0	3	1	1	1	75	1	3	1	1	0	307165	531	65	13
0	28	3	0	0	20	30	50	30000	1	0	1	1	3	0	1	1	1	0	0	75	1	3	1	1	1	301212	643	237	24
0	2	4	0	3	25	40	40	40000	1	0	0	0	3	3	0	2	0	0	0	90	0	2	0	0	0	360491	1136	468	1314
0	2	3	0	0	25	35	40	35000	1	0	1	0	3	3	0	1	0	0	0	80	1	4	1	0	0	679936	770	357	52
0	1	9	0	0	25	35	40	35000	1	0	0	0	3	3	1	4	1	0	0	80	1	3	0	1	0	489424	151	243	184
1	38	2	0	1	61	61	61	226981	1	0	1	0	3	1	1	2	0	1	0	30	2	3	1	1	0	785020	493	867	626
0	8	2	0	0	30	45	45	60750	1	1	1	1	2	3	1	2	1	1	0	80	1	3	0	1	0	428646	66	3245	172
0	28	6	0	0	30	45	45	60750	1	0	1	0	1	1	0	3	1	1	0	85	1	3	1	0	0	263648	506	85	38
0	12	10	0	0	30	45	45	60750	1	0	1	0	1	2	0	1	1	0	0	60	0	3	1	0	0	378872	74	1832	71
0	39	10	0	3	25	33	28	23100	1	1	1	0	2	2	0	3	1	1	0	95	2	1	0	1	0	605919	484	920	209
1	45	2	0	0	30	40	50	60000	0	0	1	0	1	2	0	2	1	1	0	87	1	5	0	0	0	277108	167	249	77
0	25	9	0	4	15	40	30	18000	1	0	1	1	1	2	1	0	1	0	0	90	1	3	0	1	0	278344	136	490	95
1	26	9	0	0	45	45	45	91125	1	0	1	0	0	3	0	3	1	0	0	40	1	3	1	0	1	486288	174	118	194
1	87	9	0	1	40	80	50	160000	1	0	1	1	3	1	0	3	0	1	0	80	1	3	1	0	0	406804	59	223	299
1	15	8	0	0	16	18	12	3456	0	0	1	1	3	1	0	5	1	1	0	90	1	3	0	0	0	391580	1555	111	91
0	3	9	0	1	30	45	65	87750	1	0	1	0	2	1	0	3	0	0	0	95	1	3	0	0	1	545449	460	234	167
0	106	9	0	1	30	45	65	87750	1	0	1	0	2	2	0	2	1	0	1	88	0	0	0	1	1	775427	707	1380	360
0	16	8	0	3	35	40	45	63000	1	0	1	1	3	1	0	1	1	0	0	90	1	3	0	0	0	290919	170	477	0
1	3	2	0	1	35	45	60	94500	1	0	1	0	2	0	1	3	1	1	0	80	1	3	0	0	1	487080	747	178	286
0	44	3	0	0	46	76	46	160816	1	0	1	0	3	0	0	2	0	0	0	88	1	2	0	1	1	687184	230	1711	592
1	93	2	0	1	40	55	70	154000	1	1	0	0	3	1	0	3	1	0	0	100	1	0	0	1	0	590349	1211	102	202
0	87	7	0	3	20	60	38	45600	0	0	1	0	4	3	0	1	1	1	0	80	0	4	0	0	1	165466	514	663	62
1	51	3	0	0	25	25	30	18750	1	0	1	0	2	3	0	4	1	1	0	75	1	3	1	1	0	322427	469	28	183
1	39	3	0	0	25	25	30	18750	1	0	1	0	2	3	0	4	1	1	0	75	1	3	1	1	0	322427	469	28	183
0	66	4	0	0	70	70	80	392000	1	0	1	0	0	1	1	2	1	0	0	90	1	0	0	1	0	701416	160	2116	206
0	23	6	0	0	16	30	30	14400	1	0	1	0	1	0	0	5	1	1	1	94	1	3	1	1	1	237201	34	160	76
0	14	6	0	0	30	45	60	81000	1	0	1	0	2	3	0	1	0	0	0	70	1	3	1	0	0	416377	504	128	263
1	92	2	0	1	29	38	33	36366	1	0	1	0	1	3	0	2	1	1	0	80	1	4	0	1	1	486492	435	124	127
0	50	10	0	0	20	30	50	30000	1	0	1	0	2	2	0	2	1	0	1	91	1	5	0	1	0	771891	790	1036	410
0	89	6	0	0	20	30	75	45000	1	0	1	1	3	3	0	4	1	1	1	85	1	3	1	1	1	692893	160	590	425
0	13	6	0	4	300	30	50	450000	1	1	0	1	0	2	1	0	1	0	0	90	1	2	1	0	0	733361	364	427	343
0	33	2	0	3	35	40	45	63000	1	0	1	0	1	3	0	2	1	0	1	74	1	3	0	1	0	441223	835	23	169
0	24	8	0	3	35	40	45	63000	1	0	1	0	4	0	1	2	1	0	0	80	1	3	1	1	0	622224	723	784	198
0	24	3	0	3	35	40	45	63000	1	0	1	0	1	1	0	1	1	1	0	90	1	3	0	0	0	622224	723	784	198
0	1	2	0	0	36	40	40	57600	1	0	1	0	3	1	0	2	1	0	0	95	1	3	1	1	0	523600	902	174	221
0	81	6	0	0	20	40	30	24000	1	0	1	0	3	1	0	2	1	0	1	94	1	0	1	1	0	363006	120	794	184
0	24	6	0	1	31	31	35	33635	1	0	1	0	3	2	0	4	1	1	1	92	0	5	1	1	0	739223	800	1026	221
1	160	2	0	0	25	60	60	90000	1	0	1	1	3	0	0	1	1	0	0	85	1	3	0	0	0	752291	76	883	318
0	3	7	0	0	25	30	35	26250	1	1	0	0	0	3	0	0	0	0	0	50	1	3	0	0	1	719962	315	753	401
0	52	4	0	0	12	50	11	6600	1	1	0	1	3	2	0	2	1	1	1	35	2	2	1	0	0	321770	253	448	83
1	83	6	0	0	70	70	60	294000	1	0	1	1	3	3	0	2	1	0	0	70	1	3	0	0	0	544797	828	444	168
1	37	5	0	0	25	60	40	60000	1	1	0	1	1	0	1	2	1	1	0	70	1	2	0	1	0	652810	794	1464	158
0	25	2	0	0	40	50	50	100000	1	0	1	1	2	1	0	0	0	1	0	80	2	0	1	0	0	687247	180	1310	80
1	58	9	0	0	30	36	61	65880	1	1	1	0	3	3	0	2	1	0	1	65	1	5	0	0	1	690326	54	241	298
0	39	3	0	0	26	50	36	46800	1	0	1	1	3	3	0	2	0	0	0	90	1	2	1	0	0	785083	535	1060	861
0	39	9	0	4	15	30	20	9000	1	0	1	0	1	2	0	3	0	1	1	93	0	3	0	0	0	447149	716	234	72
0	13	2	0	0	12	35	25	10500	1	0	0	1	1	2	0	3	1	0	0	95	2	2	0	0	0	340779	151	342	136
0	1	2	0	0	12	35	25	10500	1	0	1	0	0	1	0	6	1	0	1	78	1	2	1	0	0	592052	285	373	93
0	13	4	0	1	42	32	42	56448	0	0	1	1	3	0	0	5	0	0	0	43	1	0	1	1	1	575899	726	1698	172
0	21	6	0	1	42	32	42	56448	1	0	1	0	0	1	0	2	1	0	1	76	0	5	0	1	0	649737	81	663	227
0	82	9	0	0	28	33	50	46200	1	1	0	1	3	0	0	2	1	0	0	80	1	3	0	0	0	598445	555	278	130
0	24	6	0	0	25	25	38	23750	1	1	1	1	4	0	1	2	0	0	0	55	1	2	0	1	0	263703	356	238	124
0	29	2	0	0	40	40	30	48000	1	0	1	1	2	0	0	1	1	1	1	70	1	4	1	1	0	630324	291	472	218
1	16	8	0	0	50	75	100	375000	1	0	1	0	1	2	0	1	1	0	0	25	0	3	1	1	0	260258	306	162	115
0	1	2	0	0	20	25	35	17500	1	0	0	0	3	2	0	0	0	0	1	90	1	4	1	0	1	589723	306	493	264
0	37	1	0	3	20	25	50	25000	1	0	1	0	1	2	1	2	1	0	1	84	0	2	1	1	1	583228	349	263	153
0	67	2	0	3	20	25	50	25000	1	1	1	0	2	3	0	2	1	0	0	75	2	4	0	0	0	734253	639	408	404
0	5	2	0	3	22	43	31	29326	1	1	0	0	1	1	0	0	1	0	0	40	1	3	0	1	0	732064	964	647	289
0	27	6	0	0	50	100	100	500000	0	0	1	0	2	1	0	2	1	0	1	45	1	3	0	1	0	681077	639	461	168
1	37	6	0	0	25	130	100	325000	1	0	1	0	0	1	0	2	1	1	1	70	2	3	0	1	0	757616	997	1198	282
1	105	6	0	0	25	130	100	325000	1	0	1	0	1	2	1	9	1	1	0	90	2	5	1	1	0	462732	226	98	240
0	7	5	0	0	40	45	65	117000	1	0	1	0	3	1	0	2	0	0	1	73	1	0	0	0	0	245839	53	123	278
0	14	11	0	4	30	30	45	40500	1	0	1	0	2	0	0	2	1	0	0	95	1	4	1	0	1	617646	328	437	290
1	14	3	0	4	40	80	80	256000	1	0	1	0	2	1	0	2	1	0	0	60	1	3	0	1	0	568540	590	540	0
0	36	3	0	3	20	20	45	18000	1	0	1	0	3	1	0	0	1	1	1	75	2	5	1	1	0	135841	136	613	64
0	1	8	0	0	34	60	40	81600	1	0	0	0	1	2	0	2	1	0	1	89	1	2	0	1	1	685404	430	2794	95
1	22	6	0	0	30	45	70	94500	1	0	1	0	4	0	0	4	1	1	0	85	1	5	1	0	0	467478	689	94	577
0	4	3	0	0	20	80	50	80000	1	0	1	0	2	1	0	2	1	0	0	50	1	3	1	0	0	676433	1269	761	83
0	18	3	0	1	30	40	30	36000	1	0	1	0	3	3	0	3	0	0	0	75	1	5	0	0	0	711929	667	485	290
0	24	6	0	1	220	28	42	258720	1	0	1	0	0	2	1	1	1	0	0	85	1	3	1	1	0	478497	745	120	261
0	125	2	0	1	220	28	42	258720	1	0	1	0	1	2	0	2	1	1	0	90	1	5	1	0	1	674280	474	590	264
1	145	6	0	1	220	28	42	258720	1	0	1	1	2	1	0	2	1	1	1	60	0	0	0	1	0	746679	1054	1186	209
0	15	6	0	4	18	40	50	36000	1	0	1	0	1	3	0	1	1	1	0	85	1	3	0	0	0	565389	342	234	241
0	0	5	0	0	40	50	40	80000	1	1	1	0	4	1	1	2	1	0	0	70	1	0	1	1	0	696683	252	1295	206
0	64	4	0	3	40	30	30	36000	1	0	1	0	0	0	1	2	1	0	0	90	2	3	1	0	0	727216	367	388	440
1	20	2	0	0	40	40	40	64000	1	0	1	1	2	3	0	2	1	1	1	94	0	3	0	1	0	298865	635	281	24
0	32	3	0	0	40	40	40	64000	0	0	1	0	3	0	1	0	1	0	1	78	0	3	0	1	0	780212	450	841	691
0	12	8	0	0	40	40	40	64000	1	0	1	0	2	2	0	4	1	0	0	75	1	3	1	1	1	621885	417	261	72
0	69	2	0	0	40	40	60	96000	1	0	1	0	1	0	0	1	1	1	1	70	1	5	1	1	0	648866	484	649	184
1	29	1	0	0	40	40	60	96000	0	1	1	1	3	1	0	5	1	1	0	95	1	3	1	0	1	265930	330	148	60
0	1	2	0	0	40	40	60	96000	1	0	0	0	1	1	1	0	1	1	0	65	1	5	0	0	0	761742	769	608	330
0	23	2	0	1	40	40	60	96000	1	0	1	0	3	0	0	2	1	1	0	75	0	5	0	0	0	379946	301	350	125
1	274	2	0	0	30	40	30	36000	1	0	1	0	4	3	0	1	1	0	1	65	2	3	1	0	1	616863	563	318	227
0	1	9	0	0	30	40	30	36000	1	1	0	1	3	3	0	4	0	0	1	5	1	2	0	0	0	635581	821	744	226
1	15	9	0	0	20	30	50	30000	1	0	1	0	4	2	1	2	1	0	0	85	1	5	0	0	0	494509	185	328	236
0	77	2	0	1	25	50	25	31250	1	0	1	0	2	1	0	3	0	0	0	85	1	2	0	1	1	94080	147	393	43
0	27	6	0	1	25	50	25	31250	1	1	1	1	0	1	1	3	1	0	0	85	1	3	1	1	1	758945	781	1429	373
0	36	2	0	1	25	50	25	31250	1	1	1	0	2	3	0	3	1	1	0	90	1	3	1	1	0	124107	374	143	81
0	49	3	0	0	30	50	70	105000	1	1	1	1	2	3	0	3	1	1	1	92	1	3	1	0	1	718866	747	665	306
0	0	3	0	1	20	50	50	50000	1	0	1	0	3	3	0	1	1	1	0	90	0	5	1	0	0	442789	839	123	391
0	42	5	0	1	20	50	50	50000	1	1	1	0	3	2	1	1	0	1	0	90	2	3	0	1	0	735084	1345	951	267
0	36	9	0	0	15	40	50	30000	1	0	1	0	4	2	1	3	1	1	1	94	2	5	1	1	0	381358	215	316	149
1	100	8	0	4	30	35	35	36750	1	0	1	0	4	0	1	3	1	1	1	85	1	3	1	1	0	606374	625	595	90
0	28	6	0	0	25	36	41	36900	1	0	1	0	1	3	0	3	1	1	0	85	1	3	1	0	0	263648	506	85	38
0	16	6	0	0	45	50	50	112500	0	0	0	1	1	0	0	2	0	1	1	68	1	3	0	1	0	735631	224	756	213
0	27	3	0	0	20	40	55	44000	1	1	1	1	0	3	1	4	0	0	0	5	1	3	0	0	0	341412	257	347	367
0	2	3	0	1	20	50	40	40000	1	1	1	0	1	1	0	2	0	1	1	47	1	4	1	0	0	695934	446	454	25
0	27	3	0	1	30	40	30	36000	1	1	1	1	0	3	1	4	0	0	0	5	1	3	0	0	0	341412	257	347	367
0	13	3	0	1	30	40	30	36000	1	0	1	0	0	3	0	2	0	1	0	76	1	2	1	0	0	457180	373	259	109
1	25	4	0	1	30	40	30	36000	1	0	1	0	1	1	0	2	1	1	1	82	2	3	1	0	0	304368	298	159	35
0	117	2	0	0	30	50	50	75000	1	0	1	0	1	2	0	2	1	1	0	95	1	3	1	1	0	642959	284	640	406
0	21	8	0	0	45	70	50	157500	1	0	1	1	4	2	0	4	1	0	1	74	1	3	0	1	0	659356	226	1154	182
1	29	2	0	0	35	30	45	47250	1	1	1	1	1	3	0	1	1	1	0	80	0	3	0	1	0	591875	267	765	114
1	51	1	0	0	30	45	60	81000	1	0	1	0	1	2	0	2	1	1	0	97	1	3	1	0	0	90421	790	24	105
1	13	2	0	0	30	30	35	31500	1	0	1	1	2	2	0	2	1	0	0	90	1	3	1	1	1	403900	492	70	465
1	12	6	0	0	30	30	35	31500	1	0	1	0	2	1	0	2	1	1	1	90	1	3	1	1	0	365269	226	82	312
0	25	4	0	0	30	30	35	31500	1	0	1	0	3	2	0	2	0	1	0	100	2	3	0	0	0	663460	766	450	138
0	6	2	0	1	50	40	50	100000	1	0	1	0	3	3	0	2	1	0	0	65	1	1	1	1	0	506346	408	933	24
0	5	4	0	0	30	50	50	75000	1	0	0	0	3	1	0	2	0	0	0	95	1	0	1	1	1	666087	911	8254	199
0	2	2	0	0	18	30	50	27000	1	0	1	0	1	2	0	4	1	1	1	90	1	3	1	1	1	727108	539	453	293
0	5	3	0	3	32	25	32	25600	1	1	1	0	3	0	1	4	1	1	0	90	1	4	0	0	0	518057	226	1122	863
0	30	2	0	3	20	40	60	48000	1	0	1	1	3	1	0	1	1	0	0	68	1	3	1	0	0	168607	522	52	286
0	31	2	0	0	80	80	80	512000	0	0	1	0	1	2	0	2	1	1	1	75	1	3	1	1	1	381136	454	63	388
1	24	6	0	0	80	80	80	512000	1	0	1	1	2	3	0	6	1	1	0	90	1	3	1	1	0	513211	50	576	121
0	33	4	0	0	20	15	30	9000	0	0	1	1	1	3	0	1	1	0	1	78	2	3	0	0	0	756036	418	541	392
0	4	6	0	0	20	15	30	9000	1	0	1	0	1	3	0	2	0	1	0	45	0	2	1	0	0	763996	525	429	733
0	26	4	0	0	20	15	30	9000	1	0	1	0	4	2	0	2	1	0	0	80	0	3	0	1	1	579080	892	160	195
0	22	3	0	0	28	28	32	25088	1	0	1	0	0	3	0	3	1	1	0	70	1	2	1	1	1	752233	330	897	415
1	73	2	0	0	60	50	30	90000	1	0	1	0	3	2	0	1	0	1	0	75	2	1	0	0	0	364687	225	643	100
0	22	8	0	0	30	45	30	40500	1	0	1	0	2	1	0	2	1	1	0	100	0	5	0	1	0	433239	519	75	105
0	21	3	0	0	20	25	25	12500	1	0	1	0	1	2	0	1	1	0	1	85	1	0	1	1	0	351962	229	502	79
0	24	2	0	0	20	50	90	90000	1	0	1	0	3	0	0	2	1	0	1	77	1	4	1	1	0	543391	609	114	433
1	12	3	0	0	30	60	37	66600	1	0	1	0	2	1	0	2	1	1	0	85	1	3	0	1	0	783571	553	1049	483
1	186	4	0	0	20	50	100	100000	1	0	1	0	2	2	0	4	1	1	0	80	1	3	1	0	0	429590	1662	45	1994
1	57	5	0	3	25	30	60	45000	1	0	1	0	0	1	0	2	1	1	0	95	1	5	0	1	0	773077	1147	1007	214
0	4	7	0	0	50	30	75	112500	1	1	0	1	0	3	0	1	1	0	0	40	2	3	0	0	0	568418	540	162	186
0	15	2	0	0	25	60	70	105000	1	0	0	0	1	2	0	1	0	0	0	90	1	4	1	1	0	627984	320	874	432
0	12	2	0	0	25	60	70	105000	1	0	1	0	3	1	0	4	0	0	1	82	1	5	0	1	1	719417	325	1017	399
0	15	2	0	1	30	34	42	42840	1	0	1	0	3	2	0	0	1	0	1	85	1	4	0	0	0	571979	341	537	199
0	28	2	0	0	8	17	17	2312	1	0	0	0	3	0	0	1	0	1	0	60	0	3	1	1	0	408880	159	1227	61
0	69	6	0	0	55	55	55	166375	1	0	1	0	3	2	0	3	0	1	1	68	1	2	1	0	1	645665	635	319	449
1	19	6	0	0	55	55	55	166375	1	0	1	0	1	3	0	3	1	1	0	75	1	3	1	0	0	664934	448	536	92
0	26	2	0	4	50	50	100	250000	1	0	1	0	4	0	0	1	1	0	1	73	1	3	1	1	1	526495	111	2493	166
0	16	2	0	0	25	60	40	60000	0	0	1	1	2	0	0	0	1	1	0	80	1	3	1	1	1	466069	106	593	55
0	5	6	0	0	25	60	40	60000	1	0	1	0	3	0	0	3	1	0	0	95	1	2	0	0	0	525237	501	148	280
0	99	3	0	4	100	100	100	1000000	1	1	0	1	3	2	1	8	0	1	1	65	1	2	1	0	0	693678	431	141	33
0	18	2	0	1	25	50	30	37500	1	0	1	0	1	1	0	2	1	0	0	95	1	3	1	0	0	448983	356	222	121
0	28	6	0	1	25	50	30	37500	1	0	1	0	2	2	0	0	1	1	0	95	1	3	1	0	0	506424	579	118	375
0	2	4	0	1	40	50	40	80000	1	0	1	1	1	2	0	2	1	1	0	90	1	3	0	0	0	527746	239	262	128
0	2	2	0	4	50	50	50	125000	0	0	1	1	2	0	0	2	0	1	0	90	2	0	1	1	1	557294	471	159	254
0	9	8	0	1	20	45	55	49500	1	0	1	0	1	1	0	1	1	0	0	70	1	4	0	1	0	785083	1286	1010	511
0	42	2	0	0	40	60	60	144000	1	0	1	0	2	2	0	1	1	1	0	35	1	3	0	1	0	761908	21	411	433
0	5	7	0	0	40	60	60	144000	1	0	1	0	2	0	0	0	0	1	1	87	0	0	1	1	0	780385	473	783	2670
0	1	2	0	0	40	60	60	144000	1	1	0	0	0	2	1	1	1	1	0	35	1	3	0	1	0	761908	21	411	433
0	7	10	0	3	40	50	100	200000	1	0	1	0	2	2	1	2	0	0	1	77	1	3	1	1	0	426914	55	263	182
1	49	11	0	0	35	30	50	52500	1	0	1	0	0	2	1	0	1	1	0	90	1	4	1	0	0	172624	55	568	7
0	13	3	0	0	17	95	70	113050	0	0	0	0	2	3	0	2	1	0	0	90	1	2	1	1	0	414913	153	1900	600
0	12	10	0	0	35	40	33	46200	1	1	1	1	1	2	0	1	1	1	1	73	1	3	1	1	0	671929	177	447	235
1	86	9	0	0	35	40	33	46200	1	1	1	0	2	1	1	3	1	1	0	85	2	4	0	1	0	785083	545	755	578
0	55	6	0	4	120	120	100	1440000	1	0	1	0	3	0	0	2	0	0	0	75	2	5	0	0	0	172694	129	216	170
0	13	5	0	0	25	50	30	37500	1	0	0	0	2	3	0	0	0	0	1	69	1	2	0	1	0	661336	277	1007	213
0	82	5	0	4	40	40	60	96000	1	1	0	0	3	2	1	2	0	0	1	93	2	3	0	1	0	695871	236	1104	183
0	13	6	0	0	30	66	42	83160	1	0	1	0	3	2	0	4	1	0	0	95	0	3	0	0	0	570040	197	174	232
0	15	2	0	0	30	60	60	108000	1	0	0	0	3	0	0	2	1	0	0	90	0	3	0	0	0	459278	147	356	27
1	2	3	0	0	30	50	40	60000	1	1	1	0	2	1	0	2	0	1	1	47	1	4	1	0	0	695934	446	454	25
0	12	9	0	1	21	42	32	28224	1	0	1	0	3	2	0	1	0	0	1	59	1	4	1	1	0	605193	146	191	172
0	10	6	0	3	20	20	30	12000	1	0	1	0	2	0	0	3	1	1	1	89	1	3	1	1	0	38071	370	30	17
0	12	2	0	1	30	50	50	75000	1	1	0	1	3	2	1	2	1	0	0	90	1	3	0	0	0	601624	298	835	210
0	40	5	0	4	25	25	30	18750	1	0	1	0	4	2	0	3	1	1	1	75	1	3	0	1	0	174688	356	507	53
1	13	3	0	0	17	44	32	23936	1	1	1	1	0	2	1	3	1	1	0	90	1	3	1	0	1	420573	331	43	185
1	61	2	0	1	450	70	45	1417500	1	0	1	0	3	3	0	3	1	1	1	93	1	5	1	1	0	674139	408	391	127
1	8	2	0	4	35	35	30	36750	0	0	1	1	1	2	0	2	1	1	0	90	1	3	0	1	1	29829	55	2695	24
0	0	8	0	1	20	40	40	32000	1	0	1	1	1	1	0	2	1	0	0	40	1	3	1	1	0	188474	207	78	88
1	79	6	0	0	35	60	40	84000	1	1	1	1	3	0	1	1	1	0	1	72	1	3	0	0	0	314927	398	74	140
0	58	6	0	1	30	50	30	45000	1	1	1	0	1	2	0	3	0	1	1	42	2	3	1	1	0	584709	156	331	224
0	13	6	0	1	30	50	30	45000	1	0	1	1	1	0	0	4	1	0	0	85	1	3	1	1	1	784956	517	492	784
1	41	6	0	1	30	50	30	45000	1	0	1	0	2	0	0	3	1	1	0	100	0	3	0	0	0	758277	469	598	376
0	12	9	0	1	15	40	30	18000	1	0	1	0	2	1	0	0	0	0	1	55	1	3	1	0	1	411594	942	245	6
1	3	5	0	0	23	46	36	38088	1	0	0	1	2	2	1	2	1	0	0	95	1	3	0	1	0	777254	461	631	439
0	13	2	0	3	102	40	40	163200	1	0	1	0	1	1	0	1	0	0	1	80	1	3	1	1	0	728299	303	856	389
1	26	9	0	0	40	40	50	80000	1	0	1	0	1	1	0	1	1	1	0	80	1	3	0	1	0	763745	673	672	251
0	89	8	0	0	22	40	50	44000	0	0	1	0	1	0	0	2	1	1	0	80	1	5	1	0	0	609210	517	170	350
0	1	7	0	0	25	25	35	21875	1	0	1	0	1	3	0	2	0	0	0	80	1	3	1	1	1	563146	244	100	292
1	2	6	0	4	20	50	50	50000	0	0	0	0	3	1	0	0	1	1	0	90	1	5	1	1	0	285718	1141	131	428
1	36	2	0	0	30	60	50	90000	1	0	0	0	2	1	0	1	1	1	0	95	1	4	0	1	0	783655	444	959	539
0	121	2	0	0	34	34	34	39304	1	1	1	1	1	1	1	3	0	1	1	89	1	3	1	0	0	584064	792	267	190
0	17	2	0	4	12	20	180	43200	1	0	1	0	3	1	1	3	1	0	0	90	2	3	1	1	1	639771	322	828	256
0	4	3	0	0	28	37	32	33152	0	0	1	1	4	3	0	0	0	0	0	90	1	0	0	1	0	576088	346	206	176
0	5	11	0	4	25	40	60	60000	1	0	1	1	4	3	0	3	0	0	0	90	1	3	1	0	0	544688	191	683	307
0	97	9	0	0	30	40	30	36000	1	0	0	1	3	2	1	1	1	0	1	88	0	3	0	0	0	171548	253	148	68
0	23	3	0	0	25	40	30	30000	1	0	0	0	3	3	1	3	1	1	1	74	1	3	0	0	0	747286	428	702	193
0	26	6	0	0	25	40	30	30000	1	0	1	0	3	3	0	2	1	1	0	90	1	5	0	0	1	619752	884	58	144
1	40	4	0	4	25	25	35	21875	1	1	0	0	2	3	1	2	0	1	0	20	1	5	1	0	0	664114	1666	556	780
0	125	2	0	0	30	35	35	36750	1	0	1	1	3	1	0	1	0	1	0	80	1	2	1	0	1	785083	686	879	724
0	29	11	0	0	30	35	35	36750	1	0	0	0	3	3	0	2	1	0	1	82	0	5	1	1	1	350773	403	49	233
0	2	11	0	0	30	35	35	36750	1	0	0	0	4	3	0	2	1	0	1	80	1	0	1	1	1	350773	403	49	233
0	12	2	0	0	30	62	35	65100	1	0	1	0	1	3	0	3	1	0	0	95	0	1	0	1	1	683273	270	487	301
1	21	11	0	0	30	62	35	65100	1	0	1	1	3	1	0	2	0	0	0	100	1	3	0	0	0	683273	270	487	301
0	1	8	0	4	20	55	55	60500	1	0	1	0	3	2	1	2	1	0	0	75	1	2	1	1	0	403332	299	3341	104
0	41	9	0	3	26	50	30	39000	1	0	1	0	1	0	0	1	1	0	0	85	1	3	1	1	1	213830	254	63	95
0	6	2	0	3	26	50	30	39000	1	0	0	1	3	3	1	3	1	1	0	88	1	3	1	1	0	272632	2322	333	217
0	60	2	0	0	25	40	40	40000	1	0	1	0	2	3	0	2	1	0	0	87	2	4	0	0	0	734253	639	408	404
0	61	3	0	0	40	50	40	80000	1	0	1	0	0	1	0	2	1	0	0	97	1	1	1	1	1	167962	385	241	51
0	38	6	0	0	30	43	30	38700	1	0	1	0	2	1	0	2	0	1	0	75	1	0	1	0	0	410811	424	106	138
1	40	9	0	0	43	43	58	107242	1	0	1	1	3	2	0	0	1	0	1	54	1	3	0	1	0	468888	0	192	112
0	25	3	0	0	25	36	50	45000	1	0	1	1	1	0	0	1	1	0	1	65	0	0	1	1	0	437359	312	1186	182
0	18	3	0	0	30	40	30	36000	1	1	0	0	3	0	1	1	1	0	0	35	1	3	1	0	0	501629	241	196	182
1	4	4	0	0	40	35	45	63000	1	0	1	0	3	1	0	0	1	1	0	85	1	3	1	1	1	591360	3463	1288	1189
0	54	8	0	0	31	31	46	44206	1	1	1	1	4	1	0	0	0	0	1	92	1	4	0	1	1	185939	440	0	48
1	33	6	0	0	31	31	46	44206	1	0	1	0	2	2	0	2	1	1	0	90	1	3	1	0	0	541833	202	282	245
0	43	2	0	0	30	40	40	48000	1	0	1	1	2	2	0	2	1	1	0	85	1	3	1	0	0	702942	236	1308	285
1	29	2	0	4	120	150	150	2700000	1	0	1	0	3	0	0	2	1	0	1	84	1	5	1	0	0	352849	288	160	93
0	2	2	0	4	120	150	150	2700000	1	0	1	0	3	2	1	3	1	0	0	80	1	5	0	1	1	615819	399	665	88
1	12	6	0	0	20	35	35	24500	1	0	1	0	2	1	0	2	1	1	1	83	1	5	0	1	1	742710	402	350	525
0	51	8	0	0	46	60	60	165600	1	0	0	0	2	3	1	2	1	0	0	90	1	3	1	1	0	638563	618	3994	12
0	33	9	0	0	40	46	61	112240	1	0	1	0	3	2	0	2	1	1	0	93	1	3	1	0	0	703804	953	318	114
1	12	8	0	4	15	22	40	13200	1	0	1	1	1	3	1	2	1	1	0	96	2	3	0	1	1	13722	724	0	20
1	52	10	0	0	60	120	60	432000	1	1	1	0	4	2	0	2	0	1	0	90	2	5	1	1	0	740528	337	1277	325
1	18	3	0	0	25	45	45	50625	1	0	1	0	1	2	0	3	1	1	0	92	1	5	0	0	0	769843	813	237	458
0	30	9	0	1	45	30	45	60750	1	0	1	0	3	0	0	3	0	1	0	76	1	4	0	0	1	657145	475	443	121
0	0	8	0	0	30	20	100	60000	0	0	1	1	2	3	0	3	1	0	0	75	1	0	0	1	0	658858	187	3637	188
0	12	9	0	4	25	30	55	41250	1	0	1	0	3	2	0	0	0	0	0	50	1	3	1	0	0	574330	328	236	151
0	0	1	0	4	25	30	55	41250	1	1	0	1	0	3	1	0	1	0	0	75	1	3	1	0	0	733849	331	852	402
1	53	3	0	1	28	45	30	37800	1	0	1	0	1	1	0	0	0	1	1	85	1	4	0	0	0	781390	835	717	469
0	2	4	0	0	30	50	40	60000	1	0	1	1	3	1	1	3	1	1	0	45	1	3	0	0	0	774912	526	432	469
0	41	6	0	0	30	50	40	60000	1	1	1	1	4	2	0	1	1	1	1	77	1	3	1	0	0	744436	1064	350	388
1	25	2	0	0	30	50	40	60000	1	1	1	0	3	2	0	1	0	1	0	10	1	3	1	1	0	714901	209	972	365
0	72	3	0	1	28	56	52	81536	1	0	1	1	2	1	0	4	1	1	0	85	1	3	1	0	0	598143	490	981	169
0	12	2	0	1	28	56	52	81536	1	1	1	0	2	2	0	1	0	1	0	85	0	3	1	1	1	445913	130	1170	25
0	7	8	0	0	31	25	89	68975	1	1	0	1	3	3	1	0	1	0	1	43	1	3	1	0	0	489696	773	99	256
0	1	4	0	1	30	40	50	60000	1	0	1	0	3	3	0	0	1	0	1	94	1	0	0	1	1	11144	181	376	0
1	42	2	0	0	20	40	30	24000	1	0	1	0	2	3	0	2	1	1	0	90	1	3	1	1	1	702080	338	1084	289
0	16	2	0	0	20	40	30	24000	1	0	1	1	3	2	0	2	1	0	0	98	1	3	0	0	1	480673	665	263	144
0	17	8	0	0	20	60	60	72000	1	0	1	0	2	2	0	2	1	0	0	90	1	3	1	1	0	574747	295	845	175
0	2	2	0	0	20	60	60	72000	1	0	1	0	3	0	0	2	1	0	0	85	2	2	0	0	0	509196	188	213	180
0	26	4	0	0	20	60	60	72000	1	1	1	0	2	1	0	2	0	1	0	75	1	3	1	1	0	494871	462	225	45
0	0	8	0	0	45	45	50	101250	0	0	1	0	3	1	0	1	0	1	1	90	1	3	0	0	0	209240	8	10000	5
1	16	2	0	0	45	45	50	101250	1	0	1	0	0	2	1	0	1	1	0	90	1	3	1	1	0	538712	102	716	106
0	0	10	0	0	45	45	50	101250	1	1	1	0	1	2	0	2	0	0	0	80	1	4	1	0	1	751353	882	241	339
0	0	5	0	4	25	30	60	45000	1	0	1	0	4	3	0	1	0	0	1	80	0	0	1	1	0	401017	152	425	135
0	53	6	0	0	35	50	50	87500	1	1	1	0	3	2	0	2	0	1	0	80	1	5	1	1	1	552383	440	1221	46
0	10	2	0	1	40	75	60	180000	0	0	0	0	2	0	0	1	1	0	0	0	1	3	0	1	0	99478	699	90	0
0	36	3	0	0	45	60	45	121500	1	0	1	0	2	2	1	2	0	0	0	95	2	5	1	0	0	785083	1177	569	703
1	15	2	0	0	30	40	60	72000	1	0	1	0	3	2	0	3	0	0	0	90	1	3	1	0	0	590875	251	334	140
0	1	3	0	0	20	25	30	15000	1	0	1	0	3	3	1	2	1	1	0	75	1	3	0	1	0	522606	169	308	69
0	36	8	1	2	25	43	50	53750	0	0	1	1	3	0	1	2	1	1	0	100	2	4	1	1	1	756189	727	373	379
0	25	6	1	2	25	43	50	53750	1	0	1	0	0	3	0	0	0	0	0	90	1	3	1	0	0	550124	435	361	144
1	71	5	1	0	30	36	46	49680	0	0	0	0	2	2	1	1	1	0	0	100	1	0	0	1	1	508468	252	304	8
0	12	8	1	0	23	52	40	47840	1	0	1	1	3	1	0	1	1	0	0	95	1	3	0	1	0	524566	354	103	224
0	170	3	1	0	20.5	45	35	32287.5	1	0	1	0	2	1	0	2	1	1	0	85	1	0	0	0	0	690350	464	377	172
1	37	2	1	2	22	53	59	68794	1	1	0	1	3	2	0	4	1	1	0	90	1	2	0	1	0	775081	672	715	425
0	28	6	1	2	25	43	50	53750	1	0	1	0	2	3	0	5	1	1	1	82	1	5	1	1	0	418087	153	783	162
0	7	4	1	0	23	52	40	47840	1	1	0	1	1	3	0	1	1	0	0	85	1	2	0	0	1	352254	258	176	303
0	25	8	1	1	35	60	46	96600	1	0	1	0	3	2	0	4	1	0	0	80	1	3	1	0	0	406532	589	84	148
1	58	4	1	0	23	52	40	47840	1	0	0	0	3	1	0	3	1	0	0	95	1	5	1	1	0	546375	708	1078	217
1	7	3	1	0	23	52	40	47840	1	0	1	1	1	0	0	2	1	0	0	50	1	3	1	0	0	586461	626	301	349
0	2	6	1	0	33	22	45	32670	0	1	0	1	1	0	0	0	1	0	0	70	1	3	1	1	1	113551	384	14	90
0	24	8	1	2	22	53	59	68794	1	1	1	1	1	3	0	2	1	1	0	10	1	3	0	0	1	520275	444	10000	93
1	39	10	1	2	22	53	59	68794	1	0	1	0	0	0	1	4	0	1	0	70	2	4	0	1	0	785083	902	2339	818
0	4	5	1	0	20.5	45	35	32287.5	1	0	1	0	3	3	0	5	0	1	0	90	0	3	0	1	0	560819	362	603	165
0	2	10	1	0	20.5	45	35	32287.5	0	0	1	0	4	3	1	1	0	0	0	5	1	3	0	0	0	377003	58	191	117
0	12	8	1	0	19.5	39	41	31180.5	0	0	1	0	2	1	1	0	1	1	0	40	1	3	1	0	1	131826	431	80	82
0	28	4	1	2	22	53	59	68794	1	0	0	0	3	0	0	2	1	0	0	84	1	0	1	1	0	666645	241	609	390
0	25	3	1	0	30	36	46	49680	1	0	1	1	3	2	0	0	1	0	0	50	1	2	0	0	0	612480	684	333	61
0	7	2	1	1	35	60	46	96600	1	0	1	0	0	1	0	1	1	0	0	80	1	4	0	1	0	452386	111	221	138
0	5	3	1	2	22	53	59	68794	0	0	1	1	2	2	0	2	1	0	0	70	0	0	0	0	0	373562	256	101	87
0	14	2	1	4	27	37	54	53946	0	1	1	1	4	0	0	0	0	1	0	55	1	3	1	1	0	623763	293	1306	416
0	3	3	1	0	19	42	35	27930	1	1	1	0	3	2	0	2	1	1	1	77	2	3	1	1	0	604199	497	783	180
1	17	4	1	2	25	43	50	53750	0	0	1	0	0	1	0	2	0	1	0	50	2	3	1	1	0	388661	901	51	156
0	6	3	1	0	23	52	40	47840	1	0	0	1	3	1	0	0	1	0	0	60	1	0	1	0	0	783860	742	461	495
0	6	7	1	2	22	53	59	68794	1	0	1	0	4	1	1	3	1	0	1	75	1	5	1	1	0	561473	77	141	636
1	41	7	1	2	22	53	59	68794	1	0	1	0	2	2	0	2	0	1	0	85	2	5	1	0	0	507643	308	124	95
0	3	6	1	2	25	43	50	53750	0	0	1	1	1	0	0	2	0	0	0	65	1	0	0	0	1	451785	82	154	433
0	13	1	1	0	28	38	28	29792	1	0	1	0	3	3	0	1	0	0	0	75	1	0	0	0	1	136203	566	16	316
1	13	5	1	0	27	49	36	47628	1	0	1	0	1	0	1	2	0	0	0	60	1	3	0	1	0	475119	264	1273	65
0	4	2	1	0	23	52	40	47840	1	0	1	0	3	3	0	3	0	0	0	80	0	3	0	1	0	456003	302	120	83
0	26	7	1	2	22	53	59	68794	1	0	1	0	3	2	0	2	1	0	0	90	1	3	0	0	0	148180	90	199	16
1	64	3	1	2	22	53	59	68794	1	1	1	1	1	1	0	6	1	0	0	55	2	3	0	0	0	769673	601	472	434
0	6	3	1	0	50	55	65	178750	1	0	1	0	1	2	0	3	0	0	0	90	1	3	0	0	0	206379	1000	101	73
1	25	2	1	0	50	55	65	178750	0	1	1	0	2	2	0	0	0	1	0	60	1	3	0	1	1	698032	617	2218	133
0	17	6	1	2	25	43	50	53750	1	0	1	0	2	2	0	0	0	1	0	90	1	4	1	0	0	157643	178	934	45
0	41	9	1	0	25	30	40	30000	1	1	1	0	3	1	1	1	1	1	1	85	1	3	0	1	0	355718	454	151	25
1	180	7	1	0	30	50	30	45000	1	0	1	0	1	1	0	5	1	0	1	85	1	3	1	1	0	634757	651	173	533
0	44	6	1	1	16	50	24	19200	1	0	1	0	3	2	0	3	1	0	0	95	2	3	0	1	1	755493	288	799	493
1	98	2	1	1	34	34	34	39304	1	0	1	0	4	2	0	1	0	0	0	70	1	2	0	0	0	757896	389	446	431
0	2	4	1	4	250	30	40	300000	1	0	1	0	1	2	0	3	1	0	0	90	1	3	1	1	0	705259	537	571	271
0	205	3	1	0	20	50	45	45000	0	0	1	1	0	2	0	3	1	1	1	60	1	5	0	1	0	687084	154	679	301
1	27	2	1	0	40	45	45	81000	1	0	1	0	1	3	1	0	1	1	0	95	2	3	1	1	0	402612	351	567	106
0	38	2	1	1	30	40	30	36000	1	0	1	0	1	3	1	4	1	0	1	88	2	5	0	1	0	444818	219	506	252
1	89	1	1	0	20	60	45	54000	1	0	0	1	3	3	0	3	0	1	0	75	2	3	1	0	0	622057	403	263	286
0	16	6	1	3	20	30	45	27000	1	1	1	0	3	2	0	1	0	0	0	90	2	3	1	0	0	728967	296	432	405
0	5	11	1	0	10	50	30	15000	1	0	0	0	3	0	1	1	1	1	1	75	1	1	0	0	0	318799	152	117	210
0	16	6	1	0	30	80	50	120000	1	0	1	0	2	1	1	2	1	0	0	80	0	0	0	1	0	536879	413	185	0
0	29	6	1	0	25	50	90	112500	1	1	0	1	2	2	0	2	0	0	0	80	1	3	0	1	0	659971	464	631	224
0	2	2	1	0	25	62	39	60450	1	0	1	0	3	0	0	2	1	0	1	75	0	2	1	1	1	740499	874	482	328
1	156	8	1	1	35	35	43	52675	0	0	1	1	4	2	0	0	1	1	1	62	1	3	0	1	0	475404	269	134	149
0	48	6	1	0	30	57	60	102600	0	0	1	1	2	1	0	1	1	0	1	77	1	0	1	0	0	362908	270	224	74
0	26	9	1	0	500	120	40	2400000	1	1	1	1	2	2	1	2	1	1	0	65	1	3	1	1	0	168039	305	85	94
0	4	2	1	0	50	100	50	250000	1	0	0	1	3	2	0	3	1	1	0	70	1	3	1	1	0	117355	1574	15	105
0	28	3	1	3	60	60	30	108000	1	0	1	0	2	0	0	2	0	0	0	100	1	0	0	0	0	168456	267	568	59
0	61	6	1	0	25	40	40	40000	1	0	1	1	2	2	1	2	1	1	0	95	1	3	1	1	0	449742	263	341	86
0	40	2	1	0	30	60	40	72000	1	1	1	1	3	0	1	4	1	1	0	60	2	2	0	0	0	751070	362	1190	270
0	3	8	1	0	30	60	30	54000	1	0	0	0	1	2	0	3	1	0	0	80	1	3	0	0	0	586520	317	212	403
0	15	9	1	0	15	25	15	5625	1	0	1	0	3	0	0	2	1	0	1	89	1	0	0	1	0	142463	235	30	26
1	29	3	1	0	20	100	100	200000	1	0	1	1	3	1	0	0	0	1	1	60	1	2	0	0	0	737800	118	1013	90
0	17	3	1	1	30	46	30	41400	1	0	1	0	3	1	0	1	1	1	0	75	1	3	1	1	0	775283	1240	1241	457
0	13	2	1	4	50	50	50	125000	0	1	0	0	0	2	0	2	0	1	0	95	1	3	0	1	1	315118	262	1676	263
1	23	11	1	0	20	60	60	72000	1	1	1	1	3	2	0	2	1	0	0	70	2	3	0	0	0	447826	105	157	405
1	266	8	1	1	30	50	40	60000	1	0	1	1	4	1	1	0	0	1	1	78	1	3	1	1	0	537133	307	638	155
0	16	3	1	4	30	45	45	60750	1	0	1	0	1	2	0	2	0	0	0	90	1	0	1	1	0	485062	167	175	189
0	76	10	1	0	40	40	40	64000	0	0	1	1	4	0	0	1	1	0	0	3	2	5	1	0	0	747072	188	1494	316
0	3	3	1	0	35	60	30	63000	1	1	0	1	3	2	1	1	0	1	1	80	1	1	1	0	0	398586	53	159	387
0	37	2	1	0	25	45	45	50625	1	0	1	0	3	3	1	1	0	0	0	80	1	3	1	1	1	627563	213	70	196
0	61	2	1	0	30	70	30	63000	1	1	1	0	2	2	0	2	0	0	0	95	2	0	0	1	0	712196	3025	4194	212
0	10	7	1	3	20	60	40	48000	0	1	0	1	4	2	0	2	0	0	0	85	1	2	1	1	1	785083	890	675	955
1	16	3	1	0	40	80	50	160000	1	0	0	1	3	3	0	1	0	1	1	74	1	2	0	0	1	764717	882	582	338
0	3	4	1	0	25	60	45	67500	1	0	1	0	3	1	0	1	1	1	0	90	0	3	1	0	0	115014	545	308	50
0	30	2	1	0	20	40	30	24000	1	0	1	0	1	1	0	1	0	0	1	63	0	0	1	0	1	543323	572	732	14
1	11	4	1	1	24	30	45	32400	1	0	1	0	3	3	0	2	1	1	0	90	2	5	1	0	0	576325	172	253	265
0	37	10	1	0	25	40	30	30000	1	0	1	0	3	2	1	1	0	0	1	78	1	5	0	1	0	527200	250	2326	85
0	18	8	1	0	50	60	50	150000	1	0	1	0	2	1	0	4	1	0	0	50	1	2	0	1	1	644238	441	3513	48
0	26	9	1	0	40	50	40	80000	1	0	1	0	2	1	0	3	0	1	0	90	1	3	1	0	1	373314	278	156	55
0	39	6	1	0	250	60	60	900000	1	0	1	0	3	0	0	3	1	1	0	53	1	2	1	1	0	654902	877	1533	126
0	11	3	1	0	250	60	60	900000	0	0	1	0	4	3	0	1	0	1	0	80	1	3	1	1	0	533153	2113	1727	61
0	4	6	1	3	20	50	30	30000	1	0	0	0	3	2	0	0	1	0	0	80	0	3	1	0	1	110511	480	52	0
0	57	6	1	1	35	60	50	105000	1	1	1	1	3	2	1	1	1	1	0	90	2	3	0	1	0	785083	890	827	518
0	24	9	1	0	30	45	30	40500	1	1	1	1	3	2	1	2	1	1	0	90	1	3	0	0	0	563561	173	288	170
0	7	6	1	4	25	30	50	37500	1	0	1	0	1	3	0	2	1	0	0	85	1	3	1	1	0	316646	21	138	12
0	2	4	1	0	17	30	50	25500	1	0	1	0	1	2	0	2	0	0	1	85	1	3	1	1	0	785083	1447	800	1105
0	54	7	1	3	30	35	55	57750	1	0	1	0	1	1	0	2	0	0	0	100	2	3	0	0	0	711863	828	1702	279
0	101	4	1	0	28	40	30	33600	1	1	1	1	3	1	0	1	1	1	1	77	1	3	1	1	0	645211	130	439	147
0	50	10	1	0	40	80	40	128000	1	0	1	0	0	1	0	1	1	0	1	54	1	5	0	1	1	134661	499	30	22
0	6	6	1	0	36	36	40	51840	1	0	1	0	3	1	1	3	1	1	1	94	1	3	1	0	0	125918	92	8	108
0	13	9	1	4	10	45	45	20250	1	1	0	0	3	1	0	2	0	0	1	73	1	3	1	1	0	745212	140	1668	219
1	390	6	1	1	38	45	45	76950	0	0	0	1	1	0	1	0	0	0	0	87	1	0	0	0	1	641587	748	557	75
1	39	2	1	0	45	60	45	121500	1	0	1	0	3	0	1	0	1	0	0	100	1	4	1	1	0	532917	474	548	241
1	14	3	1	1	30	80	60	144000	1	0	1	0	4	3	0	4	0	0	1	85	0	3	0	1	0	633369	316	1293	171
1	11	6	1	0	20	50	35	35000	1	0	1	1	1	3	0	0	1	1	1	86	1	0	0	1	0	710017	191	2185	252
0	13	11	1	1	30	60	40	72000	1	0	0	0	1	2	0	1	1	1	0	80	1	0	1	0	1	493673	53	356	392
0	68	6	1	1	240	42	32	322560	0	0	1	0	1	0	1	2	1	1	1	75	2	3	1	0	0	377153	776	71	372
0	31	9	1	0	30	45	30	40500	1	0	1	1	3	1	0	2	0	0	0	80	2	3	1	0	0	785083	518	2242	514
0	6	3	1	3	11	40	150	66000	1	0	0	1	3	3	0	3	0	1	0	90	2	3	1	1	0	268463	187	187	0
0	26	11	1	0	60	60	60	216000	1	0	0	0	2	1	1	5	0	0	0	97	2	3	0	1	1	650787	136	553	639
1	31	6	1	0	40	50	70	140000	0	0	1	0	1	1	0	3	1	1	0	100	1	5	0	0	0	383856	244	84	333
0	5	3	1	0	22	40	30	26400	1	0	1	0	2	1	1	1	1	0	0	90	1	0	1	1	0	245442	595	150	0
0	2	3	1	0	33	54	62	110484	1	1	1	1	2	1	0	2	0	0	0	80	1	3	0	0	0	316016	911	64	273
0	194	7	1	0	35	35	25	30625	1	0	1	0	1	3	1	4	0	0	1	58	1	3	1	1	0	729134	876	1157	222
1	52	3	1	0	25	30	30	22500	1	0	1	0	1	2	1	2	1	1	1	75	1	0	0	1	0	330514	129	232	107
1	23	2	1	4	25	30	30	22500	1	0	1	0	1	0	0	2	1	1	1	77	1	0	1	1	0	742221	1694	554	321
0	7	2	1	0	10	28	20	5600	0	0	1	1	2	3	0	0	0	0	0	50	1	2	1	1	0	329573	617	113	0
0	42	6	1	0	30	50	60	90000	1	0	1	0	2	2	0	1	1	1	1	89	2	2	0	0	0	65736	648	209	23
0	18	2	1	0	35	20	35	24500	1	0	1	0	1	1	1	1	1	0	0	85	0	3	0	1	0	500529	179	177	220
0	43	6	1	0	20	60	40	48000	1	0	1	0	1	1	0	1	1	1	1	82	2	5	1	0	1	107532	77	23	75
0	6	1	1	4	20	30	40	24000	1	0	1	0	4	0	0	0	1	0	0	80	1	4	0	0	0	715756	914	435	91
0	25	7	1	1	28	30	38	31920	1	0	0	1	1	1	0	1	0	0	0	85	1	3	1	0	1	224179	68	404	0
0	45	2	1	0	19	40	60	45600	1	0	1	0	3	1	0	2	1	0	1	97	0	0	1	1	0	714852	181	3131	364
0	17	4	1	3	28	61	36	61488	1	1	0	1	3	0	0	3	0	0	1	79	0	2	1	0	0	785083	690	627	593
0	25	8	1	0	30	40	50	60000	0	0	1	1	2	1	1	2	1	0	1	65	1	3	1	1	1	711280	338	931	295
0	13	7	1	1	30	35	37	38850	1	0	1	1	1	3	0	2	0	1	0	90	1	2	1	0	0	556660	152	65	152
1	7	3	1	0	25	50	30	37500	1	0	1	1	1	1	0	6	1	1	0	42	0	2	1	1	0	544469	195	87	376
0	14	9	1	0	25	55	55	75625	1	1	1	1	4	3	1	2	1	0	1	58	2	3	1	0	0	739517	410	360	427
1	18	6	1	0	30	100	30	90000	1	0	1	1	4	1	1	1	0	1	0	60	1	3	1	0	0	697810	125	1970	142
1	172	10	1	0	30	100	100	300000	1	0	0	0	1	0	0	0	1	1	0	75	1	2	1	0	0	558244	184	610	162
1	36	4	1	1	30	50	50	75000	1	0	1	0	4	0	0	0	1	0	0	85	1	3	0	0	0	642165	406	323	207
0	13	2	1	0	30	30	40	36000	1	0	1	0	1	1	0	2	0	1	1	75	1	3	1	0	0	785083	644	685	646
0	24	6	1	1	30	40	40	48000	1	0	1	0	3	1	0	1	0	0	0	100	1	3	1	1	0	652161	73	435	41
0	74	6	1	1	20	45	45	40500	1	0	1	0	1	2	0	3	1	0	1	84	1	0	0	1	0	520531	186	511	346
0	15	6	1	0	40	40	40	64000	1	0	1	1	4	3	0	1	0	1	0	80	1	2	1	0	0	316743	140	89	51
0	12	2	1	4	30	35	65	68250	1	0	1	1	1	3	1	0	1	1	0	83	1	2	1	0	0	594623	353	870	211
0	12	7	1	4	30	40	30	36000	1	0	1	0	3	1	0	6	1	0	0	90	1	3	1	0	1	578777	349	262	57
0	7	9	1	0	23	50	50	57500	1	0	1	1	4	1	0	2	1	0	1	88	2	3	1	0	0	779969	420	734	465
1	28	3	1	0	30	100	50	150000	1	0	0	1	3	2	1	1	1	1	0	90	1	3	0	1	1	654678	434	501	358
1	28	2	1	0	30	45	60	81000	1	0	1	0	3	2	0	3	0	1	1	97	1	5	1	1	0	755671	487	1041	352
0	28	9	1	3	27	35	36	34020	1	0	1	0	1	3	0	2	1	0	1	88	2	3	1	0	0	779969	420	734	465
0	7	9	1	3	30	50	50	75000	0	0	1	1	2	3	0	2	1	0	1	88	2	3	1	0	0	779969	420	734	465
0	14	9	1	0	38	36	53	72504	1	0	1	0	3	0	0	0	0	0	0	90	1	0	1	0	1	376864	729	96	120
0	26	7	1	0	25	30	40	30000	1	0	1	0	1	1	1	4	0	1	0	95	1	2	0	1	0	620409	262	154	815
1	15	2	1	4	40	90	100	360000	0	0	0	1	2	1	0	1	1	1	0	75	0	3	1	1	0	665658	187	1858	138
0	4	4	1	0	300	30	30	270000	1	0	0	0	1	0	0	2	1	1	0	90	0	0	1	0	0	539321	286	508	165
0	27	10	1	0	30	26	40	31200	1	0	1	1	4	2	0	0	0	0	1	80	1	1	1	0	0	530641	38	1373	339
0	45	6	1	0	45	45	45	91125	1	0	1	0	1	0	1	1	1	0	1	50	1	3	0	1	1	710851	506	1111	97
0	14	8	1	0	32	39	53	66144	1	1	0	0	0	2	1	1	1	0	1	60	1	3	0	1	1	395529	292	230	208
1	70	9	1	1	9	16	18	2592	1	0	1	0	4	1	0	1	1	0	1	81	1	5	1	0	0	402872	148	134	36
0	13	1	1	1	50	75	50	187500	1	0	0	0	3	2	0	2	0	0	1	85	1	3	0	0	1	671312	572	772	185
0	31	2	1	0	18	30	40	21600	1	0	1	1	2	2	0	2	1	1	0	80	1	3	0	1	0	126083	628	142	11
0	66	2	1	1	44	47	47	97196	1	0	1	1	4	1	1	2	1	0	1	75	1	3	1	1	0	330583	3508	56	138
1	28	3	1	3	35	35	45	55125	1	0	1	0	3	2	0	1	1	1	0	45	1	3	0	0	0	497059	309	56	60
0	16	9	1	3	30	30	30	27000	1	0	1	1	1	2	1	0	0	1	0	25	1	3	0	0	0	704129	359	1115	136
0	37	6	1	1	20	50	60	60000	1	0	1	0	3	1	0	3	1	1	1	90	1	2	1	0	0	454233	841	99	960
1	88	2	1	0	36	38	30	41040	1	0	1	1	1	2	0	3	1	1	0	90	1	3	1	1	0	113780	343	109	0
0	39	1	1	0	28	46	33	42504	1	1	1	0	1	2	0	1	1	1	0	90	2	5	1	0	0	400670	2688	67	456
0	25	2	1	0	35	44	32	49280	1	0	1	1	2	0	0	3	1	1	0	85	2	3	1	1	0	530318	60	490	60
1	30	9	1	0	40	45	80	144000	1	0	1	0	3	2	0	2	0	1	1	95	1	3	1	1	1	577269	257	465	103
0	22	9	1	1	25	45	50	56250	1	0	1	0	1	2	0	2	1	1	1	88	2	3	1	0	0	545367	340	933	42
1	51	2	1	0	22	45	45	44550	1	0	1	0	3	3	0	2	1	0	0	90	1	0	0	1	0	676612	1032	572	308
0	6	9	1	1	30	40	30	36000	1	0	1	1	3	0	0	2	1	0	0	85	1	5	1	1	1	96142	631	192	0
0	3	6	1	0	20	50	30	30000	1	0	1	0	3	3	0	1	1	0	0	85	1	3	0	0	0	439501	834	37	195
0	2	4	1	0	40	80	40	128000	1	0	1	0	3	2	0	3	1	0	0	85	1	2	1	0	1	27835	507	766	0
0	4	3	1	4	30	150	50	225000	1	0	1	0	2	1	0	3	1	1	0	50	1	3	0	0	1	729885	444	814	205
0	48	10	1	1	25	60	60	90000	1	1	1	1	1	2	1	0	1	1	0	50	2	3	1	1	0	284419	276	129	108
1	31	1	1	1	300	30	42	378000	1	0	1	0	1	0	1	6	1	1	0	90	1	3	1	0	0	494780	1362	181	430
1	54	3	1	0	35	35	45	55125	1	1	1	1	1	1	0	1	1	1	1	85	1	2	1	0	0	636401	460	552	97
1	14	6	1	0	23	43	46	45494	1	0	1	0	1	1	0	1	1	1	0	90	1	5	1	0	0	166775	240	122	29
1	35	6	1	0	34	60	40	81600	0	0	1	1	3	0	1	1	1	1	0	75	1	3	1	0	0	212112	229	49	42
0	63	3	1	0	25	60	60	90000	1	1	1	0	3	3	1	1	1	1	1	58	1	3	1	1	0	785083	582	1047	583
1	53	8	1	3	19	28	40	21280	1	0	1	1	4	3	0	2	1	1	1	75	1	3	1	0	0	616318	516	177	293
1	24	2	1	1	18	40	40	28800	1	0	1	0	3	2	1	2	0	1	1	93	1	3	0	1	0	698690	200	568	240
0	42	3	1	1	25	60	80	120000	1	0	1	1	1	2	0	2	0	1	1	75	2	3	1	1	0	540187	696	4343	671
1	67	2	1	0	250	50	50	625000	1	1	1	0	1	2	0	2	0	0	1	80	0	5	0	1	0	277214	282	275	112
1	105	2	1	1	35	60	40	84000	1	1	1	0	2	0	1	3	1	1	0	85	2	3	1	0	0	620483	357	452	242
1	25	2	1	0	20	20	40	16000	1	0	1	0	3	3	0	1	0	1	0	80	1	3	1	1	0	391264	147	41	362
0	5	9	1	0	20	45	25	22500	1	1	1	0	1	0	1	1	1	0	1	85	1	2	1	0	0	573362	423	1123	178
0	24	6	1	1	35	40	30	42000	1	0	1	0	0	2	1	3	0	0	0	60	1	5	0	0	0	669943	533	312	257
0	49	9	1	0	35	30	50	52500	0	0	1	1	2	3	0	0	1	0	0	90	1	4	1	0	1	465575	404	221	97
0	4	4	1	1	13	36	28	13104	1	0	1	0	3	0	0	3	1	1	0	90	1	5	0	0	0	689683	568	529	253
1	38	2	1	1	26	31	35	28210	1	0	1	0	2	1	0	3	1	0	0	90	1	3	1	0	0	749261	552	958	390
1	66	6	1	0	25	30	40	30000	1	0	1	1	3	1	0	4	0	1	0	80	1	3	1	1	0	722340	699	214	415
0	43	4	1	0	20	70	40	56000	0	0	1	1	3	0	0	0	1	1	1	80	1	3	0	0	1	254754	242	76	603
1	45	2	1	0	24	34	60	48960	1	0	1	0	4	0	1	1	1	1	1	85	1	5	0	0	0	301114	238	84	77
0	43	6	1	0	33	35	32	36960	1	0	1	0	3	2	0	0	1	0	1	45	0	3	1	1	1	679723	526	352	263
0	5	1	1	0	16	44	48	33792	1	0	1	0	4	0	0	1	0	0	0	85	1	0	1	0	0	496436	447	174	108
1	12	3	1	1	20	15	20	6000	1	0	1	1	2	1	0	1	1	0	0	90	1	3	0	0	1	528693	507	169	380
1	19	6	1	4	35	30	40	42000	1	0	1	0	4	2	0	1	1	1	0	70	1	5	1	0	0	364556	350	99	174
0	2	6	1	3	30	30	45	40500	1	0	1	0	2	1	0	3	1	0	0	90	1	3	1	0	0	622945	471	255	446
0	7	6	1	1	20	50	30	30000	1	0	0	0	3	1	0	2	0	1	0	80	1	3	0	1	1	693968	446	580	133
1	29	6	1	0	10	15	15	2250	1	0	1	0	3	2	0	4	1	0	0	80	1	0	0	1	1	522304	353	222	164
0	18	2	1	0	30	90	30	81000	1	1	0	0	4	0	0	0	1	0	0	90	1	2	0	0	0	657028	295	345	232
1	75	9	1	4	45	90	60	243000	1	0	1	0	1	1	0	1	1	1	0	90	1	3	0	1	1	222280	148	299	20
0	4	6	1	0	20	40	40	32000	1	0	1	1	4	2	1	5	1	0	0	90	0	2	0	1	0	363171	464	228	21
1	86	4	1	1	30	45	24	32400	1	0	1	1	1	1	0	1	1	1	1	61	1	0	1	1	1	30892	496	1202	0
0	2	6	1	4	35	30	40	42000	1	1	0	0	1	1	1	6	1	0	1	87	1	2	1	1	0	448745	930	70	234
1	38	2	1	4	23	23	45	23805	1	0	1	0	2	1	0	4	1	1	1	60	1	3	0	0	1	457550	239	100	283
0	38	6	1	4	28	30	40	33600	1	1	1	1	3	3	0	1	1	1	1	80	2	3	1	1	0	505168	305	388	114
0	4	5	1	1	18	36	45	29160	1	0	1	0	4	1	1	2	1	0	1	93	0	4	0	1	0	754898	439	676	329
0	24	3	1	0	36	40	30	43200	1	1	1	0	2	3	1	2	1	1	1	93	1	5	1	1	1	36012	168	110	0
0	43	6	1	0	30	30	30	27000	1	0	1	0	3	3	0	1	1	0	1	83	1	3	1	1	0	391948	174	162	98
0	6	5	1	0	30	40	30	36000	1	0	1	0	2	2	0	2	1	1	1	98	1	3	1	1	0	523231	586	832	115
1	14	3	1	3	50	30	50	75000	1	0	1	0	2	1	0	0	1	0	0	90	1	1	1	1	0	748426	247	814	258
0	14	6	1	0	30	40	30	36000	1	0	1	1	1	1	0	1	1	0	0	70	1	3	0	0	0	198194	994	382	8
0	40	2	1	0	33	33	33	35937	1	0	1	1	2	1	1	1	1	1	1	95	1	3	1	1	0	73512	535	43	0
0	173	9	1	0	25	35	30	26250	1	0	1	1	3	3	1	1	0	0	0	10	1	3	1	0	0	733543	260	226	197
1	77	9	1	0	31	48	48	71424	1	1	1	1	4	1	0	2	1	1	0	69	1	3	1	0	0	517316	459	96	476
0	48	2	1	0	30	46	33	45540	1	0	1	0	2	0	1	2	0	1	0	80	1	3	1	1	0	704082	1235	1333	619
0	25	7	1	0	30	50	35	52500	1	0	1	0	1	2	0	3	0	0	0	80	1	0	0	1	0	341583	193	140	156
0	11	1	1	1	300	30	25	225000	0	0	1	1	3	3	1	0	0	0	0	38	2	0	0	0	0	595713	423	252	387
0	12	3	1	0	18	28	43	21672	1	0	0	1	0	3	0	2	0	0	0	30	1	2	0	0	0	747396	968	1069	295
0	36	2	1	0	25	80	30	60000	1	0	1	0	1	1	1	0	0	1	0	80	2	3	1	1	0	292193	51	190	168
0	27	11	1	0	25	30	40	30000	1	0	1	0	3	0	1	1	1	1	1	88	2	5	0	0	0	381568	750	513	295
0	15	3	1	0	30	60	30	54000	1	0	1	0	1	2	0	1	0	0	1	78	0	0	1	0	0	425005	268	556	21
0	6	4	1	1	26	55	40	57200	0	0	1	0	4	2	1	1	0	0	1	75	1	0	1	0	0	754362	433	1902	373
0	17	10	1	4	120	140	100	1680000	1	1	1	1	3	2	0	2	1	1	1	97	1	3	1	1	1	272909	360	90	51
1	209	9	1	0	25	60	40	60000	1	0	1	1	0	1	0	0	1	1	1	50	1	3	1	0	0	467456	223	304	207
1	74	2	1	0	26	45	35	40950	1	0	1	0	3	2	1	2	1	1	1	90	1	3	1	0	1	577097	514	208	61
0	29	6	1	0	30	50	35	52500	1	0	1	0	3	3	1	1	1	1	1	70	1	3	1	1	0	410529	151	131	246
0	17	6	1	0	30	50	35	52500	1	0	1	0	3	3	0	1	1	1	1	70	1	3	1	1	0	410529	151	131	246
0	24	8	1	3	30	32	32	30720	1	0	0	0	3	3	0	1	1	1	0	99	1	3	0	1	0	92576	156	78	42
0	14	4	1	0	30	40	44	52800	1	1	0	0	0	3	0	2	0	0	1	88	1	3	1	0	0	295202	476	589	68
0	28	3	1	0	28	45	35	44100	1	1	0	0	3	3	0	1	1	1	1	10	1	3	1	0	0	690495	617	278	304
0	88	3	1	0	20	25	30	15000	1	0	0	0	3	0	0	3	1	1	1	74	1	3	1	1	0	545729	633	436	66
0	29	6	1	1	29	46	46	61364	1	0	1	0	4	1	1	1	1	0	0	60	1	5	0	0	1	137963	214	118	71
0	69	3	1	3	12	41	35	17220	1	0	0	0	4	2	0	1	1	1	1	10	1	3	1	0	0	690495	617	278	304
1	63	10	1	0	34	39	35	46410	1	0	1	0	2	0	0	0	1	0	0	93	0	0	1	1	0	629604	421	330	224
1	122	2	1	0	40	40	50	80000	1	0	1	0	2	3	0	0	1	1	0	100	1	3	0	0	0	700967	356	1628	206
0	62	11	1	4	80	100	100	800000	1	0	1	0	2	1	0	3	1	0	1	71	1	3	1	1	0	709276	205	698	333
1	194	8	1	1	33	44	36	52272	1	0	1	0	3	3	0	1	1	0	0	25	1	5	1	0	1	619233	139	2127	210
0	5	2	1	0	19	52	38	37544	1	0	1	0	2	1	0	3	1	0	0	85	1	2	0	1	0	679963	545	1178	259
1	212	6	1	3	40	48	48	92160	1	0	1	0	3	1	0	2	1	0	1	89	1	5	1	1	0	747314	397	684	424
0	11	10	1	0	25	50	50	62500	1	0	0	0	1	0	0	2	1	1	0	95	1	0	1	0	0	558070	542	317	237
0	25	8	1	1	26	24	32	19968	1	0	1	0	4	1	0	1	1	1	1	88	0	3	1	0	1	13722	724	0	20
0	32	2	1	3	25	30	30	22500	1	0	0	1	3	1	0	6	1	1	1	85	1	5	1	1	1	521365	245	1298	82
1	63	9	1	0	50	70	50	175000	1	0	1	0	1	1	0	2	1	1	0	55	1	4	1	0	1	442183	558	176	19
0	6	2	1	0	15	35	15	7875	1	0	0	1	3	3	0	2	1	1	1	72	0	2	1	1	0	647432	144	410	249
0	49	3	1	0	60	90	60	324000	1	0	1	0	3	3	0	2	1	0	1	97	0	0	1	1	0	344399	391	562	0
0	2	3	1	0	260	40	36	374400	1	0	1	0	2	2	0	2	1	0	0	85	1	3	0	1	0	428660	73	797	158
0	2	3	1	0	60	60	60	216000	1	0	1	0	1	2	0	1	1	1	1	89	1	2	1	1	1	292626	595	468	0
0	37	9	1	0	20	40	28	22400	0	0	1	1	2	1	1	0	1	1	1	75	1	3	1	0	0	308436	340	99	81
0	18	9	1	0	20	36	28	20160	1	0	1	1	2	1	0	0	1	1	1	70	1	3	1	0	0	308436	340	99	81
0	7	2	1	0	25	35	45	39375	1	0	1	0	1	1	1	3	0	1	0	75	1	3	1	1	0	397110	427	456	24
0	27	2	1	0	13	38	38	18772	1	1	1	1	1	0	0	2	1	1	0	90	1	3	0	1	0	323260	319	600	61
1	12	6	1	3	30	35	55	57750	1	1	1	0	1	1	0	2	0	1	0	90	1	5	0	0	0	634909	328	718	203
0	35	6	1	0	25	40	40	40000	1	0	0	1	3	2	0	2	0	0	0	80	1	0	0	0	1	601107	343	552	191
0	2	6	1	4	25	80	30	60000	1	0	1	0	4	0	0	3	0	0	0	80	1	3	0	1	0	700620	101	164	289
0	25	2	1	0	30	40	30	36000	1	0	1	0	0	3	0	2	1	1	0	40	1	3	0	1	0	466941	385	186	167
0	17	2	1	1	30	30	40	36000	1	0	1	0	3	1	0	6	1	1	0	95	1	3	0	1	0	736298	150	1011	318
1	33	2	1	0	25	39	34	33150	0	0	1	0	4	1	0	2	1	0	0	90	0	0	0	1	0	12824	44	300	0
0	11	2	1	1	30	40	60	72000	1	0	1	0	1	2	0	3	1	0	0	99	0	0	0	1	0	583865	901	1350	263
1	41	6	1	1	40	30	50	60000	1	0	1	0	2	2	0	0	1	1	0	80	1	3	1	0	0	551044	278	224	246
0	2	3	1	0	18	40	40	28800	1	0	1	0	4	1	0	4	0	1	1	84	1	3	1	0	0	597573	398	105	144
0	26	11	1	4	30	47	54	76140	1	0	1	0	4	1	0	0	1	1	0	80	2	3	1	0	1	81328	99	1949	0
1	7	3	1	0	20	35	45	31500	1	0	1	0	3	3	0	3	0	1	0	85	1	5	1	1	0	746659	1320	202	73
0	64	8	1	0	20	30	20	12000	1	0	1	1	3	2	0	2	0	0	1	80	1	3	1	1	0	408121	58	3960	49
0	153	3	1	3	30	40	40	48000	1	0	0	0	4	3	0	3	1	1	1	93	1	5	1	1	0	399929	269	146	108
1	73	2	1	0	30	45	60	81000	0	0	1	0	2	2	0	0	1	0	0	80	1	5	0	1	0	193134	211	129	46
0	4	4	1	4	30	30	30	27000	1	0	1	1	1	2	0	1	1	1	0	80	1	3	0	0	0	785083	531	510	536
0	2	11	1	0	30	50	50	75000	1	1	1	1	3	2	1	1	0	1	0	30	1	3	1	0	0	735240	321	412	544
0	2	8	1	0	450	45	35	708750	1	1	0	0	3	1	1	3	1	0	0	70	1	0	1	1	0	738353	540	1035	319
1	127	7	1	0	40	50	30	60000	1	0	1	1	3	2	0	3	1	1	1	80	1	3	1	0	1	407594	439	130	305
0	31	8	1	0	40	50	55	110000	0	0	1	1	2	2	1	3	1	1	1	85	1	3	1	1	1	101379	310	22	47
0	85	6	1	1	30	35	45	47250	1	0	1	0	1	2	0	2	1	0	1	81	1	3	0	1	0	724297	344	787	267
1	39	1	1	0	25	35	50	43750	1	0	1	0	3	1	0	3	1	1	1	70	2	3	1	0	1	773455	933	521	379
1	39	10	1	0	16	16	17	4352	1	1	1	1	1	1	0	3	1	0	0	90	1	2	0	0	0	744812	503	873	246
0	1	3	1	3	46	40	46	84640	1	0	1	0	1	3	0	3	1	0	0	90	1	5	1	0	0	230780	402	132	44
0	27	6	1	0	60	80	80	384000	1	0	1	1	3	1	0	5	0	1	0	90	1	0	0	0	0	463708	352	62	303
0	1	4	1	3	35	45	45	70875	1	0	1	0	1	0	0	0	1	0	0	80	1	3	1	0	0	751513	679	361	503
0	6	3	1	0	40	50	40	80000	1	0	1	0	3	0	1	3	0	0	0	100	0	2	0	1	1	181060	126	42	18
0	49	8	1	0	30	50	50	75000	1	0	1	0	2	2	0	1	1	0	1	84	1	0	1	1	0	32028	360	162	0
1	39	3	1	0	23	76	76	132848	1	0	1	0	1	0	1	2	0	1	1	70	1	3	1	1	0	260400	264	227	48
0	1	2	1	0	60	70	50	210000	1	0	1	0	3	2	1	2	1	1	0	40	1	3	1	1	1	772964	270	1296	716
0	17	3	1	1	20	30	30	18000	1	0	1	0	2	0	0	4	1	1	0	75	0	4	0	1	0	709722	504	221	402
0	12	2	1	0	25	35	40	35000	1	0	1	0	1	3	0	3	1	0	1	35	1	3	1	1	0	359484	97	547	158
1	196	4	1	1	61	61	61	226981	1	0	1	0	2	3	0	3	1	0	0	75	1	0	0	0	0	489424	151	243	184
0	24	2	1	0	80	60	80	384000	1	0	1	0	3	1	1	3	0	0	1	91	1	3	1	1	1	446113	767	104	542
1	38	6	1	1	32	40	40	51200	1	0	1	0	1	2	0	2	1	1	0	75	2	3	1	1	0	604811	316	255	293
0	15	4	1	0	30	40	60	72000	1	0	1	0	3	3	0	2	1	1	0	88	1	0	1	1	0	597203	1147	508	177
0	1	3	1	0	20	30	30	18000	1	0	1	0	1	2	0	1	1	1	1	89	0	0	1	1	1	80427	322	126	2
0	1	8	1	0	20	40	60	48000	1	0	1	1	1	1	0	1	1	0	1	94	1	0	0	0	0	112711	221	297	0
1	12	2	1	4	40	40	40	64000	0	1	1	1	0	2	0	2	0	1	0	25	1	3	1	1	1	315118	262	1676	263
0	3	11	1	3	25	33	28	23100	1	0	1	1	2	1	0	4	1	1	0	95	0	1	1	1	1	533498	204	1370	211
1	46	3	1	0	15	50	50	37500	1	0	0	0	3	3	1	4	1	0	1	70	0	3	1	1	0	716991	758	728	379
0	15	7	1	0	30	55	48	79200	1	0	1	1	1	1	0	2	1	1	0	70	1	3	1	0	1	732497	75	457	114
0	38	2	1	0	16	18	12	3456	1	0	1	1	0	0	0	1	1	0	0	95	1	5	0	1	0	363245	245	210	208
0	5	9	1	0	30	30	40	36000	1	0	1	0	1	2	0	4	0	0	1	65	0	2	0	1	0	699937	780	307	317
1	48	8	1	1	20	40	50	40000	1	0	1	1	1	1	0	2	1	1	0	76	1	3	0	0	0	413937	231	153	346
0	12	6	1	0	20	35	40	28000	1	0	1	0	3	1	0	0	1	1	0	60	0	5	1	0	1	688972	347	360	270
0	85	2	1	0	15	30	45	20250	0	0	1	0	3	2	0	0	1	1	1	80	1	5	0	1	0	782948	505	473	665
0	97	2	1	0	30	50	35	52500	1	0	1	0	2	1	0	3	0	1	1	73	1	2	1	0	0	744615	390	721	391
0	27	2	1	0	25	30	40	30000	1	1	1	0	1	1	1	1	1	1	0	80	2	3	0	0	1	532384	496	238	33
0	24	6	1	1	29	38	33	36366	0	0	1	1	0	1	0	0	0	0	0	50	1	3	1	0	1	507753	267	293	207
0	209	2	1	0	15	26	26	10140	0	0	1	0	2	1	0	2	0	1	0	80	0	0	0	0	1	486492	435	124	127
0	8	3	1	0	20	30	50	30000	0	0	1	1	3	3	0	2	1	1	1	94	1	5	1	0	0	698531	621	481	91
0	40	2	1	0	20	50	50	50000	1	0	1	1	3	0	1	4	1	0	1	88	1	3	0	1	0	387919	319	169	155
1	8	3	1	0	20	30	75	45000	1	0	1	1	2	1	0	2	1	1	1	94	1	3	1	0	0	698531	621	481	91
0	1	4	1	3	35	40	45	63000	1	0	0	0	1	2	0	2	1	0	0	80	2	3	1	0	1	455441	243	7247	146
0	88	3	1	0	36	40	40	57600	1	0	1	0	1	2	0	1	1	0	1	85	2	3	1	0	0	413175	64	171	55
0	29	11	1	1	25	75	50	93750	0	1	0	0	0	0	0	3	1	0	0	80	0	0	0	0	0	396341	139	87	130
0	18	8	1	4	40	40	40	64000	1	1	0	0	0	1	0	2	1	1	1	22	1	0	0	0	0	694563	1939	446	301
0	12	3	1	0	30	36	61	65880	1	0	1	0	3	1	0	1	1	0	1	67	1	3	1	0	0	424915	529	162	100
1	181	9	1	0	26	50	36	46800	1	0	1	0	2	3	0	2	1	1	0	90	0	5	0	0	0	409568	93	84	300
0	1	5	1	4	40	50	50	100000	1	0	1	0	0	2	0	1	0	0	0	80	1	3	0	1	0	742119	840	910	70
1	195	6	1	0	25	20	38	19000	1	0	1	0	4	1	1	4	0	1	0	91	2	3	1	1	0	463291	387	295	231
1	60	9	1	3	15	25	100	37500	0	0	1	1	1	1	1	1	0	1	0	15	1	3	1	1	0	261055	506	186	152
1	63	6	1	0	25	25	38	23750	1	0	1	0	4	2	1	4	0	1	0	91	2	3	0	1	0	463291	387	295	231
0	12	9	1	1	50	80	50	200000	1	0	1	0	1	0	0	2	1	0	1	90	2	3	0	1	0	697822	56	818	246
1	26	8	1	0	25	40	40	40000	1	1	1	0	4	2	0	1	1	1	0	25	1	3	1	0	0	758132	585	429	487
1	29	7	1	0	20	90	90	162000	1	1	1	1	0	0	1	4	1	1	0	70	1	3	0	0	1	699218	130	566	325
0	13	4	1	0	50	60	60	180000	1	1	0	0	4	0	0	4	1	0	0	90	1	0	1	0	1	68952	187	50	21
0	17	4	1	0	28	30	50	42000	1	0	1	0	2	2	0	0	1	1	1	99	1	3	1	0	0	232391	123	10000	42
1	30	2	1	0	40	45	65	117000	1	0	1	0	2	2	0	3	1	1	1	90	2	5	1	1	0	352802	389	195	148
0	41	2	1	4	30	30	45	40500	1	0	1	1	2	1	0	2	0	0	1	71	1	3	0	1	1	296562	1080	28	268
1	35	6	1	0	34	60	40	81600	1	0	1	0	1	3	1	1	1	1	0	80	2	3	1	0	0	212112	229	49	42
1	7	3	1	1	61	122	61	453962	1	1	1	1	1	1	0	3	1	1	0	60	1	3	0	0	1	570109	379	580	56
1	125	3	1	0	31	41	30	38130	1	0	1	0	1	2	0	2	1	1	1	90	1	3	0	1	0	746841	429	455	347
0	14	5	1	0	30	30	45	40500	1	0	1	0	2	1	1	2	0	1	0	80	2	3	0	1	0	504617	650	1295	160
0	14	3	1	0	20	80	50	80000	0	1	0	1	3	2	1	0	1	0	0	40	0	3	1	1	0	553032	759	204	241
0	19	9	1	1	30	40	30	36000	1	0	1	0	1	2	0	1	1	0	1	94	0	4	1	0	0	376364	1033	84	185
0	13	6	1	1	220	28	42	258720	1	1	0	1	1	2	1	6	1	1	0	30	1	2	1	0	0	785083	643	611	535
0	1	3	1	0	25	50	100	125000	1	0	1	0	3	0	0	2	1	1	1	94	1	0	1	1	1	67445	398	36	6
0	34	2	1	0	30	40	50	60000	1	0	1	0	1	1	0	1	1	1	0	80	1	3	1	1	0	666136	260	593	96
0	12	6	1	0	40	40	40	64000	1	0	0	0	1	3	0	1	1	0	0	50	1	3	1	0	0	429125	503	114	457
1	2	4	1	1	40	40	60	96000	1	0	1	0	1	2	1	0	1	0	1	95	1	3	1	0	0	772519	604	1241	307
0	43	4	1	0	20	40	40	32000	1	0	1	1	2	1	1	6	1	1	1	29	1	3	1	0	0	523421	724	353	91
0	31	4	1	0	32	96	48	147456	0	0	1	1	2	3	1	6	1	1	0	40	1	0	0	0	0	523421	724	353	91
0	48	8	1	0	30	40	50	60000	1	0	1	1	1	2	0	1	1	0	0	50	2	3	1	1	0	324733	479	125	21
0	2	2	1	4	20	66	53	69960	1	0	1	1	4	1	1	0	1	0	0	85	1	2	0	0	0	434801	216	534	89
0	6	4	1	0	25	42	52	54600	1	0	0	0	2	3	1	3	1	1	0	85	2	1	1	1	1	782566	1004	776	465
0	21	6	1	1	20	50	40	40000	1	0	1	0	2	1	0	3	1	0	1	78	1	5	0	1	0	167342	183	51	16
0	21	8	1	0	25	45	45	50625	1	0	1	0	4	3	0	4	1	0	1	74	1	3	0	1	0	659356	226	1154	182
0	3	4	1	0	25	60	60	90000	1	0	1	1	2	2	0	0	1	0	1	94	1	2	1	0	0	175174	107	1361	52
1	126	2	1	3	40	50	60	120000	1	0	1	0	2	3	0	2	0	0	0	40	1	3	0	0	1	585829	387	1147	132
0	12	2	1	0	25	50	30	37500	1	0	1	1	1	3	0	2	1	1	1	89	0	0	0	1	0	465907	46	163	212
0	1	2	1	4	0	60	80	0	1	0	0	0	2	3	0	4	1	1	0	75	1	1	0	1	0	755162	685	2171	344
0	26	3	1	1	18	50	30	27000	1	0	1	0	4	1	0	3	1	0	1	70	1	5	1	1	0	546591	542	514	162
0	1	8	1	0	45	45	50	101250	1	0	1	1	4	2	1	2	1	0	0	50	1	3	0	1	0	621038	317	215	490
1	52	6	1	0	30	50	60	90000	1	0	1	0	1	2	0	3	1	1	1	85	2	3	1	0	0	207383	349	94	66
1	22	8	1	4	200	100	20	400000	1	0	0	0	0	2	0	2	1	1	0	70	1	3	1	0	0	529574	186	338	34
1	13	4	1	0	32	60	40	76800	1	0	1	0	2	0	1	4	1	1	0	79	1	3	1	1	0	589176	206	860	155
0	17	4	1	4	20	60	90	108000	1	0	1	1	4	3	0	1	0	0	0	65	1	3	0	0	0	170527	227	317	9
0	1	3	1	0	25	45	45	50625	1	0	0	1	1	2	0	3	1	0	0	75	0	2	0	0	1	421759	327	490	137
0	16	2	1	0	20	15	30	9000	1	0	1	0	1	2	0	3	1	1	1	89	1	5	1	1	1	778504	1151	1803	793
1	3	2	1	0	30	40	50	60000	1	0	1	0	2	3	0	1	1	1	0	95	1	1	0	0	0	682837	101	948	193
1	12	6	1	0	60	50	30	90000	1	0	1	0	2	0	0	2	1	1	0	80	1	2	0	0	0	662658	837	920	38
0	26	2	1	0	20	25	25	12500	0	1	0	1	1	0	1	0	0	0	0	5	1	3	1	1	0	623763	293	1306	416
0	0	3	1	3	30	60	60	108000	1	0	1	0	2	0	0	2	1	1	0	80	1	2	0	0	0	665103	241	272	348
0	16	10	1	0	25	100	40	100000	1	0	0	0	1	1	0	1	0	0	1	52	1	5	0	0	1	398631	96	807	171
0	39	11	1	1	15	40	40	24000	1	1	1	0	3	2	0	4	1	1	0	70	1	3	1	1	0	490724	185	167	283
0	14	1	1	0	20	30	30	18000	1	0	1	0	3	0	0	1	1	0	0	100	1	0	0	0	0	610746	1074	688	144
1	28	8	1	0	25	60	70	105000	1	0	1	0	1	3	1	1	1	1	0	80	2	3	1	0	0	552489	841	219	249
0	63	2	1	0	40	70	40	112000	1	1	1	1	3	3	0	3	1	0	0	95	1	0	0	1	0	723160	625	343	343
1	36	4	1	1	32	35	65	72800	1	0	1	0	0	3	1	2	1	1	1	89	1	3	1	1	0	572320	0	2627	91
0	15	2	1	0	65	65	70	295750	1	0	1	0	2	2	0	0	1	0	0	100	1	0	1	0	0	233680	159	71	76
0	8	9	1	3	40	38	38	57760	1	0	1	0	1	1	0	2	1	0	1	73	2	2	1	0	0	243722	416	54	40
1	57	9	1	4	50	50	100	250000	1	0	1	1	3	1	0	3	1	1	1	85	1	3	1	1	0	510874	105	430	152
0	33	3	1	0	25	60	40	60000	1	0	0	0	1	0	1	3	1	1	0	90	2	5	0	1	0	73120	251	420	19
0	4	3	1	0	30	50	30	45000	0	0	1	0	2	0	0	1	1	1	0	80	1	3	1	1	0	616078	165	492	182
0	13	9	1	0	45	45	45	91125	1	0	1	0	1	1	0	3	1	0	0	80	1	4	0	0	0	466705	309	331	176
1	27	2	1	0	17	95	70	113050	1	1	1	1	1	1	0	0	1	0	0	80	1	3	0	1	0	173655	139	167	40
1	17	10	1	4	120	120	100	1440000	1	1	0	1	3	2	0	3	1	1	1	93	1	3	1	1	1	272909	360	90	51
1	48	7	1	1	35	40	40	56000	0	0	1	1	2	2	0	1	1	0	0	40	1	0	0	1	1	489049	538	0	368
1	33	3	1	0	25	30	45	33750	1	1	1	0	4	3	0	3	1	1	0	90	1	3	0	1	0	472427	293	164	218
0	51	8	1	0	15	40	30	18000	1	0	1	0	2	1	1	10	1	0	1	67	0	5	1	0	0	311716	194	220	158
0	24	6	1	0	30	40	30	36000	1	0	1	0	4	1	1	2	1	1	0	80	1	4	0	1	0	757706	373	1294	370
0	25	7	1	0	20	35	26	18200	1	0	0	1	3	2	1	1	1	1	0	95	1	3	0	0	0	609876	210	338	2081
0	24	2	1	0	400	30	40	480000	1	1	0	1	3	3	0	3	0	1	1	85	1	0	0	0	0	415115	352	129	93
0	25	8	1	0	40	40	60	96000	1	0	1	1	4	2	1	1	1	0	0	61	2	3	1	0	0	785083	2080	1509	710
1	24	4	1	0	40	50	30	60000	1	0	1	0	0	0	0	2	1	0	0	90	1	5	1	1	1	562386	326	6469	102
0	7	6	1	0	25	38	45	42750	1	0	1	0	3	3	0	1	0	1	0	85	0	3	0	1	1	36405	626	0	276
1	41	6	1	1	30	50	50	75000	1	0	1	0	3	1	1	2	1	1	0	95	1	5	1	1	0	153325	1039	9	28
0	0	1	1	4	25	25	30	18750	1	0	1	0	2	2	0	3	1	0	0	94	1	0	1	0	1	241328	336	63	65
1	89	6	1	0	350	45	46	724500	1	1	0	1	2	3	0	2	1	0	1	80	2	3	0	0	0	374217	112	64	487
0	1	3	1	0	17	44	32	23936	1	1	1	0	3	2	0	3	1	0	0	70	1	2	0	1	0	639696	543	442	255
0	41	11	1	1	450	70	45	1417500	1	0	1	0	3	2	1	2	0	1	0	40	2	3	1	0	1	577065	594	553	64
0	2	6	1	0	20	35	35	24500	0	0	1	1	4	3	0	1	0	0	0	100	1	3	0	1	0	541397	189	106	231
1	1	3	1	0	50	50	30	75000	1	0	1	1	0	1	0	1	1	1	1	65	1	3	1	1	0	605598	207	220	220
1	24	6	1	4	25	40	30	30000	1	0	1	1	0	0	0	3	1	1	1	82	0	5	1	1	1	704865	435	388	347
0	0	2	1	1	20	40	40	32000	1	0	1	0	1	0	0	1	0	0	1	89	1	5	0	0	0	301204	196	882	19
0	39	2	1	1	30	30	40	36000	1	0	1	0	4	1	0	2	1	0	1	83	0	3	1	1	0	517021	51	776	415
0	40	10	1	0	50	80	60	240000	0	0	0	1	3	1	0	0	0	1	1	41	1	3	1	0	0	485756	475	224	189
0	0	5	1	3	240	20	40	192000	1	0	1	0	2	1	0	2	0	0	0	95	1	3	1	1	0	586314	87	665	340
0	0	2	1	0	23	46	36	38088	1	0	1	0	0	1	1	2	0	0	1	84	1	5	1	1	0	344973	66	1162	197
0	157	11	1	0	30	50	35	52500	1	0	1	0	3	2	0	1	1	0	1	65	2	0	0	1	0	26465	5	16	219
1	11	2	1	0	15	40	60	36000	1	0	1	1	1	2	0	1	1	1	1	94	1	3	1	1	0	582524	1064	213	255
0	0	8	1	0	60	90	90	486000	1	0	0	1	3	1	0	1	1	0	1	49	2	2	1	1	0	234785	8	1319	60
0	141	9	1	0	300	60	40	720000	1	0	1	0	3	0	0	4	0	1	0	50	1	3	0	1	0	472906	448	848	52
0	29	2	1	1	36	66	66	156816	1	0	1	0	2	2	0	2	0	1	0	70	2	3	1	0	0	193351	182	236	39
1	36	9	1	0	40	40	60	96000	1	0	1	1	4	3	0	1	1	1	0	90	1	3	1	0	0	319161	337	108	87
1	48	2	1	1	30	40	30	36000	0	0	1	1	4	0	0	0	1	0	0	95	1	3	1	1	0	590844	427	204	55
0	30	8	1	4	20	50	50	50000	1	0	1	0	3	0	0	2	1	0	1	79	2	3	1	1	1	702456	512	1012	89
1	36	3	1	0	30	60	50	90000	1	0	1	1	4	0	0	2	0	0	0	76	0	0	0	0	0	750093	805	541	353
1	14	2	1	4	38	46	60	104880	1	0	1	0	1	2	0	1	1	0	1	88	0	4	0	0	0	699789	388	1207	107
1	291	5	1	4	30	55	60	99000	1	0	0	0	3	0	0	2	0	1	1	90	1	5	0	1	0	295218	160	89	53
1	69	2	1	1	20	50	20	20000	1	1	1	0	3	0	0	2	0	0	1	91	2	3	1	1	1	550360	236	216	246
0	11	6	1	0	40	60	15	36000	1	0	1	1	3	3	0	0	0	0	1	62	1	3	0	0	0	388275	27	206	122
1	162	8	1	4	12	20	180	43200	1	0	0	1	1	3	0	5	1	1	1	55	0	3	1	1	0	393225	374	880	177
0	0	2	1	0	30	40	30	36000	1	0	1	1	3	2	0	1	0	0	0	80	1	0	0	1	1	781241	1101	550	494
1	28	2	1	0	36	50	36	64800	1	0	1	0	2	2	0	3	1	1	1	78	0	3	0	1	1	762741	321	1045	424
1	25	8	1	0	15	60	60	54000	1	1	1	0	3	2	0	0	1	0	0	70	1	5	1	0	0	745743	599	484	651
1	48	7	1	1	40	65	45	117000	1	0	1	0	2	2	0	2	1	0	1	88	1	5	0	0	0	519842	166	386	68
1	17	6	1	0	30	70	20	42000	1	0	0	0	1	3	0	2	1	1	0	70	0	3	1	1	1	264866	474	25	30
1	25	9	1	4	25	30	45	33750	1	0	1	0	1	0	0	2	1	1	0	85	0	1	0	0	0	710994	359	661	437
0	2	2	1	0	34	48	42	68544	1	0	0	1	3	2	1	0	1	0	0	85	1	0	1	1	0	785083	821	1431	688
0	22	2	1	0	15	60	30	27000	1	0	1	1	1	3	0	0	1	0	1	90	0	2	0	0	1	538705	367	367	184
0	54	2	1	0	30	40	60	72000	1	0	1	0	4	1	0	2	0	0	1	70	1	2	0	1	0	484378	106	1108	138
0	13	9	1	0	40	35	45	63000	0	1	1	1	0	0	0	2	1	0	1	91	1	3	1	1	1	65577	198	59	10
1	37	3	1	0	40	60	50	120000	1	0	1	1	3	1	1	3	1	1	0	95	1	3	0	1	0	655961	370	607	152
0	3	3	1	4	30	100	50	150000	1	0	0	0	1	1	0	2	1	1	0	27	1	3	0	0	1	729885	444	814	205
0	26	3	1	0	20	35	35	24500	1	1	1	0	1	2	1	3	1	1	0	80	1	3	0	1	0	613077	635	420	87
0	42	9	1	3	25	30	40	30000	1	0	1	0	1	1	0	1	1	1	0	75	1	0	1	1	0	752256	504	427	364
1	27	9	1	4	25	40	50	50000	1	0	1	0	1	1	0	2	0	0	1	79	0	5	0	1	0	770730	575	768	149
1	38	9	1	0	45	45	50	101250	0	0	1	1	1	1	0	2	1	1	1	95	2	3	0	0	0	699688	1133	379	165
0	25	3	1	4	25	30	55	41250	1	1	1	0	1	1	0	0	1	1	0	90	2	2	1	0	0	272130	77	2253	130
0	30	6	1	0	25	35	50	43750	1	1	1	0	0	1	0	2	1	1	1	91	1	3	0	0	0	531861	171	127	591
1	97	6	1	4	35	35	55	67375	1	0	1	0	2	3	0	2	0	1	0	95	1	3	1	0	0	772399	907	908	379
0	15	2	1	0	18	30	18	9720	1	1	1	0	1	1	1	3	1	0	0	90	1	3	1	1	1	446113	767	104	542
0	1	2	1	0	40	60	60	144000	1	0	1	1	3	0	0	1	0	1	0	95	1	3	1	1	0	501007	873	263	104
0	40	2	1	0	20	40	30	24000	1	0	1	1	1	3	1	2	1	1	1	78	0	3	1	1	0	553428	263	256	414
1	36	10	1	0	25	48	38	45600	1	1	1	1	3	3	1	3	1	1	0	85	2	3	1	1	0	615726	474	241	384
0	2	2	1	0	20	60	60	72000	1	0	1	0	2	1	0	3	0	0	0	40	2	2	1	0	0	419744	24	693	264
0	0	2	1	1	30	60	40	72000	1	0	1	0	3	0	1	0	1	0	1	78	1	0	0	1	0	463389	3176	1430	169
1	41	5	1	1	50	60	70	210000	1	0	1	1	1	2	0	3	1	1	0	85	1	3	1	1	0	739440	1528	442	303
0	2	9	1	0	30	60	40	72000	1	0	1	0	2	3	1	1	1	0	0	80	1	3	1	0	0	566546	130	228	156
0	9	6	1	4	18	70	40	50400	0	0	0	1	4	2	0	3	1	0	0	90	1	3	1	1	0	620617	194	864	157
1	42	4	1	0	30	60	60	108000	1	1	1	0	3	0	0	2	1	1	1	75	1	5	1	0	0	513256	341	2196	106

## Sheet: WINTER
WINTER_USE_BINARY	MONTHSINSTALLED	REGION	TYPE	MATERIAL	HEIGHT	WIDTH	DEPTH	CAPACITY	FRONTORBACK	HARDSTANDING	SHELTERED	DISTANCEBUILDING	FACING	ORIENTATION	RAISED	CONNECTED	FRONTBACKACCESS	OTHERNESTS	POND	GOOD_HAB	BEDDING	HEDGEHOGFOOD	BIRDFOOD	BADGERFOX	DOGS	URBAN500	WOODDIST	ARABLEDIST	GRASSDIST
1	25	4	0	0	23	52	40	47840	1	0	1	0	1	1	1	6	1	1	0	80	2	3	1	1	0	646712	589	1610	172
1	45	3	0	0	23	52	40	47840	1	0	1	1	2	1	0	2	0	1	0	75	1	3	0	0	0	584018	645	908	344
1	12	8	0	0	20.5	45	35	32287.5	1	0	1	0	1	1	0	1	1	0	0	89	1	2	1	0	0	595921	304	242	155
1	35	2	0	2	25	43	50	53750	1	0	1	1	1	3	0	7	1	0	0	87	1	4	1	1	0	372912	421	167	41
0	4	2	0	2	25	43	50	53750	1	0	1	0	3	3	0	2	1	1	0	80	0	3	1	0	0	570962	218	506	230
0	49	6	0	2	25	43	50	53750	1	0	1	0	2	3	0	2	1	1	0	93	1	5	1	1	1	150322	83	133	26
0	2	6	0	1	35	60	46	96600	1	0	1	0	0	2	0	1	1	0	0	60	1	3	0	0	0	629207	377	43	316
1	13	6	0	1	35	60	46	96600	1	0	1	0	2	1	0	2	0	0	1	80	1	3	1	1	0	351599	370	22	104
1	13	11	0	1	35	60	46	96600	1	0	0	0	1	1	0	1	1	0	0	45	1	3	1	1	0	373939	47	85	510
1	138	9	0	0	19.5	39	41	31180.5	1	0	1	0	1	3	0	4	1	1	1	89	0	0	1	1	0	679232	245	1259	352
1	85	4	0	2	25	43	50	53750	1	0	1	0	1	2	1	1	1	0	1	70	1	3	1	1	0	558949	502	7199	118
0	9	6	0	0	23	52	40	47840	1	0	1	0	3	3	0	2	1	0	0	80	1	2	1	0	0	785083	1736	956	624
1	38	7	0	0	30	36	46	49680	1	0	1	1	1	3	1	2	0	1	0	90	2	3	1	1	0	785082	564	672	2779
0	19	3	0	2	25	43	50	53750	0	0	1	1	2	0	0	0	1	1	1	50	1	3	0	1	0	466102	1025	192	105
0	3	7	0	2	25	43	50	53750	1	0	1	0	3	2	0	1	1	0	0	75	0	3	0	1	1	382773	402	303	292
1	29	2	0	0	19	42	35	27930	1	0	1	0	1	1	0	1	1	1	0	75	2	3	1	1	0	637389	539	547	448
1	40	4	0	0	30	36	46	49680	1	0	1	0	2	1	0	0	1	1	0	40	1	3	1	1	0	696944	350	1395	269
0	14	9	0	2	25	43	50	53750	1	0	1	0	2	2	0	2	1	0	1	79	1	4	0	0	0	737606	718	763	328
1	91	2	0	2	25	43	50	53750	1	0	1	0	2	2	0	1	1	0	0	100	1	5	1	1	0	618271	308	251	299
1	12	2	0	1	35	60	46	96600	1	0	1	1	4	1	1	3	1	0	0	99	1	3	0	1	0	440611	469	313	70
0	6	3	0	0	20.5	45	35	32287.5	1	0	1	0	2	1	0	0	1	1	0	70	1	3	1	1	1	785083	850	761	758
1	17	8	0	0	19.5	39	41	31180.5	1	0	1	0	4	2	0	3	1	1	1	90	1	3	1	1	0	567043	242	1016	296
0	8	2	0	0	19.5	39	41	31180.5	1	0	1	0	3	3	0	2	0	1	1	90	1	3	0	1	0	748829	549	531	354
0	3	2	0	2	22	53	59	68794	1	0	0	0	3	3	0	2	1	0	0	80	1	2	0	1	0	637686	195	452	82
0	3	3	0	2	22	53	59	68794	1	0	1	1	2	1	0	1	0	1	0	75	0	2	1	0	1	658537	408	737	73
1	14	5	0	0	23	52	40	47840	1	0	0	1	2	2	0	2	1	1	0	90	1	3	1	1	1	751564	550	1754	376
1	121	2	0	0	20.5	45	35	32287.5	1	0	0	1	1	1	0	2	0	1	1	80	1	3	1	0	0	406532	589	84	148
1	28	8	0	0	20.5	45	35	32287.5	1	0	1	0	1	1	0	3	1	1	0	95	2	3	0	1	0	537546	169	638	523
1	59	5	0	0	33	22	45	32670	0	0	1	0	2	2	0	1	1	1	0	100	0	3	0	1	1	593347	352	328	157
1	30	2	0	0	19	42	35	27930	1	1	1	1	3	0	1	1	1	0	0	80	1	3	1	0	1	618295	108	222	432
0	4	6	0	0	23	52	40	47840	1	0	1	0	3	1	0	4	1	1	0	80	2	2	0	1	0	254526	506	30	57
1	23	4	0	0	33	22	45	32670	1	0	1	0	2	1	0	1	1	0	1	55	1	5	1	1	0	711247	275	925	249
0	41	6	0	2	22	53	59	68794	1	0	0	1	1	0	0	2	0	1	0	100	1	5	1	1	0	352361	361	34	373
0	6	8	0	0	33	22	45	32670	1	0	0	1	1	0	0	2	1	1	0	90	0	2	0	0	0	645201	166	715	182
1	14	10	0	2	25	43	50	53750	1	0	1	1	1	1	0	2	1	1	1	87	2	3	1	0	1	443088	430	1897	16
0	4	2	0	0	19	42	35	27930	1	0	1	0	3	2	0	2	1	0	0	95	0	0	1	0	0	655651	566	307	276
0	3	3	0	0	20.5	45	35	32287.5	1	1	1	0	1	0	0	2	1	0	0	75	1	0	1	0	0	257611	320	77	89
1	25	9	0	2	22	53	59	68794	1	0	1	0	1	1	0	3	1	1	1	80	1	3	1	0	0	713910	781	412	119
1	28	4	0	2	22	53	59	68794	1	0	0	1	0	0	0	2	1	1	1	80	1	3	1	0	0	620101	481	549	188
1	89	2	0	0	20.5	45	35	32287.5	1	0	0	1	3	3	0	2	1	1	0	90	2	3	1	1	0	469310	288	131	24
1	12	6	0	0	20.5	45	35	32287.5	1	0	1	0	1	2	0	1	1	0	0	90	2	3	1	0	0	674553	727	399	319
1	26	8	0	0	19.5	39	41	31180.5	1	0	1	0	1	0	0	3	1	1	1	77	1	5	0	1	0	511643	754	65	73
1	14	6	0	2	22	53	59	68794	1	0	1	0	2	2	0	2	1	0	0	90	1	3	0	1	0	626010	563	814	76
1	29	2	0	2	25	43	50	53750	1	0	1	1	4	3	0	4	1	0	0	90	1	3	1	1	0	690218	578	360	214
0	18	4	0	0	30	36	46	49680	1	0	1	0	1	1	0	2	0	0	1	80	0	0	1	1	0	698754	787	446	325
0	114	6	0	2	25	43	50	53750	1	0	1	0	3	3	0	3	1	0	0	85	2	5	1	0	0	568022	276	392	251
0	5	4	0	0	19.5	39	41	31180.5	1	0	1	0	2	3	0	1	1	0	0	100	0	5	1	0	0	550004	438	6463	108
1	12	11	0	2	22	53	59	68794	0	0	1	1	1	2	0	0	1	1	0	30	1	3	1	0	1	655728	1494	3358	268
0	26	3	0	2	25	43	50	53750	1	0	0	1	1	2	0	1	1	0	0	70	0	0	1	0	0	410697	237	734	108
1	13	8	0	0	30	36	46	49680	1	0	1	0	2	2	0	3	1	1	0	100	1	3	1	0	1	584634	287	304	256
0	6	11	0	0	20.5	45	35	32287.5	1	0	1	0	3	1	0	2	1	0	0	60	1	2	0	0	0	602639	102	26	323
1	73	3	0	0	30	36	46	49680	1	0	0	0	0	1	0	2	1	1	0	95	1	5	1	0	0	145601	522	21	48
0	5	7	0	1	35	60	46	96600	1	0	1	0	3	1	0	1	1	0	0	88	1	2	0	1	1	499273	119	152	1593
1	37	2	0	0	33	22	45	32670	1	1	0	0	1	1	0	2	0	1	0	95	1	3	1	1	0	769016	598	2119	399
0	16	2	0	2	22	53	59	68794	1	0	1	0	1	3	0	5	1	0	1	80	0	0	0	1	0	759224	1997	219	577
1	37	2	0	2	25	43	50	53750	1	0	1	0	2	2	0	1	1	1	1	84	1	3	1	0	1	771000	799	645	111
1	27	3	0	0	30	36	46	49680	1	0	1	0	1	2	1	1	1	1	0	90	1	4	0	0	0	527443	322	329	20
1	1217	2	0	1	35	60	46	96600	1	0	1	0	2	3	1	1	1	1	0	100	2	3	0	1	0	427755	83	263	108
0	13	6	0	2	22	53	59	68794	1	1	1	0	3	2	0	0	1	0	0	90	1	3	1	1	0	332820	349	121	66
1	49	3	0	2	22	53	59	68794	0	1	1	1	1	2	1	0	1	1	0	100	1	3	1	1	0	602041	466	1071	94
1	12	6	0	0	30	36	46	49680	1	1	0	1	1	3	0	0	1	0	0	50	2	5	1	0	0	359707	506	152	372
1	24	3	0	0	28	38	28	29792	1	0	1	0	3	0	1	0	0	1	0	80	1	3	1	0	0	679285	649	687	377
0	2	5	0	1	35	60	46	96600	1	0	1	0	2	1	0	1	0	1	0	50	1	3	1	0	0	689924	172	567	454
0	8	6	0	0	19	42	35	27930	1	0	1	0	2	3	0	2	1	0	0	90	1	4	1	0	0	487192	652	286	97
1	19	2	0	0	19	42	35	27930	1	0	1	1	2	3	0	3	1	0	0	80	2	2	1	1	1	675456	464	341	171
0	25	4	0	2	25	43	50	53750	1	0	0	1	3	2	0	3	1	1	1	80	0	2	1	0	0	216407	744	37	25
1	35	2	0	0	23	52	40	47840	1	0	1	0	2	2	0	1	1	0	0	70	1	3	1	1	0	369224	52	943	52
0	13	3	0	2	22	53	59	68794	1	0	0	0	3	1	0	2	1	0	0	75	1	5	1	0	0	153112	49	60	0
0	64	5	0	2	25	43	50	53750	1	0	1	0	3	2	0	2	0	0	0	15	0	0	0	1	0	578049	149	691	179
1	34	3	0	2	25	43	50	53750	0	0	1	1	3	2	1	0	0	1	0	0	1	2	0	0	0	683803	409	434	297
1	63	4	0	0	33	22	45	32670	1	0	1	0	0	2	1	2	1	0	0	95	2	3	1	0	0	727216	367	388	440
0	10	9	0	2	22	53	59	68794	1	0	1	0	0	1	0	3	1	0	0	75	1	3	0	0	0	588061	506	330	238
1	50	2	0	0	30	36	46	49680	1	0	1	0	1	1	0	3	1	0	0	55	2	3	0	0	1	735795	1407	2348	349
1	28	6	0	0	20.5	45	35	32287.5	1	0	1	0	2	2	0	0	1	1	0	95	1	3	1	0	0	506424	579	118	375
0	48	3	0	2	25	43	50	53750	1	0	1	0	3	1	0	2	1	0	1	93	1	5	1	1	0	118463	131	71	0
1	48	4	0	0	33	22	45	32670	1	1	1	1	4	1	0	3	1	0	0	80	2	3	1	1	0	473155	217	1335	195
1	52	7	0	2	25	43	50	53750	0	1	1	0	3	0	0	0	0	0	0	70	1	2	0	1	0	547747	527	139	2760
1	43	6	0	2	25	43	50	53750	1	0	1	0	2	3	0	3	1	1	1	90	1	3	1	1	0	637619	203	696	62
1	12	6	0	2	22	53	59	68794	0	0	1	0	2	2	0	2	1	1	1	49	1	3	0	0	1	663396	357	321	374
1	22	6	0	2	25	43	50	53750	1	0	1	1	4	0	0	2	1	1	1	84	0	3	1	1	0	430395	164	583	87
1	34	4	0	0	20.5	45	35	32287.5	0	1	0	1	1	1	0	4	1	1	1	94	1	0	0	0	0	386182	38	201	92
1	12	4	0	0	23	52	40	47840	1	0	1	0	3	1	0	0	1	1	0	20	1	4	1	0	0	541867	106	510	191
0	2	2	0	2	22	53	59	68794	1	0	1	1	0	2	0	0	1	0	0	80	1	3	0	0	0	630539	288	482	172
1	12	2	0	1	35	60	46	96600	1	1	1	0	1	0	1	2	1	1	1	50	2	4	1	1	0	771463	652	2053	390
1	47	4	0	0	23	52	40	47840	1	0	1	1	3	2	0	3	0	1	0	95	2	3	1	0	0	716984	597	1003	199
0	13	2	0	0	50	55	65	178750	1	1	0	0	1	2	0	1	1	1	0	85	1	3	0	1	0	638337	163	1522	213
1	14	9	0	2	22	53	59	68794	1	0	1	0	1	2	0	2	1	1	0	90	2	3	1	0	0	560011	426	487	149
1	30	4	0	0	24	33	22	17424	1	0	1	0	3	0	0	2	1	1	0	10	1	3	1	0	0	549657	125	3342	129
1	26	6	0	0	20.5	45	35	32287.5	1	0	1	0	1	0	0	1	1	0	1	85	1	3	1	0	0	662366	743	820	149
0	5	6	0	2	22	53	59	68794	1	1	1	0	2	2	1	5	0	0	1	97	2	2	0	1	0	466289	237	262	36
0	32	2	0	0	19	42	35	27930	1	1	1	0	1	2	0	2	1	0	0	75	1	3	0	1	1	699799	383	315	359
0	6	6	0	1	35	60	46	96600	1	1	1	1	4	1	1	3	1	1	0	90	1	3	1	1	0	678410	465	346	258
0	26	6	0	0	19.5	39	41	31180.5	1	0	0	0	3	0	1	0	1	1	1	65	1	1	0	0	0	444550	356	56	103
1	179	2	0	1	35	60	46	96600	1	1	0	1	0	2	0	3	1	1	1	88	2	0	0	1	0	624767	1195	168	307
1	12	3	0	2	25	43	50	53750	0	0	1	1	1	0	0	4	0	1	0	60	2	3	0	0	0	380602	3	961	126
1	13	7	0	0	23	52	40	47840	1	0	1	0	1	2	1	1	1	1	0	90	1	3	1	0	0	765795	653	504	364
0	27	11	0	0	33	22	45	32670	0	1	1	1	1	0	0	1	1	1	1	60	1	3	1	1	0	18270	511	251	0
0	3	3	0	0	30	36	46	49680	1	0	0	0	3	2	0	5	0	0	1	80	1	3	1	1	1	588856	565	247	174
1	63	10	0	0	23	52	40	47840	0	0	1	0	1	2	0	0	0	0	1	25	2	3	0	0	0	485756	475	224	189
0	31	4	0	0	40	70	50	140000	1	0	1	0	1	0	0	2	1	1	0	80	1	3	1	0	1	658225	362	565	253
0	4	3	0	0	40	70	50	140000	1	0	0	0	1	3	1	3	1	1	0	82	1	3	0	1	1	654577	574	3729	217
1	51	2	0	0	200	30	30	180000	1	0	1	0	0	1	0	1	1	1	0	75	0	3	0	0	0	733814	293	1101	954
1	25	6	0	3	30	30	50	45000	1	0	1	1	1	1	0	1	1	0	1	77	0	2	1	0	0	618377	233	487	256
1	92	2	0	3	30	30	50	45000	1	0	1	0	1	2	1	0	1	0	0	60	2	3	1	1	0	710579	214	1620	197
1	24	6	0	3	30	30	50	45000	1	0	1	0	1	0	0	3	1	1	0	80	1	4	0	1	0	497931	392	92	256
1	13	8	0	3	30	30	50	45000	1	1	1	1	3	3	1	0	1	1	0	30	1	2	1	0	0	781930	447	510	714
1	17	2	0	1	20	50	50	50000	1	0	1	0	2	3	1	2	1	1	1	85	2	3	0	0	0	705183	233	449	384
0	16	7	0	0	25	45	60	67500	0	0	1	0	2	1	0	2	1	0	0	80	0	2	1	1	1	563146	244	100	292
0	3	7	0	0	25	45	60	67500	1	0	1	0	1	1	0	2	1	0	0	90	1	3	1	0	0	688979	128	372	422
0	7	2	0	1	30	40	30	36000	1	0	0	0	1	2	0	3	1	0	0	82	1	3	1	1	0	506346	408	933	24
1	52	11	0	0	35	45	35	55125	1	0	1	0	1	1	0	2	1	1	0	75	1	3	1	1	1	603841	412	167	208
1	65	7	0	0	35	45	35	55125	1	0	1	0	0	1	1	3	1	0	0	85	1	3	0	0	0	543661	5	585	214
0	19	8	0	0	35	45	35	55125	1	0	1	0	1	1	0	2	1	1	0	70	1	0	1	1	0	776337	705	595	328
0	21	5	0	0	35	45	35	55125	1	0	1	0	1	2	1	2	0	0	1	78	1	3	0	1	0	742779	282	889	387
1	16	2	0	0	30	45	55	74250	1	1	0	0	4	0	0	0	1	0	0	85	1	3	0	0	0	582188	798	125	220
1	13	6	0	0	30	45	55	74250	1	0	0	0	3	0	1	2	1	1	0	70	1	5	0	0	1	543759	168	456	550
0	6	6	0	0	30	45	55	74250	1	0	1	0	3	2	1	2	1	0	0	90	0	0	0	0	1	400610	366	119	172
1	114	4	0	0	20	50	45	45000	1	0	1	1	2	1	0	0	1	0	0	80	1	3	1	0	0	411108	94	5098	124
0	1	3	0	0	20	50	45	45000	0	0	1	0	3	1	0	2	1	1	0	100	0	3	0	1	0	61900	383	106	15
1	17	10	0	0	30	50	30	45000	0	0	1	1	2	1	0	0	0	0	0	40	1	3	1	0	1	701160	457	482	263
1	105	4	0	4	20	50	40	40000	1	0	1	0	1	1	0	1	0	0	0	70	1	3	1	0	0	497039	479	892	69
1	38	2	0	4	20	50	40	40000	1	0	1	0	3	2	0	3	1	0	0	85	1	5	1	1	0	222929	262	133	87
1	19	3	0	4	20	50	40	40000	1	1	1	0	3	3	0	1	1	0	1	90	1	3	0	1	0	90555	344	174	0
0	93	2	0	1	30	60	60	108000	1	0	1	1	3	1	0	2	1	0	0	100	0	0	0	0	0	677945	1198	1396	231
1	11	8	0	1	30	60	60	108000	1	0	1	0	1	3	0	1	1	0	0	85	1	3	1	1	0	567228	376	2309	162
1	12	2	0	1	30	60	60	108000	1	0	1	1	3	3	0	4	1	1	0	30	2	3	0	0	0	688382	377	759	224
0	16	9	0	0	20	40	30	24000	1	0	0	0	3	3	0	2	1	0	0	100	1	3	1	1	0	785083	743	951	1031
1	22	2	0	0	15	40	40	24000	1	0	1	0	4	1	0	4	1	0	0	80	0	3	1	1	0	740052	244	1099	722
1	57	9	0	0	28	48	38	51072	1	0	1	0	3	2	0	1	1	0	0	80	1	4	1	1	0	543992	155	91	75
1	13	9	0	0	30	45	45	60750	1	0	1	1	4	2	0	2	1	1	0	63	1	3	1	1	0	502194	280	272	148
1	12	2	0	0	30	45	45	60750	1	1	1	0	4	2	1	2	0	0	1	78	0	3	1	0	0	692585	190	1098	112
0	18	8	0	0	60	60	50	180000	1	0	1	0	1	2	1	3	1	0	0	85	1	2	1	0	1	437344	596	18	464
1	53	2	0	0	60	60	50	180000	1	0	1	1	3	2	0	4	1	1	0	90	1	3	1	1	0	735025	548	527	234
1	41	3	0	0	25	50	90	112500	1	0	1	0	4	1	0	2	0	1	0	85	1	2	1	1	0	472841	295	418	128
1	31	4	0	0	40	40	40	64000	1	0	1	0	2	2	1	1	1	0	0	95	1	3	1	0	1	561119	434	796	153
0	25	9	0	0	30	30	47	42300	1	0	1	0	0	0	0	2	0	1	0	95	1	5	0	1	0	783025	666	508	466
1	12	6	0	1	35	35	43	52675	1	0	1	0	1	3	0	2	0	0	0	95	2	3	1	0	0	785083	597	637	762
1	13	3	0	0	17	30	35	17850	1	0	1	0	2	2	0	1	0	1	0	90	1	5	0	1	0	427365	307	340	213
1	83	4	0	0	17	30	35	17850	1	0	1	0	4	2	0	0	1	0	1	70	1	3	1	0	0	523499	438	205	54
1	37	2	0	0	50	70	55	192500	1	0	1	1	1	1	0	2	0	0	0	95	1	3	1	0	0	772233	1222	2227	244
1	66	2	0	0	500	120	40	2400000	1	0	1	0	4	3	0	3	1	1	0	95	2	0	1	1	0	433470	559	28	377
1	1225	9	0	0	30	35	24	25200	1	0	1	0	1	2	0	2	1	1	1	80	1	2	1	1	0	741831	1141	873	193
1	40	11	0	0	30	60	40	72000	1	0	1	1	1	2	0	6	1	1	0	30	1	3	1	0	0	318289	611	171	16
0	24	6	0	3	60	60	30	108000	1	0	1	0	1	2	0	2	1	0	1	85	1	3	0	0	0	728285	421	439	402
1	12	2	0	0	30	60	30	54000	1	0	1	0	2	0	0	1	1	1	1	85	1	3	1	1	0	442110	326	34	326
0	14	1	0	1	30	30	30	27000	1	1	1	0	0	2	1	3	1	0	0	80	1	2	1	1	0	441132	1178	132	209
0	25	3	0	1	160	26	160	665600	1	0	0	0	3	1	0	1	1	1	0	68	1	4	1	0	0	743416	390	446	447
1	17	9	0	0	42	50	90	189000	1	0	1	1	2	0	0	1	1	1	1	55	0	3	1	0	0	494625	1078	50	97
1	13	6	0	1	30	46	30	41400	1	1	1	0	4	1	1	1	1	0	0	70	2	3	1	1	0	135569	0	636	909
1	30	3	0	3	180	40	60	432000	1	1	0	1	3	3	0	1	1	0	0	75	1	2	1	0	0	440786	594	139	84
1	42	3	0	3	180	40	60	432000	1	0	1	0	0	1	0	3	1	1	0	80	1	2	0	0	0	586155	719	158	133
1	40	3	0	0	25	45	60	67500	1	0	1	0	2	3	1	2	0	0	0	80	2	3	0	0	0	785083	1177	569	703
1	14	7	0	0	25	45	60	67500	1	1	1	0	3	1	1	1	1	1	1	94	2	0	0	0	1	589888	69	82	606
0	3	5	0	4	30	40	35	42000	1	0	1	0	4	0	0	2	0	0	0	92	0	4	0	0	1	201423	1011	14	130
1	16	2	0	1	30	30	40	36000	1	0	1	0	0	0	0	2	1	1	0	80	1	2	1	1	1	570099	168	386	112
0	26	2	0	1	30	30	40	36000	1	1	1	0	3	3	0	2	0	0	1	91	1	0	0	1	1	285165	348	389	38
1	6	8	0	1	30	30	40	36000	1	0	1	0	3	2	0	4	0	0	1	90	1	2	1	0	0	687568	555	357	340
1	40	6	0	1	30	30	40	36000	1	0	1	0	2	1	0	2	1	1	0	80	2	4	1	1	0	426590	84	281	64
1	114	2	0	0	25	84	34	71400	1	0	1	1	3	0	0	4	1	1	0	90	1	3	0	0	0	752291	76	883	318
0	5	10	0	1	30	50	40	60000	1	0	1	0	1	1	0	1	0	1	0	85	1	3	1	0	0	785083	755	949	645
1	60	3	0	0	20	60	40	48000	1	0	1	0	1	3	0	2	1	1	0	100	2	3	1	1	1	122723	90	40	64
1	55	9	0	4	30	45	45	60750	1	0	1	0	1	0	0	1	1	0	0	100	0	5	1	1	0	409568	93	84	300
0	45	11	0	0	20	50	45	45000	0	0	1	0	4	2	0	0	0	0	0	86	0	0	0	0	1	31820	39	634	47
1	84	9	0	0	20	50	45	45000	1	1	1	1	2	3	1	0	1	1	1	77	2	3	1	1	1	237218	739	629	85
0	0	8	0	0	20	50	45	45000	1	0	0	0	0	3	1	0	0	0	0	95	1	4	0	1	0	762659	20	504	498
0	15	4	0	0	20	50	45	45000	1	0	1	0	1	1	0	1	1	0	0	90	2	5	1	1	0	766630	1289	1441	301
1	17	9	0	0	20	50	45	45000	1	0	0	0	3	1	0	3	1	1	0	50	1	3	0	1	0	407967	747	91	399
1	31	9	0	0	47	50	60	141000	1	0	1	0	4	1	0	2	0	0	1	25	1	2	1	1	0	728033	939	795	58
0	16	6	0	0	47	50	60	141000	1	1	1	1	3	1	0	3	0	0	0	90	1	3	1	0	0	34170	448	19	24
0	8	2	0	0	47	50	60	141000	1	0	0	1	3	3	0	3	1	0	0	85	1	3	1	1	0	506346	408	933	24
0	12	3	0	0	47	50	60	141000	1	0	1	1	2	1	0	2	0	0	1	79	1	0	1	1	1	773128	799	1660	444
1	27	2	0	0	47	50	60	141000	1	0	1	0	1	2	0	2	1	0	0	90	0	3	1	1	0	688190	291	497	379
1	27	3	0	0	40	40	40	64000	1	0	1	1	1	2	0	1	1	1	1	60	1	3	1	0	0	725191	457	374	93
0	12	4	0	0	30	30	45	40500	1	0	0	0	1	2	1	0	0	0	0	40	1	3	1	0	0	765492	2691	1017	1039
0	28	9	0	3	20	60	40	48000	1	0	1	0	3	1	0	2	0	0	1	75	0	0	1	1	0	641800	397	2012	287
0	35	6	0	1	40	60	45	108000	1	0	1	0	1	2	0	0	0	0	1	78	1	3	1	0	0	462158	564	146	175
1	39	9	0	1	24	30	45	32400	1	1	0	1	3	0	0	1	1	1	1	83	1	3	1	1	0	332207	271	280	18
1	21	8	0	0	40	40	60	96000	1	0	1	0	2	0	0	0	1	0	0	75	0	3	1	1	0	457923	309	252	138
1	14	2	0	0	40	40	60	96000	1	0	0	0	3	1	0	2	0	0	0	80	1	3	1	0	0	492412	2603	192	167
1	39	9	0	0	37	70	40	103600	1	0	1	0	3	1	0	1	1	1	0	85	1	3	0	0	0	717637	911	620	31
0	12	6	0	0	37	70	40	103600	1	1	1	0	3	3	0	3	0	1	0	85	1	3	1	1	0	785083	924	856	614
0	37	5	0	0	24	41	34	33456	1	0	1	0	1	2	1	2	1	1	0	88	0	3	1	1	1	591749	330	628	49
0	30	8	0	1	40	70	40	112000	1	0	1	0	1	2	0	3	0	1	0	95	0	3	1	1	0	456353	179	914	39
1	22	9	0	0	30	35	45	47250	1	0	0	0	1	1	0	3	1	0	0	60	1	2	0	0	0	556535	928	281	169
0	26	6	0	0	30	35	45	47250	1	0	1	0	3	3	0	3	1	1	0	90	1	5	1	1	0	698926	1198	346	133
1	62	9	0	0	30	35	45	47250	1	0	0	0	4	2	0	0	1	1	0	90	1	5	1	0	1	509384	410	88	403
1	30	11	0	1	30	40	60	72000	1	0	1	0	2	1	0	1	0	0	0	50	1	4	1	0	0	691308	250	435	38
1	209	6	0	0	30	40	40	48000	1	0	1	0	1	2	0	3	1	1	0	90	1	5	1	1	0	389134	129	289	10
1	135	6	0	4	30	30	30	27000	1	0	1	0	1	3	0	3	1	0	1	70	1	3	0	1	0	697442	782	1470	212
0	2	4	0	4	30	30	30	27000	1	0	1	0	2	2	0	1	1	0	0	65	1	3	1	1	0	773745	526	1551	202
1	13	4	0	0	17	30	50	25500	1	1	1	0	3	1	0	2	1	1	0	80	2	5	0	0	0	536745	1002	457	83
0	18	6	0	1	20	45	30	27000	1	0	1	0	1	1	0	4	1	0	0	98	0	3	1	0	1	531557	117	306	812
0	12	2	0	0	30	45	40	54000	1	0	1	0	3	3	0	5	1	1	0	90	2	3	0	0	0	705151	283	500	322
1	12	2	0	0	45	60	45	121500	1	0	1	0	4	2	1	2	1	1	0	96	1	1	1	1	0	646341	76	1598	442
0	18	6	0	0	45	60	45	121500	1	0	1	0	3	2	0	2	1	0	0	95	1	3	0	1	0	380875	681	54	318
1	129	6	0	1	30	80	60	144000	1	1	1	1	2	2	0	2	1	1	1	90	1	3	1	0	0	726656	617	410	66
1	32	3	0	0	30	40	50	60000	1	1	1	1	1	3	0	3	1	1	0	75	1	3	1	1	0	714701	829	1344	660
1	136	2	0	0	30	40	50	60000	1	0	1	0	3	0	0	1	0	0	0	90	1	3	0	1	0	480528	295	304	54
1	25	3	0	0	30	40	50	60000	1	0	1	0	1	1	0	3	1	0	0	90	0	0	0	0	1	426866	590	208	66
1	8	6	0	0	20	50	35	35000	1	0	1	0	3	0	1	3	1	0	1	65	1	2	1	1	0	454902	573	326	98
1	14	2	0	1	30	60	40	72000	1	0	1	0	4	2	1	0	1	0	1	75	1	3	0	1	0	559263	93	1013	116
1	121	6	0	1	30	60	40	72000	1	0	1	0	1	2	0	3	1	1	1	85	1	5	0	1	1	714275	546	346	755
0	20	2	0	1	30	60	40	72000	0	0	1	1	2	3	1	1	0	0	1	81	0	2	1	1	0	666397	311	1499	99
1	42	2	0	3	11	40	150	66000	1	0	1	0	1	2	0	1	1	1	0	95	1	4	1	1	0	654473	675	642	272
1	26	2	0	0	35	40	45	63000	1	0	1	0	4	3	0	5	1	1	1	80	1	3	1	1	1	747391	755	462	325
0	41	6	0	0	40	50	70	140000	1	0	1	0	1	1	1	1	0	0	0	90	1	3	1	1	1	421275	583	707	64
1	17	6	0	0	24	56	56	75264	1	1	1	1	3	2	0	3	1	0	0	85	1	3	1	0	0	692511	592	584	95
1	12	11	0	0	30	50	60	90000	1	0	1	0	3	1	0	3	0	0	0	90	1	5	0	0	0	571901	125	3087	173
1	11	4	0	3	40	45	60	108000	1	1	0	0	3	1	0	2	1	1	0	40	1	3	0	0	0	778356	605	498	440
0	6	4	0	3	40	45	60	108000	1	0	0	1	0	0	0	1	1	0	0	90	1	0	0	0	1	650986	1026	307	338
1	4	6	0	1	30	45	35	47250	1	0	1	0	1	3	0	2	1	0	0	40	0	2	0	0	0	763996	525	429	733
1	12	3	0	0	20	30	30	18000	0	0	1	0	1	1	0	3	1	1	0	70	1	3	0	1	0	236623	699	138	32
1	49	4	0	0	30	30	60	54000	1	0	1	1	1	1	1	0	1	0	0	90	1	2	1	0	0	749618	197	643	517
1	12	11	0	4	25	30	30	22500	1	0	1	0	1	2	0	1	1	1	1	80	1	5	1	0	0	267008	320	769	26
1	69	11	0	3	50	60	90	270000	1	0	1	0	1	1	0	1	1	1	1	80	1	4	1	0	0	422060	59	525	215
1	38	2	0	0	35	20	35	24500	1	0	0	0	3	2	0	2	1	0	1	13	2	3	1	1	0	591277	524	501	129
1	25	3	0	0	35	20	35	24500	1	0	1	0	1	2	0	1	1	1	0	95	1	3	1	1	0	685611	670	260	307
1	66	3	0	1	30	40	25	30000	1	1	0	1	4	1	0	2	1	0	0	40	1	0	1	0	0	234046	1008	18	125
0	18	7	0	0	20	60	40	48000	1	0	1	0	3	2	0	3	1	0	1	80	2	0	1	1	0	785083	644	565	509
1	27	9	0	0	43	43	70	129430	0	0	1	1	2	2	0	0	0	1	0	100	1	0	0	0	0	616266	239	661	215
1	26	2	0	0	30	30	50	45000	1	0	1	0	0	0	1	0	1	1	0	80	2	3	1	1	0	409599	232	1461	94
0	12	4	0	0	35	35	35	42875	1	0	1	1	3	2	0	1	1	1	0	80	1	3	1	0	1	657192	540	283	109
1	21	8	0	0	30	80	80	192000	1	0	1	1	3	3	0	1	1	1	1	85	1	4	1	1	0	611579	452	1278	47
1	53	3	0	0	20	45	50	45000	1	0	1	1	0	2	0	2	1	1	1	90	2	3	1	0	0	532218	375	92	140
1	17	9	0	0	20	45	50	45000	1	0	0	0	3	1	0	3	1	1	0	40	1	3	0	1	0	407967	747	91	399
1	86	2	0	1	32	40	50	64000	1	0	1	0	3	2	0	4	1	1	1	83	1	3	0	1	1	558447	776	52	28
0	29	4	0	0	30	50	70	105000	1	0	1	0	1	3	1	2	0	1	0	20	1	5	1	1	0	664114	1666	556	780
1	67	3	0	0	19	40	60	45600	1	0	1	0	3	3	0	2	0	1	0	80	1	2	0	0	0	778532	619	640	419
0	64	9	0	3	28	61	36	61488	1	0	1	0	0	1	0	3	1	1	1	91	1	5	1	1	0	759895	452	426	345
1	53	2	0	1	30	35	37	38850	1	0	1	0	2	3	0	0	1	1	1	94	0	5	1	1	0	93284	5	23	28
1	16	1	0	0	25	50	30	37500	1	0	1	0	4	1	0	4	0	1	0	98	1	5	1	1	0	622232	806	236	334
1	13	6	0	0	25	50	50	62500	1	0	0	0	4	2	0	0	1	1	0	40	1	3	0	0	0	419656	675	143	0
1	28	2	0	3	30	30	50	45000	1	0	1	0	1	1	0	0	1	0	0	92	1	0	1	0	1	364346	334	250	126
0	3	6	0	0	40	25	40	40000	1	0	1	0	1	2	0	2	1	1	1	76	0	3	1	1	1	735798	1196	768	301
1	28	11	0	0	40	25	40	40000	1	0	0	0	1	0	0	2	1	1	0	90	1	3	1	0	0	690065	432	366	358
0	1207	10	0	0	40	25	40	40000	1	0	1	0	3	3	0	3	0	1	0	70	1	3	0	0	0	642165	406	323	207
1	30	9	0	1	30	50	50	75000	1	0	1	0	0	1	0	2	0	1	1	85	1	3	1	0	1	629733	86	727	88
1	61	6	0	1	30	40	40	48000	1	1	0	1	1	1	0	1	1	1	0	88	1	5	1	0	1	601651	433	470	217
1	25	2	0	4	25	23	46	26450	1	0	1	0	2	0	0	1	1	0	1	90	1	3	1	1	1	671969	651	926	154
0	20	9	0	1	15	15	15	3375	1	0	1	1	3	3	1	3	1	0	0	80	2	3	0	1	0	355635	225	202	67
0	69	5	0	4	30	60	30	54000	1	0	1	0	1	0	0	2	1	1	1	88	1	0	0	1	0	221682	133	503	0
1	12	3	0	4	30	35	65	68250	1	0	1	0	4	2	0	2	1	0	1	70	1	3	1	1	0	162437	718	115	27
1	52	2	0	4	30	40	30	36000	1	0	1	0	1	2	0	3	1	0	0	95	2	3	1	1	0	485024	346	322	112
1	48	7	0	4	30	40	30	36000	1	0	1	0	1	3	0	3	1	0	0	95	1	3	1	0	0	412683	164	319	228
0	14	11	0	0	28	38	46	48944	1	0	1	0	1	1	1	0	1	0	0	95	2	3	1	0	1	632223	220	407	227
1	25	2	0	0	28	38	46	48944	1	1	1	1	4	1	0	2	0	1	0	93	2	3	1	1	0	252559	32	319	169
1	31	3	0	0	30	45	60	81000	0	0	1	0	3	2	1	1	1	0	0	90	2	3	0	1	1	621157	264	1183	180
0	5	6	0	0	30	45	60	81000	1	0	1	0	1	0	0	3	0	0	0	80	1	3	1	0	0	675166	358	338	268
0	21	2	0	0	30	45	60	81000	1	0	1	1	1	1	0	2	1	1	1	92	1	2	0	0	0	534659	488	213	288
1	30	4	0	0	21	22	32	14784	1	0	1	0	2	1	0	1	0	1	1	85	1	1	1	0	1	637250	247	751	300
0	21	2	0	0	25	30	45	33750	0	0	1	1	2	1	0	2	1	1	1	92	1	5	0	0	0	534659	488	213	288
0	87	4	0	0	25	30	45	33750	1	0	1	0	3	1	0	1	1	0	0	50	1	3	1	0	0	683995	150	582	79
0	53	2	0	0	32	40	40	51200	0	0	1	1	4	0	0	0	1	0	1	93	1	0	0	0	0	448028	2779	280	173
1	16	3	0	0	300	30	30	270000	1	1	0	1	3	1	0	0	1	0	0	90	1	3	0	0	1	746078	533	347	385
1	12	2	0	1	12	18	24	5184	1	0	1	1	1	1	0	2	1	1	1	92	2	1	0	0	0	534659	488	213	288
1	45	2	0	1	12	18	24	5184	1	0	1	1	3	3	1	3	0	1	1	85	1	3	1	1	1	762202	1544	779	116
1	43	2	0	0	20	30	30	18000	1	0	1	0	2	1	0	1	1	1	1	85	1	3	1	1	0	465310	723	58	609
1	12	2	0	0	30	26	40	31200	1	0	1	1	1	3	0	2	1	1	1	92	2	1	0	0	0	534659	488	213	288
1	25	6	0	0	30	26	40	31200	1	0	1	0	2	2	1	1	0	1	0	85	1	5	0	1	0	393699	16	580	48
1	53	6	0	0	30	26	40	31200	1	0	1	0	2	1	1	0	1	0	1	85	1	3	1	1	0	645829	440	218	236
0	45	6	0	0	35	50	35	61250	1	0	1	0	3	2	0	3	0	1	1	93	0	4	1	1	0	216794	315	141	33
1	30	2	0	0	30	45	65	87750	1	1	1	0	4	2	1	2	1	1	1	80	1	2	1	1	0	753712	300	2523	942
1	14	9	0	0	25	35	35	30625	1	0	1	0	2	3	0	2	0	0	0	50	2	0	1	1	1	693978	583	327	244
1	25	6	0	4	20	20	20	8000	1	0	1	1	2	0	0	1	0	0	1	70	1	3	1	0	0	541604	212	223	123
0	54	3	0	0	20	35	25	17500	1	0	1	0	3	2	1	2	1	0	1	97	1	3	0	0	1	118603	549	0	50
1	55	9	0	0	32	39	53	66144	1	0	1	1	3	2	1	0	1	1	0	55	1	3	1	0	0	309577	206	144	56
1	29	2	0	0	32	39	53	66144	1	0	1	0	2	1	0	2	1	1	0	80	1	3	1	1	0	613175	268	565	172
1	2	2	0	1	47	60	50	141000	1	0	1	0	0	1	1	5	1	0	0	85	0	5	1	1	0	665314	65	2832	391
0	16	11	0	0	30	30	40	36000	1	0	1	1	1	1	0	1	1	0	0	80	1	4	1	0	1	252927	22	390	88
1	15	2	0	3	30	40	26	31200	1	1	1	1	2	1	0	2	0	0	0	93	2	3	1	1	0	252559	32	319	169
0	2	2	0	3	30	40	26	31200	1	0	1	0	3	2	0	2	1	0	0	90	0	2	1	1	0	743634	67	1708	458
1	221	9	0	3	30	40	26	31200	1	1	1	0	2	3	1	0	0	1	1	60	1	0	1	1	1	681294	609	384	232
1	33	8	0	3	30	40	26	31200	1	0	1	0	3	0	0	2	1	1	0	95	2	3	1	1	0	526495	111	2493	166
1	129	9	0	3	30	40	26	31200	1	1	1	0	3	2	0	0	1	1	1	89	1	0	1	0	0	515994	116	285	161
1	14	2	0	0	30	40	40	48000	1	1	0	1	3	2	1	1	0	0	0	10	2	3	0	0	0	785083	1166	655	695
1	18	2	0	1	9	16	18	2592	1	1	1	0	3	0	0	1	0	1	0	95	0	5	0	0	0	646822	321	500	279
1	64	2	0	1	9	16	18	2592	1	0	1	1	3	0	0	1	0	0	0	100	2	3	1	0	0	713075	299	771	170
0	18	2	0	0	60	120	60	432000	1	0	1	0	3	0	0	1	1	0	0	90	0	3	0	1	1	776381	447	1765	701
1	39	5	0	0	40	50	40	80000	1	0	1	0	3	2	0	3	1	0	0	75	0	3	1	1	0	326165	612	215	160
1	80	10	0	1	44	47	47	97196	1	0	1	0	4	1	0	0	1	1	1	85	1	4	1	0	0	785083	959	2151	603
1	85	2	0	0	60	120	120	864000	1	0	1	0	2	0	0	3	0	1	0	90	1	2	1	1	0	487339	878	60	109
1	53	3	0	0	20	40	40	32000	0	0	1	0	1	2	0	0	0	0	0	75	1	2	1	1	0	343498	392	22	209
1	25	6	0	0	20	40	40	32000	1	0	1	0	1	2	0	2	1	1	1	75	1	2	1	1	0	705068	955	1071	143
1	169	2	0	3	30	30	30	27000	1	1	1	1	4	0	1	2	1	1	1	76	1	5	1	0	0	760705	258	1144	550
1	24	9	0	1	20	50	60	60000	1	0	1	0	0	2	0	3	0	0	1	69	1	3	0	1	0	574432	576	968	60
1	13	4	0	0	30	45	30	40500	1	1	1	1	0	3	0	2	0	0	0	60	1	5	1	0	0	401119	109	203	35
1	14	2	0	0	36	38	30	41040	1	0	1	0	3	3	0	2	1	1	0	75	2	3	1	1	0	145653	89	75	89
1	14	4	0	0	30	40	35	42000	1	0	1	0	1	1	1	2	1	0	1	65	0	3	1	1	0	693292	879	790	228
0	5	1	0	0	30	40	50	60000	1	0	1	0	2	1	0	3	0	1	0	90	1	3	1	1	1	364305	252	185	34
1	4	2	0	0	30	40	50	60000	1	0	1	1	1	2	0	4	1	0	0	70	1	2	1	1	0	612518	179	1084	179
1	35	3	0	0	30	40	50	60000	1	0	1	0	4	1	0	3	1	0	0	95	1	3	1	0	0	671615	318	547	347
1	14	4	0	0	30	40	50	60000	1	0	1	1	3	2	1	1	1	0	0	60	1	3	0	0	0	779502	306	2065	534
1	29	9	0	0	30	40	50	60000	1	0	1	0	1	0	1	2	0	0	0	90	2	0	0	0	0	706984	551	1065	335
1	36	11	0	1	30	60	60	108000	1	0	1	0	2	2	0	3	1	0	0	90	1	5	0	1	0	673056	297	484	249
0	2	10	0	1	35	40	60	84000	1	0	1	0	3	2	0	2	0	0	0	90	0	0	0	0	0	54182	169	718	12
1	18	11	0	3	40	90	50	180000	1	0	1	0	2	0	1	3	1	0	0	90	1	3	1	0	0	586216	329	335	340
0	14	2	0	0	40	45	80	144000	1	0	1	1	2	3	0	3	1	0	0	70	0	3	0	1	0	716184	80	1302	324
1	14	6	0	0	40	38	43	65360	1	0	1	0	3	2	0	3	0	1	1	88	1	5	0	1	0	659799	555	1353	138
0	3	2	0	3	30	26	40	31200	1	0	1	0	2	2	0	1	0	1	0	80	1	2	1	0	0	286221	352	244	34
1	11	2	0	1	38	30	45	51300	1	0	1	0	1	2	0	0	1	0	0	84	1	3	1	1	0	199429	248	47	35
1	37	11	0	1	36	64	46	105984	1	1	1	0	4	2	0	2	0	0	0	70	1	3	1	0	0	699075	380	200	296
0	57	10	0	0	1500	300	150	67500000	1	0	1	1	4	2	0	2	1	0	1	80	1	3	1	1	1	263887	712	1244	195
0	11	9	0	1	30	50	50	75000	1	1	0	1	3	3	1	0	1	0	1	10	1	3	1	0	0	588137	867	284	89
1	25	2	0	0	22	45	45	44550	1	0	1	0	3	3	0	5	0	0	0	75	1	4	1	0	0	785083	1105	1060	503
0	13	6	0	0	20	50	30	30000	1	0	1	0	1	1	0	3	1	1	0	65	1	3	0	0	1	745207	532	784	340
0	27	7	0	0	20	50	30	30000	1	0	1	0	3	3	0	2	1	1	0	99	1	3	1	1	1	137297	277	34	128
1	26	2	0	0	20	50	30	30000	1	0	1	1	2	2	0	3	1	1	1	75	2	3	1	1	0	567602	237	197	93
0	8	3	0	0	45	25	55	61875	1	0	1	0	3	0	1	1	0	0	1	69	1	0	1	1	0	607173	172	773	183
1	14	2	0	0	45	25	55	61875	1	1	0	1	3	0	0	3	1	0	0	90	1	2	1	0	0	551296	81	287	176
1	13	8	0	3	170	40	58	394400	1	1	1	1	1	2	0	3	1	0	1	79	1	2	1	0	0	471894	416	95	67
1	12	7	0	4	50	40	70	140000	1	0	1	1	3	3	0	3	0	0	1	82	1	3	0	0	0	340445	160	267	80
0	3	9	0	4	50	40	70	140000	1	0	1	0	3	2	0	2	1	0	0	98	0	2	0	1	0	704702	838	610	253
1	29	4	0	0	14	30	20	8400	1	1	1	1	1	0	1	1	1	0	1	87	2	5	1	1	0	322959	370	592	73
1	40	2	0	0	220	20	20	88000	1	0	1	0	4	2	0	6	1	0	0	35	1	3	1	1	0	397142	31	247	54
1	19	2	0	0	220	20	20	88000	1	0	1	0	2	2	1	3	1	0	1	68	1	3	1	1	0	426731	108	1037	54
1	5	6	0	0	30	40	50	60000	1	1	0	0	3	2	0	0	0	0	0	80	2	3	1	0	1	573332	97	322	75
0	16	2	0	0	30	40	50	60000	1	0	1	1	3	1	1	3	1	0	1	68	0	3	1	1	0	426731	108	1037	54
1	37	2	0	3	19	28	40	21280	1	1	1	0	4	2	0	3	1	0	1	74	2	5	1	1	1	410941	2050	1852	574
1	21	2	0	1	18	40	40	28800	0	0	0	1	4	1	0	1	0	0	0	25	1	2	0	1	0	586640	133	339	146
1	32	3	0	1	18	40	40	28800	1	0	0	0	3	2	0	2	0	1	1	71	2	3	1	1	0	540187	696	4343	671
0	3	3	0	4	45	45	45	91125	1	0	0	0	1	3	0	4	1	1	0	80	1	2	0	0	0	337218	55	272	43
1	29	3	0	0	20	45	25	22500	1	1	1	1	3	3	0	2	1	0	1	89	2	3	1	0	0	482399	455	736	127
0	91	5	0	0	20	30	45	27000	1	0	1	0	2	3	0	1	0	0	0	91	1	0	0	1	1	336854	198	267	104
1	177	6	0	0	35	30	50	52500	1	0	1	1	0	0	1	1	0	1	0	95	2	3	1	1	0	680883	121	468	88
1	16	3	0	0	35	30	50	52500	1	0	1	1	1	0	0	6	1	0	0	80	1	3	1	1	0	601642	722	585	165
1	14	3	0	0	35	30	50	52500	1	1	1	0	2	3	1	3	1	1	1	85	1	3	1	1	0	239681	282	145	61
1	33	8	0	0	40	50	40	80000	1	0	1	1	3	0	1	4	0	0	0	40	2	3	0	0	0	547618	197	146	412
0	18	3	0	1	180	33	33	196020	1	0	1	0	3	0	0	0	1	0	0	71	1	4	0	1	1	499979	1047	143	78
0	18	2	0	0	48	40	38	72960	1	1	0	1	3	1	0	2	1	1	0	95	1	2	0	1	0	547629	225	1006	237
0	2	2	0	3	40	60	40	96000	1	0	0	0	0	3	0	1	1	1	0	90	1	2	0	0	0	553189	145	1106	149
1	30	5	0	3	40	60	40	96000	1	0	1	0	2	1	0	1	1	1	0	90	1	5	1	0	0	396542	162	313	32
0	27	9	0	3	40	60	40	96000	1	0	1	0	1	1	0	2	1	1	0	95	0	3	1	0	1	520448	551	222	212
1	43	8	0	0	33	50	36	59400	1	0	1	1	0	2	1	3	1	1	0	80	1	5	1	1	1	83315	531	117	41
0	12	2	0	0	0	150	150	0	0	1	1	1	4	3	1	2	1	1	1	87	1	3	0	1	1	337892	220	42	324
0	17	6	0	1	25	47	50	58750	1	0	1	0	4	1	0	2	1	1	0	95	1	3	1	0	0	785083	882	669	704
0	2	2	0	0	22	37	37	30118	0	0	0	1	1	0	0	0	0	0	0	50	1	3	0	0	0	780197	440	1163	486
1	62	4	0	1	40	50	70	140000	1	0	1	0	1	3	0	2	1	1	0	80	1	5	0	1	0	425802	65	4115	410
0	14	6	0	1	40	50	70	140000	1	0	1	1	3	0	0	4	1	1	1	84	0	3	0	1	0	470133	414	174	298
1	33	8	0	0	50	50	70	175000	1	0	1	0	1	2	1	3	1	0	0	75	2	4	0	0	0	662917	150	293	496
1	40	9	0	4	35	30	40	42000	1	0	1	0	3	0	0	0	1	0	0	80	1	5	0	1	0	515889	167	401	119
1	26	2	0	1	20	50	30	30000	1	0	1	0	1	0	0	2	1	0	1	93	1	5	1	0	0	0	91	0	10
1	28	6	0	0	250	50	50	625000	1	0	0	0	3	1	0	0	0	1	1	70	1	3	1	1	1	785083	559	950	663
1	41	2	0	0	250	50	50	625000	1	0	1	0	2	2	1	4	1	0	0	95	2	3	1	1	1	489931	29	349	47
0	12	3	0	4	20	25	25	12500	1	0	1	0	1	0	0	0	1	1	0	99	1	3	0	0	1	563457	479	272	202
0	34	6	0	4	45	90	60	243000	1	0	1	0	3	2	0	3	1	1	0	90	1	4	1	1	0	784372	483	1026	637
1	132	3	0	4	45	90	60	243000	1	0	1	0	4	3	0	3	1	0	0	50	1	3	1	1	1	413033	170	142	116
1	17	2	0	1	35	60	45	94500	1	0	1	0	3	2	1	1	1	0	0	100	1	3	0	1	0	656479	299	1041	291
0	49	4	0	3	30	42	30	37800	1	0	1	1	1	1	0	1	0	0	1	78	1	3	0	1	0	785083	1001	2929	694
0	14	4	0	1	35	50	50	87500	1	0	1	1	0	1	0	0	1	1	0	90	0	3	0	1	0	464915	205	6258	196
0	6	2	0	4	23	23	45	23805	1	0	1	0	2	3	0	3	0	0	0	60	1	3	0	1	0	325970	219	931	103
0	33	9	0	3	30	50	50	75000	1	0	1	0	1	0	0	0	1	0	1	80	1	4	1	1	1	614521	433	325	168
1	62	8	0	0	15	50	40	30000	1	0	1	0	1	1	0	2	1	1	1	65	1	3	1	0	0	592959	394	121	241
1	38	2	0	0	37	40	30	44400	1	0	1	0	2	3	0	3	1	1	0	65	0	4	1	1	0	520148	373	137	284
1	24	2	0	0	35	40	45	63000	0	0	1	0	1	0	0	0	0	1	1	75	1	4	1	1	0	700714	463	1719	210
0	6	2	0	4	17	27	41	18819	0	0	1	1	4	3	0	0	0	1	1	75	1	3	1	1	0	700714	463	1719	210
1	43	4	0	4	17	27	41	18819	1	0	1	0	4	1	0	0	1	1	0	80	1	1	0	0	0	696325	303	551	298
1	91	4	0	4	17	27	41	18819	1	1	1	1	3	1	0	0	1	1	0	70	0	3	0	0	0	696325	303	551	298
0	3	9	0	4	17	27	41	18819	1	0	1	0	3	0	0	2	1	0	0	75	0	5	0	1	0	336077	303	367	82
0	39	6	0	0	30	30	46	41400	1	0	0	0	3	3	0	1	1	1	1	87	1	5	0	1	1	153777	378	85	23
0	19	1	0	0	30	30	46	41400	1	0	1	0	3	2	0	1	1	0	0	90	1	0	1	1	0	274643	1705	49	121
0	3	6	0	1	20	30	25	15000	1	0	1	0	1	0	0	1	1	0	1	60	1	3	1	0	0	692435	394	820	288
1	16	2	0	0	200	30	40	240000	1	0	1	0	1	0	1	2	1	0	1	87	1	3	0	1	0	175299	185	62	136
1	23	2	0	4	25	25	40	25000	1	0	1	0	3	1	0	1	0	0	0	88	0	2	0	0	0	409644	213	101	87
1	35	3	0	0	20	33	38	25080	1	1	1	1	1	1	1	3	0	0	0	80	1	5	0	1	0	134933	237	445	69
1	14	2	0	4	40	40	40	64000	1	0	1	0	2	2	0	1	0	0	0	95	1	4	1	0	0	581027	87	415	120
0	5	6	0	4	40	40	40	64000	0	0	1	0	3	0	0	0	0	0	1	97	1	2	0	1	0	739342	969	646	262
1	18	3	0	1	20	60	30	36000	0	1	1	1	0	1	0	1	0	0	0	95	1	5	0	0	0	233040	80	405	68
1	56	9	0	0	30	30	30	27000	1	0	1	1	3	0	0	1	1	1	1	96	1	3	0	1	1	438239	588	90	36
0	6	2	0	0	30	30	30	27000	1	0	1	0	4	1	1	0	1	1	0	80	1	2	0	1	1	298062	422	160	57
1	8	2	0	1	27	28	40	30240	1	0	1	0	1	0	0	5	1	0	0	75	1	2	0	0	0	637971	205	496	235
1	35	3	0	1	27	28	40	30240	1	1	1	1	3	3	1	3	0	0	0	80	0	3	0	1	0	134933	237	445	69
1	12	5	0	0	45	60	45	121500	1	0	1	0	4	2	0	2	1	0	1	98	1	5	1	1	0	523231	586	832	115
1	126	3	0	1	18	60	70	75600	1	0	1	0	1	2	0	2	1	1	1	96	1	3	0	1	0	767869	688	447	401
0	40	2	0	1	30	30	45	40500	1	0	1	0	1	1	0	2	1	1	1	82	1	4	1	1	0	147841	577	203	31
0	8	2	0	3	50	30	50	75000	1	0	1	0	2	0	0	3	0	0	0	95	1	5	1	0	0	250813	334	241	43
0	18	2	0	4	50	50	40	100000	1	0	1	0	1	2	1	1	0	1	0	85	1	3	0	1	0	469122	362	104	95
1	14	6	0	4	50	50	40	100000	1	1	1	0	3	3	0	2	1	0	0	90	1	5	1	0	0	85614	276	8	239
0	88	2	0	4	50	50	40	100000	1	0	1	0	2	2	0	10	0	1	0	95	1	3	0	1	0	776647	849	665	425
1	16	3	0	1	300	40	35	420000	1	1	1	0	3	2	0	2	0	0	0	85	1	0	0	0	0	527677	222	251	141
0	21	3	0	3	18	18	56	18144	1	1	1	0	1	2	0	1	1	1	0	85	1	3	1	0	1	413118	493	294	50
0	7	9	0	3	18	18	56	18144	1	1	1	1	4	1	1	0	1	1	0	40	1	5	1	1	1	162655	53	79	55
0	30	3	0	0	150	43	30	193500	1	1	1	0	3	2	0	1	1	0	1	85	1	3	1	0	1	532613	585	46	381
1	14	3	0	0	60	120	60	432000	1	0	0	1	4	2	0	1	0	1	0	100	1	3	0	0	1	455157	576	493	1627
0	37	6	0	0	30	46	33	45540	1	0	1	0	3	1	0	1	1	1	0	85	1	0	1	1	0	664133	634	689	159
1	12	3	0	0	30	30	60	54000	1	0	1	0	1	1	0	1	1	1	0	75	1	3	0	0	1	550991	1090	938	136
1	45	3	0	0	30	30	60	54000	1	0	0	0	0	3	0	2	1	0	0	90	1	0	0	0	1	711886	791	857	214
1	18	2	0	4	20	30	50	30000	1	0	1	0	1	1	0	3	1	0	1	90	1	5	1	1	0	600825	197	561	157
1	53	3	0	0	50	38	55	104500	0	0	1	0	1	2	0	2	0	0	1	32	2	0	1	0	0	721752	875	676	309
1	49	9	0	0	50	38	55	104500	1	0	1	0	3	2	0	1	1	1	0	90	1	5	1	1	0	591566	509	437	256
0	13	2	0	0	50	38	55	104500	1	0	1	1	3	0	0	0	1	1	0	80	0	3	0	0	0	755180	469	526	41
1	26	3	0	1	300	30	25	225000	1	0	1	0	2	0	0	2	1	1	1	75	1	2	0	0	0	310139	1027	45	32
1	13	3	0	1	300	30	25	225000	1	1	1	1	3	0	0	3	1	1	0	60	1	4	1	0	0	385623	50	291	133
1	96	6	0	1	15	30	50	22500	1	0	1	1	1	3	0	0	1	0	1	83	1	3	1	0	0	517411	111	106	371
1	73	6	0	1	20	50	20	20000	1	0	1	1	2	3	0	0	1	1	1	83	1	3	1	0	0	517411	111	106	371
1	24	6	0	1	20	50	20	20000	1	1	1	0	1	2	1	1	0	0	0	90	1	3	1	0	1	655576	579	244	348
1	60	1	0	0	18	28	43	21672	1	0	1	0	4	2	0	3	1	0	0	90	1	3	1	0	0	453466	682	161	329
1	7	4	0	0	25	45	45	50625	1	1	1	0	1	0	0	0	0	0	0	55	1	3	0	0	0	145411	94	430	13
1	27	2	0	3	50	25	30	37500	0	0	1	1	1	2	1	1	1	1	1	80	2	3	1	1	1	405249	129	521	83
0	24	8	0	3	50	25	30	37500	0	0	1	1	4	0	0	0	0	1	0	0	0	3	1	1	0	389457	707	275	79
1	13	3	0	3	50	25	30	37500	1	1	1	1	0	0	1	2	1	0	0	60	2	3	1	1	1	563790	1303	608	90
1	13	3	0	3	50	25	30	37500	1	0	1	0	2	2	1	2	1	0	0	60	2	5	1	1	1	563790	1303	608	90
0	15	10	0	1	30	35	38	39900	1	0	1	0	2	1	0	0	1	1	0	80	1	3	1	0	0	398036	196	648	80
0	2	2	0	1	30	35	38	39900	1	0	1	1	0	1	1	3	1	0	0	90	1	3	0	1	0	646575	1277	368	134
0	15	4	0	3	40	40	50	80000	1	0	1	0	3	2	0	4	1	1	1	80	1	3	1	1	0	651134	112	297	502
1	28	3	0	0	30	60	30	54000	1	0	1	0	3	2	0	2	1	1	0	100	1	2	0	1	0	576526	552	755	69
0	4	5	0	0	17	30	48	24480	1	0	1	0	1	0	1	1	0	0	0	90	1	2	1	1	1	714825	143	1759	8
1	121	3	0	0	17	30	48	24480	0	0	1	1	1	2	0	1	1	0	0	80	1	3	0	1	0	392542	994	57	64
1	52	6	0	0	25	45	45	50625	1	0	1	0	3	1	0	7	1	1	1	89	1	5	1	0	0	718599	587	602	197
1	6	3	0	4	120	140	100	1680000	1	1	1	1	1	2	0	2	1	1	0	75	1	3	1	0	0	760790	379	850	503
0	16	9	0	0	25	56	50	70000	1	0	1	0	3	2	0	2	0	0	0	90	1	2	0	1	0	763106	832	226	519
1	23	2	0	0	25	56	50	70000	0	0	1	1	3	3	0	2	1	1	0	75	1	3	1	1	0	545305	2756	215	88
0	43	6	0	0	30	30	50	45000	1	0	1	0	2	1	0	2	0	1	0	98	2	4	1	1	1	749957	500	398	756
0	208	7	0	0	30	30	50	45000	1	0	0	0	4	0	0	2	1	1	1	91	1	4	0	1	0	537572	53	196	581
1	28	9	0	0	42	57	48	114912	1	0	1	1	1	3	0	0	1	0	0	65	1	5	1	0	0	706556	332	852	300
0	5	11	0	0	42	57	48	114912	1	1	1	1	3	3	1	3	1	0	0	75	1	3	1	1	0	464795	294	56	303
1	13	2	0	0	42	57	48	114912	1	0	1	1	1	0	0	0	1	0	0	90	1	5	1	1	1	371298	299	99	107
0	75	4	0	0	42	57	48	114912	1	0	1	0	2	1	1	1	1	1	1	97	1	4	1	0	1	632629	129	222	236
0	20	8	0	0	36	40	30	43200	1	0	1	1	2	2	0	1	1	1	0	50	1	3	1	0	0	71197	51	143	87
1	53	6	0	0	36	40	30	43200	1	0	1	0	2	3	0	1	1	1	1	70	1	4	1	1	0	410529	151	131	246
1	12	3	0	0	36	40	30	43200	1	0	1	0	2	3	0	1	1	1	1	90	1	5	1	1	1	36012	168	110	0
1	67	4	0	0	300	80	50	1200000	1	0	1	0	3	0	0	2	0	1	1	80	1	3	0	0	0	527666	389	850	109
0	63	8	0	0	18	20	25	9000	1	1	0	1	3	1	0	2	0	1	1	85	1	3	1	0	0	267701	211	10000	30
0	4	5	0	0	30	33	48	47520	1	1	1	1	3	2	0	2	0	1	0	80	1	0	1	1	0	473771	241	1208	30
1	42	6	0	0	30	33	48	47520	1	1	1	1	2	1	1	2	1	1	1	70	1	3	1	1	0	364547	638	487	2
1	12	2	0	0	34	39	35	46410	1	1	1	0	0	0	0	3	1	0	0	77	1	2	1	1	1	489171	441	159	99
0	88	2	0	0	23	50	36	41400	1	0	1	0	4	3	1	3	1	1	1	92	2	5	1	1	0	683482	486	944	181
0	4	5	0	0	23	50	36	41400	1	0	1	0	3	3	0	2	0	0	0	85	1	0	1	1	0	755459	766	682	286
1	23	2	0	1	31	32	45	44640	1	0	0	0	2	0	0	0	1	1	0	80	1	5	0	1	0	638687	599	674	204
0	38	6	0	0	30	45	60	81000	1	0	1	1	2	0	1	0	1	0	0	85	1	0	1	0	0	737158	645	535	321
1	129	2	0	0	10	100	100	100000	1	0	1	1	1	3	0	3	0	1	1	85	1	3	1	1	0	756149	508	757	363
1	65	2	0	3	350	25	35	306250	1	0	1	0	2	2	0	5	1	1	1	91	1	5	1	1	1	223037	768	88	88
1	115	6	0	1	26	24	32	19968	1	0	1	0	2	3	0	8	1	1	0	50	0	4	0	1	1	660462	333	863	199
1	3	5	0	0	50	70	50	175000	1	0	1	0	2	3	1	1	1	0	0	95	1	3	0	1	0	515044	587	1234	110
1	55	3	0	0	50	70	50	175000	1	0	1	0	2	3	0	3	1	1	0	90	1	0	1	0	0	363944	108	216	93
1	22	2	0	0	46	46	46	97336	1	0	1	0	1	2	0	3	1	0	1	94	1	0	1	1	0	48716	272	404	15
0	19	4	0	0	46	46	46	97336	1	0	1	1	3	3	0	1	1	0	1	65	1	3	1	0	0	636515	704	1443	106
0	25	6	0	1	30	20	45	27000	1	0	1	0	3	1	0	1	1	0	0	95	1	3	1	0	0	345726	259	82	265
1	13	6	0	1	30	20	45	27000	1	0	1	1	4	1	0	3	1	1	0	90	1	3	1	1	0	649814	139	343	298
1	84	3	0	0	35	40	45	63000	1	1	1	0	2	2	0	3	1	1	1	88	2	3	1	1	0	675820	682	281	321
1	27	3	0	0	30	30	45	40500	1	0	1	0	3	0	0	1	1	0	0	100	1	3	0	1	0	125599	230	129	28
0	31	6	0	0	30	30	45	40500	1	0	1	0	4	1	0	1	1	0	1	75	2	4	0	0	1	666042	206	415	377
0	2	9	0	0	260	40	36	374400	1	0	1	0	1	0	0	3	1	0	0	90	1	3	0	0	1	185380	209	161	0
0	14	4	0	0	30	45	41	55350	1	0	0	1	1	1	0	0	1	0	0	80	1	3	1	0	0	730957	599	623	310
0	9	4	0	0	60	60	60	216000	1	0	1	0	3	1	0	1	1	1	0	95	1	3	1	1	1	145013	252	332	0
0	15	6	0	0	20	30	20	12000	1	0	1	0	2	3	0	3	0	1	0	90	1	3	0	1	0	728269	822	541	285
0	2	11	0	0	35	40	50	70000	1	0	1	0	3	2	0	2	1	1	0	65	1	2	0	0	0	701506	20	306	1098
1	120	6	0	0	25	40	40	40000	1	1	1	0	4	0	0	2	1	0	0	83	1	3	1	0	0	482069	674	212	243
0	4	6	0	3	30	35	55	57750	0	0	1	0	2	2	0	0	1	0	0	70	0	4	0	0	1	443903	562	262	77
0	2	3	0	0	30	90	90	243000	1	0	1	0	3	0	1	1	1	0	0	85	1	0	0	1	1	16319	98	225	8
0	24	6	0	0	30	90	90	243000	1	1	1	0	4	2	0	2	1	0	1	98	1	3	0	1	1	285180	594	45	80
0	1	2	0	0	30	90	90	243000	1	0	1	1	1	2	0	5	1	1	0	95	0	0	1	0	0	577985	593	285	254
1	27	2	0	0	30	40	30	36000	1	0	1	0	4	3	0	1	0	0	0	75	1	5	1	0	0	563453	367	816	156
1	13	4	0	0	50	50	80	200000	1	1	0	0	1	2	0	3	1	0	0	80	1	3	0	0	0	485059	87	47	86
1	62	3	0	4	25	40	50	50000	1	0	1	1	4	2	1	1	1	1	0	93	2	3	1	0	1	629068	232	305	248
0	36	6	0	0	30	60	60	108000	1	0	1	0	3	3	0	3	0	1	1	83	1	3	0	0	0	700862	889	460	213
1	84	6	0	0	30	45	30	40500	1	0	1	0	4	2	0	0	1	1	0	90	1	3	0	0	0	690812	269	171	751
1	123	4	0	0	25	46	53	60950	0	0	1	0	1	2	0	3	1	1	1	80	1	3	1	0	0	742301	866	543	312
0	44	2	0	0	20	40	36	28800	1	0	1	0	3	2	0	2	1	0	0	90	0	0	0	1	0	411240	356	182	54
0	94	9	0	0	35	51	33	58905	1	0	1	0	1	0	0	4	1	0	0	98	1	0	1	1	0	730274	648	1110	225
0	33	2	0	0	35	51	33	58905	1	0	1	0	2	0	0	2	1	1	1	84	1	3	0	1	0	230397	55	914	199
0	15	11	0	0	35	51	33	58905	1	0	1	0	1	1	0	3	1	0	0	91	1	3	0	0	0	279006	1383	4599	40
1	10	9	0	0	35	51	33	58905	1	0	0	0	4	1	0	2	1	0	0	20	1	3	0	1	1	748841	564	76	346
1	42	3	0	0	35	51	33	58905	1	0	1	0	1	2	0	2	1	0	0	95	1	3	1	1	1	628151	720	429	285
0	189	9	0	0	20	25	35	17500	1	0	1	0	2	0	0	3	1	0	1	87	1	2	1	1	0	477810	345	454	124
1	28	2	0	3	20	20	28	11200	1	0	1	0	2	1	1	1	1	0	0	75	1	3	0	0	0	728933	578	585	355
0	44	4	0	0	40	50	30	60000	1	0	1	0	3	3	0	1	1	0	0	87	2	3	0	1	0	698776	218	1895	427
1	42	8	0	0	40	50	30	60000	1	0	1	0	1	0	1	3	0	0	1	70	1	3	0	1	0	557338	457	332	189
0	42	9	0	0	430	51.5	42	930090	1	1	1	1	1	0	1	1	1	0	0	85	1	3	1	0	0	782018	621	818	468
1	9	3	0	4	40	40	60	96000	1	0	1	0	2	1	0	3	0	0	0	85	2	2	1	0	1	270619	292	985	62
0	54	3	0	0	24	40	50	48000	1	0	1	1	4	2	1	2	1	1	1	75	1	1	0	1	0	364564	373	445	37
1	53	6	0	0	31	35	35	37975	1	0	1	1	2	3	0	0	1	0	1	92	2	3	1	0	0	576253	345	469	212
1	19	2	0	0	23	41	41	38663	1	0	1	0	3	0	0	2	1	1	0	75	1	4	1	1	0	732544	434	390	365
0	16	2	0	1	40	60	60	144000	1	0	1	1	3	3	0	1	1	0	0	80	1	0	0	1	0	541963	391	85	364
1	15	6	0	0	30	40	50	60000	1	0	1	1	3	2	0	2	1	0	0	90	1	3	1	0	0	692511	592	584	95
0	2	11	0	0	36	36	60	77760	1	0	1	0	1	0	0	1	0	0	0	80	1	3	1	0	1	665755	649	621	359
1	28	2	0	0	36	36	60	77760	1	1	1	0	4	0	0	0	1	0	0	88	0	4	1	1	0	670566	170	623	264
1	100	2	0	1	30	40	30	36000	1	0	1	1	1	3	0	2	1	1	0	40	0	3	1	0	0	680209	182	1367	383
1	66	4	0	0	26	39	26	26364	1	0	1	1	2	3	0	1	1	0	0	80	2	1	1	0	0	572637	216	383	0
1	13	2	0	0	26	39	26	26364	0	0	1	0	2	1	1	2	1	0	0	95	1	1	1	0	1	616747	225	1014	216
0	12	9	0	0	10	60	40	24000	1	0	1	1	1	1	0	1	1	0	1	92	1	3	1	0	0	353331	392	152	184
0	13	6	0	1	30	40	40	48000	1	0	0	0	0	3	0	3	0	1	1	91	0	2	1	1	0	478188	344	221	147
1	55	6	0	1	30	40	40	48000	1	0	1	0	3	0	1	4	0	1	0	85	2	3	0	0	1	718985	191	812	195
0	1	2	0	1	30	40	40	48000	1	0	1	1	2	3	0	1	0	0	0	70	1	3	1	1	0	735025	548	527	234
0	24	2	0	0	30	60	30	54000	1	0	1	0	2	1	1	4	1	1	0	98	2	5	0	1	0	375268	229	439	88
1	27	2	0	3	30	40	60	72000	1	0	1	0	2	1	0	2	1	1	0	95	1	3	0	1	0	663822	481	784	294
0	28	6	0	0	30	45	30	40500	1	1	1	0	2	0	0	2	0	0	0	80	1	3	0	1	0	772082	948	955	410
0	29	7	0	0	30	45	30	40500	1	0	0	0	3	3	0	2	0	0	0	50	1	3	0	0	1	647686	787	749	103
1	16	1	0	0	40	80	50	160000	1	0	0	0	3	3	0	2	1	1	0	60	1	2	1	0	0	719501	1846	569	182
1	26	8	0	0	30	44	34	44880	1	0	1	0	3	0	0	1	0	0	0	50	2	2	1	0	1	78666	405	2150	1
0	25	8	0	0	30	30	50	45000	1	0	1	0	3	0	0	3	1	1	0	95	1	3	0	1	1	679260	762	850	134
0	68	11	0	0	30	30	50	45000	1	0	1	1	3	3	0	2	1	0	1	69	1	3	1	0	1	304067	80	1202	79
1	14	4	0	0	30	30	30	27000	1	0	0	0	4	3	0	1	0	1	1	93	1	3	1	1	1	731647	3027	1239	1876
1	59	11	0	0	30	30	30	27000	1	1	1	1	1	3	0	1	1	0	0	90	1	5	1	0	1	278494	0	146	90
1	13	6	0	0	30	30	30	27000	1	0	1	0	2	2	0	3	1	0	0	87	1	0	0	0	0	590006	340	311	143
1	113	2	0	1	30	52	58	90480	1	1	1	1	1	3	0	0	1	0	0	65	1	3	0	0	0	355445	111	438	83
1	13	2	0	1	30	52	58	90480	1	0	1	0	1	1	1	1	1	0	0	98	1	0	1	1	0	401477	303	121	66
0	75	8	0	3	18	60	40	43200	1	0	1	1	3	1	1	2	1	1	0	90	2	0	1	0	1	274936	331	10000	79
1	37	2	0	0	60	70	50	210000	1	0	1	1	4	2	0	1	1	0	1	55	1	3	1	0	0	707709	235	1246	440
0	2	4	0	3	25	40	40	40000	1	0	0	0	3	3	0	2	0	0	0	90	0	2	0	0	0	360491	1136	468	1314
0	2	3	0	0	25	35	40	35000	1	0	1	0	3	3	0	1	0	0	0	80	1	4	1	0	0	679936	770	357	52
0	1	9	0	0	25	35	40	35000	1	0	0	0	3	3	1	4	1	0	0	80	1	3	0	1	0	489424	151	243	184
1	38	2	0	1	61	61	61	226981	1	0	1	0	3	1	1	2	0	1	0	30	2	3	1	1	0	785020	493	867	626
1	2	3	0	1	61	61	61	226981	1	0	0	0	2	0	0	2	1	1	0	95	0	3	0	0	0	550077	423	623	164
0	30	3	0	0	20	46	41	37720	1	0	0	0	2	2	0	2	1	1	1	90	1	0	0	0	0	37741	553	47	62
0	28	6	0	0	30	45	45	60750	1	0	1	0	1	1	0	3	1	1	0	85	1	3	1	0	0	263648	506	85	38
0	12	10	0	0	30	45	45	60750	1	0	1	0	1	2	0	1	1	0	0	60	0	3	1	0	0	378872	74	1832	71
1	38	10	0	4	10	40	40	16000	1	0	1	1	3	0	0	4	1	1	0	80	2	3	1	1	0	783058	507	982	468
1	13	10	0	4	10	40	40	16000	1	1	0	1	4	2	1	0	1	0	0	94	2	3	1	1	0	285854	372	350	96
1	193	4	0	0	20	30	30	18000	1	0	1	0	3	1	0	5	0	1	1	63	1	3	1	1	1	684518	377	748	289
1	85	1	0	0	20	30	30	18000	1	0	1	0	1	3	0	1	1	1	0	85	1	0	0	1	0	135001	191	10	0
1	31	6	0	4	20	40	40	32000	1	0	1	1	4	2	0	1	1	0	0	80	1	5	1	0	0	489802	204	102	38
1	12	4	0	0	20	40	60	48000	1	0	1	0	2	2	0	1	1	1	0	50	1	5	1	1	0	456171	42	107	65
1	23	6	0	4	40	40	40	64000	1	0	1	0	2	2	0	3	1	1	0	70	1	3	1	0	1	555796	508	245	236
1	13	7	0	0	300	30	30	270000	1	0	1	0	1	2	0	1	1	0	0	80	1	3	0	1	0	414512	299	270	166
1	37	5	0	0	35	50	50	87500	1	0	1	0	4	3	0	1	1	1	1	85	1	5	1	1	1	85231	135	40	101
1	25	9	0	4	15	40	30	18000	1	0	1	1	1	2	1	0	1	0	0	90	1	3	0	1	0	278344	136	490	95
1	13	6	0	4	15	40	30	18000	1	0	1	1	3	0	0	1	0	0	0	70	1	2	1	0	0	399271	119	166	272
1	26	9	0	0	45	45	45	91125	1	0	1	0	0	3	0	3	1	0	0	40	1	3	1	0	1	486288	174	118	194
1	27	4	0	0	45	45	45	91125	1	0	1	0	4	1	0	2	1	1	0	80	1	3	1	0	0	623830	358	340	217
1	11	2	0	0	45	45	45	91125	1	0	1	0	3	0	0	3	1	1	1	80	0	3	1	1	0	457337	728	199	316
0	56	6	0	1	32	52	55	91520	1	1	0	1	1	3	0	0	1	1	1	70	1	3	0	0	0	785079	587	498	543
1	87	9	0	1	40	80	50	160000	1	0	1	1	3	1	0	3	0	1	0	80	1	3	1	0	0	406804	59	223	299
1	17	3	0	1	40	80	50	160000	1	0	1	0	2	0	0	2	1	0	0	70	1	3	0	0	0	759531	503	1177	330
1	46	2	0	1	40	80	50	160000	1	0	1	1	4	1	1	2	1	1	1	93	0	5	0	1	0	147213	341	474	46
1	15	8	0	0	16	18	12	3456	0	0	1	1	3	1	0	5	1	1	0	90	1	3	0	0	0	391580	1555	111	91
1	49	7	0	0	50	80	60	240000	0	1	1	1	3	0	0	0	0	0	0	70	1	3	0	1	0	547747	527	139	2760
1	24	3	0	0	40	40	25	40000	1	0	0	0	1	2	1	1	0	0	0	80	2	2	0	0	0	583159	189	372	60
0	3	9	0	1	30	45	65	87750	1	0	1	0	2	1	0	3	0	0	0	95	1	3	0	0	1	545449	460	234	167
1	13	9	0	1	30	45	65	87750	1	0	1	0	2	3	0	3	1	1	0	80	1	3	1	0	0	611057	890	211	316
0	16	8	0	3	35	40	45	63000	1	0	1	1	3	1	0	1	1	0	0	90	1	3	0	0	0	290919	170	477	0
1	93	2	0	1	40	55	70	154000	1	1	0	0	3	1	0	3	1	0	0	100	1	0	0	1	0	590349	1211	102	202
1	50	6	0	1	40	55	70	154000	1	0	1	1	3	1	0	2	0	0	1	94	0	3	1	1	0	561485	300	650	17
1	51	3	0	0	25	25	30	18750	1	0	1	0	2	3	0	4	1	1	0	75	1	3	1	1	0	322427	469	28	183
1	39	3	0	0	25	25	30	18750	1	0	1	0	2	3	0	4	1	1	0	75	1	3	1	1	0	322427	469	28	183
0	14	6	0	0	30	45	60	81000	1	0	1	0	2	3	0	1	0	0	0	70	1	3	1	0	0	416377	504	128	263
1	114	9	0	0	25	30	40	30000	1	0	1	1	4	2	0	2	1	1	1	77	1	3	1	1	0	449791	42	802	0
1	92	2	0	1	29	38	33	36366	1	0	1	0	1	3	0	2	1	1	0	80	1	4	0	1	1	486492	435	124	127
0	50	10	0	0	20	30	50	30000	1	0	1	0	2	2	0	2	1	0	1	91	1	5	0	1	0	771891	790	1036	410
1	89	6	0	0	20	30	75	45000	1	0	1	1	3	3	0	4	1	1	1	85	1	3	1	1	1	692893	160	590	425
1	13	6	0	4	300	30	50	450000	1	1	0	1	0	2	1	0	1	0	0	90	1	2	1	0	0	733361	364	427	343
0	33	2	0	3	35	40	45	63000	1	0	1	0	1	3	0	2	1	0	1	74	1	3	0	1	0	441223	835	23	169
1	24	8	0	3	35	40	45	63000	1	0	1	0	4	0	1	2	1	0	0	80	1	3	1	1	0	622224	723	784	198
0	1	2	0	0	36	40	40	57600	1	0	1	0	3	1	0	2	1	0	0	95	1	3	1	1	0	523600	902	174	221
0	81	6	0	0	20	40	30	24000	1	0	1	0	3	1	0	2	1	0	1	94	1	0	1	1	0	363006	120	794	184
1	3	7	0	0	27	50	40	54000	1	0	1	0	1	1	1	3	0	1	0	70	1	5	1	1	0	755632	394	563	440
1	160	2	0	0	25	60	60	90000	1	0	1	1	3	0	0	1	1	0	0	85	1	3	0	0	0	752291	76	883	318
0	147	3	0	0	30	45	60	81000	1	0	1	0	2	3	0	8	1	1	0	80	2	1	1	1	0	532805	1269	189	193
1	15	3	0	0	35	35	35	42875	1	0	1	0	1	3	0	4	1	1	0	85	0	5	1	1	0	363853	578	315	136
0	3	7	0	0	25	30	35	26250	1	1	0	0	0	3	0	0	0	0	0	50	1	3	0	0	1	719962	315	753	401
1	41	4	0	4	20	40	40	32000	1	0	1	0	1	1	0	2	1	0	0	95	1	3	1	0	0	738290	259	4583	394
0	52	4	0	0	12	50	11	6600	1	1	0	1	3	2	0	2	1	1	1	35	2	2	1	0	0	321770	253	448	83
1	83	6	0	0	70	70	60	294000	1	0	1	1	3	3	0	2	1	0	0	70	1	3	0	0	0	544797	828	444	168
1	93	9	0	0	70	70	60	294000	1	0	1	0	0	1	1	2	1	1	0	55	2	3	0	0	0	427797	63	123	24
0	25	8	0	0	70	70	60	294000	1	0	1	0	4	0	0	2	1	1	0	85	0	0	1	1	1	630600	295	232	249
1	12	9	0	0	25	60	40	60000	1	0	1	0	1	2	0	2	1	1	1	80	2	3	0	1	0	689107	1273	449	294
1	37	5	0	0	25	60	40	60000	1	1	0	1	1	0	1	2	1	1	0	70	1	2	0	1	0	652810	794	1464	158
1	25	2	0	0	40	50	50	100000	1	0	1	1	2	1	0	0	0	1	0	80	2	0	1	0	0	687247	180	1310	80
1	33	5	0	0	30	36	61	65880	1	0	1	1	0	3	0	2	1	1	0	85	2	3	1	1	0	507181	1446	568	110
1	58	9	0	0	30	36	61	65880	1	1	1	0	3	3	0	2	1	0	1	65	1	5	0	0	1	690326	54	241	298
0	6	6	0	4	40	50	50	100000	1	0	1	1	3	1	1	3	1	1	0	90	1	3	1	1	1	733295	350	1004	282
0	39	9	0	4	15	30	20	9000	1	0	1	0	1	2	0	3	0	1	1	93	0	3	0	0	0	447149	716	234	72
0	13	2	0	0	12	35	25	10500	1	0	0	1	1	2	0	3	1	0	0	95	2	2	0	0	0	340779	151	342	136
1	24	3	0	0	12	35	25	10500	1	0	1	1	3	3	0	2	0	0	1	85	1	3	1	1	0	622331	571	2335	328
0	1	2	0	0	12	35	25	10500	1	0	1	0	0	1	0	6	1	0	1	78	1	2	1	0	0	592052	285	373	93
1	37	2	0	3	30	30	30	27000	1	0	1	1	1	0	0	1	0	1	0	85	1	3	1	0	1	616965	232	2931	305
1	40	4	0	0	25	20	38	19000	1	1	1	0	1	1	0	0	1	0	0	75	1	0	1	0	0	463291	387	295	231
1	27	2	0	0	30	40	30	36000	1	1	0	0	3	0	0	0	1	1	0	90	0	5	1	0	0	396625	104	80	204
1	24	6	0	0	25	25	38	23750	1	1	1	1	4	0	1	2	0	0	0	55	1	2	0	1	0	263703	356	238	124
0	29	2	0	0	40	40	30	48000	1	0	1	1	2	0	0	1	1	1	1	70	1	4	1	1	0	630324	291	472	218
0	16	8	0	0	50	75	100	375000	1	0	1	0	1	2	0	1	1	0	0	25	0	3	1	1	0	260258	306	162	115
1	28	3	0	1	26	46	46	55016	1	0	1	0	2	1	0	2	1	1	0	69	1	3	0	0	1	677892	274	360	275
1	15	2	0	0	32	50	40	64000	1	0	1	0	4	0	0	3	0	1	0	70	1	4	1	0	1	566195	238	123	360
1	28	2	0	3	20	25	50	25000	1	0	1	0	2	1	0	1	1	1	0	60	0	0	1	1	0	564469	364	143	185
0	37	1	0	3	20	25	50	25000	1	0	1	0	1	2	1	2	1	0	1	84	0	2	1	1	1	583228	349	263	153
1	67	2	0	3	20	25	50	25000	1	1	1	0	2	3	0	2	1	0	0	75	2	4	0	0	0	734253	639	408	404
1	25	6	0	1	20	30	30	18000	1	1	0	1	3	2	1	2	1	1	0	95	1	3	1	0	0	670013	518	729	222
1	22	4	0	4	15	50	36	27000	1	0	1	0	1	1	0	1	1	1	1	72	1	3	0	1	1	448045	2712	32	2924
1	28	3	0	0	40	45	45	81000	1	0	1	1	2	3	1	4	1	1	0	90	2	3	1	1	1	42397	513	233	0
1	15	6	0	0	40	45	65	117000	1	1	1	0	1	1	0	3	0	0	1	79	1	5	1	1	0	785083	748	546	747
0	7	5	0	0	40	45	65	117000	1	0	1	0	3	1	0	2	0	0	1	73	1	0	0	0	0	245839	53	123	278
0	14	11	0	4	30	30	45	40500	1	0	1	0	2	0	0	2	1	0	0	95	1	4	1	0	1	617646	328	437	290
1	24	2	0	4	30	40	60	72000	1	0	1	0	2	2	0	5	1	0	0	90	1	4	0	0	0	737007	327	788	445
0	36	3	0	3	20	20	45	18000	1	0	1	0	3	1	0	0	1	1	1	75	2	5	1	1	0	135841	136	613	64
0	24	4	0	3	20	20	45	18000	1	1	0	1	4	0	1	1	1	1	0	90	1	3	0	0	0	528153	344	1119	112
0	1	8	0	0	34	60	40	81600	1	0	0	0	1	2	0	2	1	0	1	89	1	2	0	1	1	685404	430	2794	95
1	22	6	0	0	30	45	70	94500	1	0	1	0	4	0	0	4	1	1	0	85	1	5	1	0	0	467478	689	94	577
0	4	3	0	0	20	80	50	80000	1	0	1	0	2	1	0	2	1	0	0	50	1	3	1	0	0	676433	1269	761	83
0	18	3	0	1	30	40	30	36000	1	0	1	0	3	3	0	3	0	0	0	75	1	5	0	0	0	711929	667	485	290
1	24	6	0	1	220	28	42	258720	1	0	1	0	0	2	1	1	1	0	0	85	1	3	1	1	0	478497	745	120	261
1	24	2	0	1	220	28	42	258720	1	0	1	1	2	3	0	1	0	0	1	70	1	3	1	0	0	717276	319	774	457
1	15	6	0	4	18	40	50	36000	1	0	1	0	1	3	0	1	1	1	0	85	1	3	0	0	0	565389	342	234	241
0	0	5	0	0	40	50	40	80000	1	1	1	0	4	1	1	2	1	0	0	70	1	0	1	1	0	696683	252	1295	206
1	64	4	0	3	40	30	30	36000	1	0	1	0	0	0	1	2	1	0	0	90	2	3	1	0	0	727216	367	388	440
1	12	2	0	3	40	30	30	36000	1	0	1	1	4	1	0	1	1	0	0	70	1	3	0	0	0	756373	673	423	309
0	32	3	0	0	40	40	40	64000	0	0	1	0	3	0	1	0	1	0	1	78	0	3	0	1	0	780212	450	841	691
0	1	2	0	0	40	40	60	96000	1	0	0	0	1	1	1	0	1	1	0	65	1	5	0	0	0	761742	769	608	330
0	23	2	0	1	40	40	60	96000	1	0	1	0	3	0	0	2	1	1	0	75	0	5	0	0	0	379946	301	350	125
1	15	9	0	0	20	30	50	30000	1	0	1	0	4	2	1	2	1	0	0	85	1	5	0	0	0	494509	185	328	236
0	77	2	0	1	25	50	25	31250	1	0	1	0	2	1	0	3	0	0	0	85	1	2	0	1	1	94080	147	393	43
1	36	2	0	1	25	50	25	31250	1	1	1	0	2	3	0	3	1	1	0	90	1	3	1	1	0	124107	374	143	81
1	49	3	0	0	30	50	70	105000	1	1	1	1	2	3	0	3	1	1	1	92	1	3	1	0	1	718866	747	665	306
0	4	6	0	4	20	66	53	69960	0	0	0	1	3	0	0	0	0	0	0	25	1	2	1	0	0	366276	767	112	180
0	0	3	0	1	20	50	50	50000	1	0	1	0	3	3	0	1	1	1	0	90	0	5	1	0	0	442789	839	123	391
0	36	9	0	0	15	40	50	30000	1	0	1	0	4	2	1	3	1	1	1	94	2	5	1	1	0	381358	215	316	149
1	40	2	0	1	40	50	30	60000	1	0	0	0	1	3	0	4	1	0	1	75	1	5	1	1	0	711535	160	1979	422
1	100	8	0	4	30	35	35	36750	1	0	1	0	4	0	1	3	1	1	1	85	1	3	1	1	0	606374	625	595	90
1	62	2	0	3	15	20	40	12000	1	1	1	0	1	2	1	2	0	0	1	88	1	5	1	0	1	396602	501	871	114
0	28	6	0	0	25	36	41	36900	1	0	1	0	1	3	0	3	1	1	0	85	1	3	1	0	0	263648	506	85	38
1	9	4	0	0	45	50	50	112500	1	0	1	0	0	2	0	2	1	0	1	89	1	5	1	0	1	421650	399	1924	46
0	16	6	0	0	45	50	50	112500	0	0	0	1	1	0	0	2	0	1	1	68	1	3	0	1	0	735631	224	756	213
1	40	6	0	0	20	40	55	44000	1	0	1	1	2	2	1	6	1	0	0	65	1	3	1	0	1	385158	233	231	61
0	117	2	0	0	30	50	50	75000	1	0	1	0	1	2	0	2	1	1	0	95	1	3	1	1	0	642959	284	640	406
1	29	2	0	0	35	30	45	47250	1	1	1	1	1	3	0	1	1	1	0	80	0	3	0	1	0	591875	267	765	114
1	36	3	0	0	30	45	60	81000	1	1	1	0	3	3	0	3	1	1	1	80	2	2	0	0	0	167701	139	367	15
1	130	3	0	0	30	30	35	31500	1	0	1	1	2	2	1	6	1	1	0	70	2	3	1	0	0	511226	117	187	126
1	12	6	0	0	30	30	35	31500	1	0	1	0	2	1	0	2	1	1	1	90	1	3	1	1	0	365269	226	82	312
1	25	4	0	0	30	30	35	31500	1	0	1	0	3	2	0	2	0	1	0	100	2	3	0	0	0	663460	766	450	138
0	6	2	0	1	50	40	50	100000	1	0	1	0	3	3	0	2	1	0	0	65	1	1	1	1	0	506346	408	933	24
0	5	4	0	0	30	50	50	75000	1	0	0	0	3	1	0	2	0	0	0	95	1	0	1	1	1	666087	911	8254	199
1	13	6	0	0	35	30	50	52500	1	0	1	1	1	3	0	2	1	1	1	53	0	4	0	0	0	739273	358	471	350
0	2	2	0	0	18	30	50	27000	1	0	1	0	1	2	0	4	1	1	1	90	1	3	1	1	1	727108	539	453	293
0	37	2	0	4	200	100	20	400000	1	0	1	1	3	0	0	1	1	0	0	63	1	3	1	0	0	168607	522	52	286
0	4	7	0	3	32	25	32	25600	1	0	0	0	2	3	0	1	0	1	0	100	0	2	0	1	0	785083	1226	701	1272
0	30	2	0	3	20	40	60	48000	1	0	1	1	3	1	0	1	1	0	0	68	1	3	1	0	0	168607	522	52	286
0	31	2	0	0	80	80	80	512000	0	0	1	0	1	2	0	2	1	1	1	75	1	3	1	1	1	381136	454	63	388
1	24	6	0	0	80	80	80	512000	1	0	1	1	2	3	0	6	1	1	0	90	1	3	1	1	0	513211	50	576	121
1	22	3	0	0	28	28	32	25088	1	0	1	0	0	3	0	3	1	1	0	70	1	2	1	1	1	752233	330	897	415
1	12	6	0	0	60	50	30	90000	1	0	1	0	1	0	0	3	1	1	0	82	1	3	1	1	0	497931	392	92	256
0	22	8	0	0	30	45	30	40500	1	0	1	0	2	1	0	2	1	1	0	100	0	5	0	1	0	433239	519	75	105
1	65	1	0	0	30	45	30	40500	1	0	1	1	3	3	1	3	1	1	1	85	2	2	1	1	0	495414	634	23	159
1	23	8	0	0	20	25	25	12500	1	0	1	0	4	1	0	4	1	1	0	85	1	3	0	1	0	499738	603	69	174
1	22	6	0	0	20	25	25	12500	1	0	1	0	2	2	0	3	1	1	1	70	1	3	1	1	0	506460	290	115	256
0	4	9	0	0	50	150	50	375000	1	0	0	0	4	1	0	2	1	1	0	70	1	2	0	0	0	610331	140	687	165
0	7	1	0	0	50	150	50	375000	1	1	1	0	3	1	1	3	1	1	1	85	2	3	1	1	0	495414	634	23	159
1	12	3	0	0	30	60	37	66600	1	0	1	0	2	1	0	2	1	1	0	85	1	3	0	1	0	783571	553	1049	483
1	18	3	0	0	30	60	37	66600	1	0	1	0	4	0	0	2	1	0	0	75	1	5	1	0	0	759531	503	1177	330
1	14	6	0	0	30	80	50	120000	1	0	1	1	2	3	0	3	1	1	0	100	1	5	1	1	1	523614	111	410	123
1	14	2	0	0	30	80	50	120000	1	1	0	1	3	0	0	0	0	0	0	70	1	2	0	0	0	200382	289	782	66
1	13	2	0	0	40	50	75	150000	1	0	1	1	2	2	0	2	1	1	1	94	2	2	1	1	0	718274	716	1207	238
0	4	7	0	0	50	30	75	112500	1	1	0	1	0	3	0	1	1	0	0	40	2	3	0	0	0	568418	540	162	186
1	26	3	0	0	25	60	70	105000	1	0	0	0	3	1	0	1	1	1	0	90	1	3	1	0	1	729106	655	467	295
1	18	8	0	3	30	30	40	36000	1	0	1	0	1	2	1	2	0	0	0	80	1	3	0	0	0	537532	182	108	268
0	28	2	0	0	8	17	17	2312	1	0	0	0	3	0	0	1	0	1	0	60	0	3	1	1	0	408880	159	1227	61
0	69	6	0	0	55	55	55	166375	1	0	1	0	3	2	0	3	0	1	1	68	1	2	1	0	1	645665	635	319	449
1	30	8	0	4	50	50	100	250000	1	0	1	0	3	1	1	2	1	0	0	95	2	3	1	1	0	526495	111	2493	166
0	0	7	0	4	50	50	100	250000	1	0	1	0	3	2	0	2	0	0	0	90	0	2	0	0	0	785083	746	914	3028
1	16	2	0	0	25	60	40	60000	0	0	1	1	2	0	0	0	1	1	0	80	1	3	1	1	1	466069	106	593	55
1	13	6	0	0	14	18	14	3528	1	1	1	1	0	2	0	3	0	0	0	95	1	5	1	1	0	66680	153	47	42
0	18	2	0	1	25	50	30	37500	1	0	1	0	1	1	0	2	1	0	0	95	1	3	1	0	0	448983	356	222	121
1	28	6	0	1	25	50	30	37500	1	0	1	0	2	2	0	0	1	1	0	95	1	3	1	0	0	506424	579	118	375
1	2	4	0	1	40	50	40	80000	1	0	1	1	1	2	0	2	1	1	0	90	1	3	0	0	0	527746	239	262	128
1	21	3	0	0	20	40	40	32000	1	0	1	0	3	1	0	2	1	1	0	90	0	5	1	1	1	39435	16	109	16
0	2	2	0	4	50	50	50	125000	0	0	1	1	2	0	0	2	0	1	0	90	2	0	1	1	1	557294	471	159	254
1	17	7	0	4	50	50	50	125000	1	0	1	0	2	2	0	3	0	0	0	75	2	3	0	1	0	697546	572	349	385
0	9	8	0	1	20	45	55	49500	1	0	1	0	1	1	0	1	1	0	0	70	1	4	0	1	0	785083	1286	1010	511
0	2	2	0	0	40	60	60	144000	1	1	0	0	3	2	1	1	1	1	0	35	1	3	0	1	0	761908	21	411	433
0	1	2	0	0	40	60	60	144000	1	1	0	0	0	2	1	1	1	1	0	35	1	3	0	1	0	761908	21	411	433
0	7	10	0	3	40	50	100	200000	1	0	1	0	2	2	1	2	0	0	1	77	1	3	1	1	0	426914	55	263	182
1	24	3	0	0	35	30	50	52500	1	0	1	0	3	0	1	0	0	1	0	80	1	3	1	0	0	679285	649	687	377
0	13	3	0	0	17	95	70	113050	0	0	0	0	2	3	0	2	1	0	0	90	1	2	1	1	0	414913	153	1900	600
1	86	9	0	0	35	40	33	46200	1	1	1	0	2	1	1	3	1	1	0	85	2	4	0	1	0	785083	545	755	578
1	36	10	0	0	30	120	40	144000	1	0	1	0	4	1	0	2	1	0	0	77	2	3	1	0	0	654862	175	862	192
0	55	6	0	4	120	120	100	1440000	1	0	1	0	3	0	0	2	0	0	0	75	2	5	0	0	0	172694	129	216	170
1	13	5	0	0	25	50	30	37500	1	0	0	0	2	3	0	0	0	0	1	69	1	2	0	1	0	661336	277	1007	213
1	14	2	0	4	46	61	61	171166	1	0	1	0	2	2	0	1	0	1	0	80	1	3	0	0	0	720373	1173	359	401
1	25	2	0	0	25	30	45	33750	1	0	1	0	2	1	0	2	1	1	0	85	1	3	1	0	0	613175	268	565	172
1	24	6	0	0	15	15	15	3375	1	0	1	0	3	0	0	2	1	1	0	85	2	3	0	1	0	708114	516	913	49
0	82	5	0	4	40	40	60	96000	1	1	0	0	3	2	1	2	0	0	1	93	2	3	0	1	0	695871	236	1104	183
1	16	4	0	4	18	30	40	21600	1	0	1	0	2	2	0	2	1	1	0	90	1	3	0	1	1	569115	397	458	98
1	22	3	0	1	100	100	150	1500000	1	0	1	0	1	2	0	1	1	0	1	75	1	3	1	1	0	201519	317	35	149
0	15	2	0	0	30	60	60	108000	1	0	0	0	3	0	0	2	1	0	0	90	0	3	0	0	0	459278	147	356	27
0	2	3	0	0	30	50	40	60000	1	1	1	0	2	1	0	2	0	1	1	47	1	4	1	0	0	695934	446	454	25
0	12	9	0	1	21	42	32	28224	1	0	1	0	3	2	0	1	0	0	1	59	1	4	1	1	0	605193	146	191	172
1	14	6	0	1	21	42	32	28224	1	0	1	1	2	0	1	2	1	0	0	80	1	4	1	0	0	225271	319	31	223
1	41	2	0	3	20	20	30	12000	1	0	1	0	2	1	0	5	1	0	0	95	1	3	0	1	0	437416	71	538	97
1	13	2	0	3	20	20	30	12000	1	1	1	0	2	3	0	3	1	1	0	85	1	5	0	1	0	747554	257	539	336
1	14	6	0	0	25	30	45	33750	1	0	1	0	3	2	0	2	1	1	1	85	1	4	0	0	1	88450	246	14	164
1	24	3	0	1	30	50	50	75000	1	0	1	0	0	3	0	1	1	0	0	45	1	3	1	1	0	378152	654	102	156
1	40	5	0	4	25	25	30	18750	1	0	1	0	4	2	0	3	1	1	1	75	1	3	0	1	0	174688	356	507	53
1	13	3	0	0	17	44	32	23936	1	1	1	1	0	2	1	3	1	1	0	90	1	3	1	0	1	420573	331	43	185
1	26	3	0	0	50	50	30	75000	1	0	1	0	1	2	0	4	1	1	0	70	2	3	0	1	0	312790	396	272	64
1	20	3	0	4	25	40	30	30000	1	0	1	0	4	2	0	4	1	1	0	70	2	3	0	0	0	312790	396	272	64
0	0	8	0	1	20	40	40	32000	1	0	1	1	1	1	0	2	1	0	0	40	1	3	1	1	0	188474	207	78	88
1	58	6	0	1	30	50	30	45000	1	1	1	0	1	2	0	3	0	1	1	42	2	3	1	1	0	584709	156	331	224
1	13	6	0	1	30	50	30	45000	1	0	1	1	1	0	0	4	1	0	0	85	1	3	1	1	1	784956	517	492	784
1	73	3	0	3	30	30	30	27000	1	0	1	1	4	3	0	2	1	1	1	78	1	3	1	1	0	734478	191	1904	256
1	14	8	0	3	30	30	30	27000	0	0	1	0	1	1	0	0	1	0	0	80	1	5	1	0	1	53955	565	64	1
0	12	6	0	0	35	50	50	87500	1	0	0	1	3	3	0	0	1	1	0	95	1	3	1	1	0	560364	217	59	453
1	57	8	0	0	30	40	40	48000	1	0	1	0	1	1	0	4	1	1	0	90	1	5	1	1	0	323397	148	14	28
0	12	9	0	1	15	40	30	18000	1	0	1	0	2	1	0	0	0	0	1	55	1	3	1	0	1	411594	942	245	6
1	8	3	0	0	23	46	36	38088	1	0	0	1	2	0	0	2	1	1	0	90	1	5	0	1	0	524315	238	301	147
1	25	2	0	0	15	40	60	36000	1	0	1	0	1	1	0	7	1	0	1	79	1	4	1	0	0	474961	196	486	120
1	16	2	0	0	60	90	90	486000	1	0	1	0	1	1	0	7	1	0	1	79	1	4	1	0	0	474961	196	486	120
1	60	5	0	0	40	40	60	96000	1	0	1	0	4	2	0	3	1	0	1	94	1	5	1	0	0	301098	261	82	187
1	213	8	0	0	40	40	50	80000	1	0	1	0	2	2	0	2	1	0	0	90	2	3	1	1	0	575174	233	1082	90
1	43	8	0	1	30	40	30	36000	1	0	1	1	2	2	0	2	1	1	0	90	1	3	1	1	1	264620	246	84	18
1	36	2	0	0	30	60	50	90000	1	0	0	0	2	1	0	1	1	1	0	95	1	4	0	1	0	783655	444	959	539
1	15	6	0	0	70	150	70	735000	0	1	1	0	3	2	0	2	1	1	1	83	1	3	0	1	0	510259	173	157	352
0	4	6	0	0	30	43	43	55470	0	0	1	0	2	0	0	0	1	0	1	50	1	3	0	0	0	315350	214	44	193
1	14	2	0	0	30	43	43	55470	1	1	1	1	3	2	1	1	1	0	0	70	1	3	0	1	0	646615	195	444	245
1	21	10	0	3	26	45	60	70200	1	0	1	1	1	3	0	2	1	1	0	85	1	5	0	1	1	489232	163	1997	199
1	9	2	0	3	26	45	60	70200	1	1	0	1	1	2	1	3	1	1	0	70	1	3	1	1	0	681036	380	657	275
1	121	2	0	0	34	34	34	39304	1	1	1	1	1	1	1	3	0	1	1	89	1	3	1	0	0	584064	792	267	190
0	57	2	0	0	40	60	15	36000	1	1	1	0	1	1	0	3	1	0	1	73	1	0	1	1	0	785062	969	644	664
0	4	3	0	0	28	37	32	33152	0	0	1	1	4	3	0	0	0	0	0	90	1	0	0	1	0	576088	346	206	176
1	66	2	0	4	25	40	60	60000	1	0	1	0	3	2	0	1	1	1	0	90	1	4	1	1	0	618271	308	251	299
0	97	9	0	0	30	40	30	36000	1	0	0	1	3	2	1	1	1	0	1	88	0	3	0	0	0	171548	253	148	68
1	23	3	0	0	25	40	30	30000	1	0	0	0	3	3	1	3	1	1	1	74	1	3	0	0	0	747286	428	702	193
1	14	2	0	4	25	25	35	21875	1	0	1	0	1	3	0	2	1	0	1	85	1	3	1	1	0	676741	327	630	59
1	40	4	0	4	25	25	35	21875	1	1	0	0	2	3	1	2	0	1	0	20	1	5	1	0	0	664114	1666	556	780
1	37	6	0	0	30	35	35	36750	1	0	1	0	2	1	0	2	1	1	0	85	1	0	1	1	0	664133	634	689	159
0	29	11	0	0	30	35	35	36750	1	0	0	0	3	3	0	2	1	0	1	82	0	5	1	1	1	350773	403	49	233
1	36	6	0	0	30	35	35	36750	1	0	1	1	1	1	0	0	0	0	1	50	1	3	1	0	0	493687	214	835	0
0	2	11	0	0	30	35	35	36750	1	0	0	0	4	3	0	2	1	0	1	80	1	0	1	1	1	350773	403	49	233
1	5	2	0	0	28	46	32	41216	1	0	1	0	3	0	1	2	0	1	1	90	1	3	0	0	0	776291	494	880	393
0	12	2	0	0	30	62	35	65100	1	0	1	0	1	3	0	3	1	0	0	95	0	1	0	1	1	683273	270	487	301
1	21	11	0	0	30	62	35	65100	1	0	1	1	3	1	0	2	0	0	0	100	1	3	0	0	0	683273	270	487	301
0	1	8	0	4	20	55	55	60500	1	0	1	0	3	2	1	2	1	0	0	75	1	2	1	1	0	403332	299	3341	104
1	25	9	0	0	23	55	41	51865	0	0	1	1	1	3	0	0	0	0	1	92	1	2	0	0	1	502333	263	527	0
0	6	2	0	3	26	50	30	39000	1	0	0	1	3	3	1	3	1	1	0	88	1	3	1	1	0	272632	2322	333	217
1	12	2	0	0	50	40	50	100000	0	0	1	1	2	2	0	2	1	1	0	90	2	3	1	1	1	363096	593	12	248
1	33	6	0	0	50	80	60	240000	1	0	1	0	1	1	1	5	1	1	0	30	1	2	1	1	0	725192	334	710	367
1	60	2	0	0	25	40	40	40000	1	0	1	0	2	3	0	2	1	0	0	87	2	4	0	0	0	734253	639	408	404
1	1	3	0	0	36	47	32	54144	1	0	1	1	3	0	0	2	1	1	0	20	1	3	0	1	0	753811	535	1531	383
0	40	6	0	0	40	56	38	85120	1	1	0	1	3	3	0	3	1	0	0	75	1	2	0	0	1	391694	885	162	142
1	12	3	0	0	40	56	38	85120	1	1	1	1	1	2	0	2	0	1	0	75	1	3	1	1	0	428022	349	657	561
1	38	6	0	0	30	43	30	38700	1	0	1	0	2	1	0	2	0	1	0	75	1	0	1	0	0	410811	424	106	138
1	40	9	0	0	43	43	58	107242	1	0	1	1	3	2	0	0	1	0	1	54	1	3	0	1	0	468888	0	192	112
0	18	3	0	0	30	40	30	36000	1	1	0	0	3	0	1	1	1	0	0	35	1	3	1	0	0	501629	241	196	182
0	4	4	0	0	40	35	45	63000	1	0	1	0	3	1	0	0	1	1	0	85	1	3	1	1	1	591360	3463	1288	1189
1	26	6	0	0	28	28	38	29792	1	0	1	1	3	3	1	2	1	0	0	90	2	3	0	0	0	459391	276	157	348
1	54	8	0	0	31	31	46	44206	1	1	1	1	4	1	0	0	0	0	1	92	1	4	0	1	1	185939	440	0	48
1	33	6	0	0	31	31	46	44206	1	0	1	0	2	2	0	2	1	1	0	90	1	3	1	0	0	541833	202	282	245
1	43	2	0	0	30	40	40	48000	1	0	1	1	2	2	0	2	1	1	0	85	1	3	1	0	0	702942	236	1308	285
1	7	4	0	1	25	40	60	60000	1	0	1	0	1	2	0	1	1	1	0	50	1	3	0	0	0	145411	94	430	13
1	29	2	0	4	120	150	150	2700000	1	0	1	0	3	0	0	2	1	0	1	84	1	5	1	0	0	352849	288	160	93
1	24	2	0	4	120	150	150	2700000	1	1	1	1	0	2	0	2	1	1	0	40	2	3	0	1	0	168721	189	50	81
0	2	2	0	4	120	150	150	2700000	1	0	1	0	3	2	1	3	1	0	0	80	1	5	0	1	1	615819	399	665	88
1	12	6	0	0	20	35	35	24500	1	0	1	0	2	1	0	2	1	1	1	83	1	5	0	1	1	742710	402	350	525
1	13	2	0	0	15	34	52	26520	1	1	0	0	3	2	0	1	1	1	0	90	2	3	1	1	0	607265	311	575	167
1	29	6	0	0	46	60	60	165600	1	0	1	0	2	2	0	2	1	0	1	95	1	3	1	0	0	452206	104	253	330
1	37	2	0	4	15	22	40	13200	1	0	0	0	1	2	1	1	1	0	0	80	2	3	1	0	0	637071	361	487	232
1	52	10	0	0	60	120	60	432000	1	1	1	0	4	2	0	2	0	1	0	90	2	5	1	1	0	740528	337	1277	325
0	30	9	0	1	45	30	45	60750	1	0	1	0	3	0	0	3	0	1	0	76	1	4	0	0	1	657145	475	443	121
1	16	2	0	1	30	40	30	36000	1	0	1	0	2	1	0	3	1	1	0	90	1	3	0	0	0	439414	123	693	157
1	45	6	0	1	30	40	30	36000	1	0	1	0	1	0	0	1	1	0	1	93	0	3	1	0	0	740641	838	398	248
1	12	2	0	0	30	20	100	60000	1	0	1	0	3	1	0	2	1	1	1	65	1	3	1	1	0	527659	118	146	30
0	0	8	0	0	30	20	100	60000	0	0	1	1	2	3	0	3	1	0	0	75	1	0	0	1	0	658858	187	3637	188
1	12	6	0	0	30	20	100	60000	1	0	0	0	2	3	0	0	1	0	0	90	1	3	0	0	0	521639	714	259	8
0	12	9	0	4	25	30	55	41250	1	0	1	0	3	2	0	0	0	0	0	50	1	3	1	0	0	574330	328	236	151
0	0	1	0	4	25	30	55	41250	1	1	0	1	0	3	1	0	1	0	0	75	1	3	1	0	0	733849	331	852	402
0	0	4	0	1	28	45	30	37800	0	1	0	0	1	1	0	2	1	0	0	85	1	1	0	0	1	785083	874	914	843
0	2	4	0	0	30	50	40	60000	1	0	1	1	3	1	1	3	1	1	0	45	1	3	0	0	0	774912	526	432	469
1	39	5	0	0	30	50	40	60000	1	0	0	0	4	1	0	4	1	1	0	95	1	3	0	1	0	454988	387	531	95
1	41	6	0	0	30	50	40	60000	1	1	1	1	4	2	0	1	1	1	1	77	1	3	1	0	0	744436	1064	350	388
1	72	3	0	1	28	56	52	81536	1	0	1	1	2	1	0	4	1	1	0	85	1	3	1	0	0	598143	490	981	169
1	63	4	0	1	28	56	52	81536	1	0	1	1	1	2	1	2	1	0	0	80	1	3	0	0	0	567577	231	462	137
0	12	2	0	1	28	56	52	81536	1	1	1	0	2	2	0	1	0	1	0	85	0	3	1	1	1	445913	130	1170	25
1	24	4	0	0	30	40	40	48000	1	0	1	0	2	2	0	2	1	1	0	90	1	2	0	0	0	319184	738	65	231
0	1	4	0	1	30	40	50	60000	1	0	1	0	3	3	0	0	1	0	1	94	1	0	0	1	1	11144	181	376	0
1	42	2	0	0	20	40	30	24000	1	0	1	0	2	3	0	2	1	1	0	90	1	3	1	1	1	702080	338	1084	289
0	16	2	0	0	20	40	30	24000	1	0	1	1	3	2	0	2	1	0	0	98	1	3	0	0	1	480673	665	263	144
1	24	11	0	0	20	50	20	20000	1	0	1	0	1	2	1	3	0	1	0	90	1	3	1	0	0	707962	304	451	345
0	17	8	0	0	20	60	60	72000	1	0	1	0	2	2	0	2	1	0	0	90	1	3	1	1	0	574747	295	845	175
1	16	2	0	0	45	45	50	101250	1	0	1	0	0	2	1	0	1	1	0	90	1	3	1	1	0	538712	102	716	106
1	13	6	0	0	45	45	50	101250	0	0	1	1	2	2	0	7	1	1	0	80	1	3	0	1	0	702673	634	529	314
0	0	10	0	0	45	45	50	101250	1	1	1	0	1	2	0	2	0	0	0	80	1	4	1	0	1	751353	882	241	339
0	12	2	0	0	45	45	50	101250	1	0	1	0	4	1	0	2	1	1	1	60	1	4	1	0	0	171884	275	303	36
0	0	5	0	4	25	30	60	45000	1	0	1	0	4	3	0	1	0	0	1	80	0	0	1	1	0	401017	152	425	135
0	53	6	0	0	35	50	50	87500	1	1	1	0	3	2	0	2	0	1	0	80	1	5	1	1	1	552383	440	1221	46
1	13	6	0	1	40	75	60	180000	1	0	1	0	4	2	0	2	1	0	1	90	1	3	1	1	1	753805	964	1039	368
0	10	2	0	1	40	75	60	180000	0	0	0	0	2	0	0	1	1	0	0	0	1	3	0	1	0	99478	699	90	0
1	36	3	0	0	45	60	45	121500	1	0	1	0	2	2	1	2	0	0	0	95	2	5	1	0	0	785083	1177	569	703
0	0	11	0	4	18	70	40	50400	1	0	0	0	3	2	1	1	1	0	0	80	1	2	1	1	0	384027	244	884	84
0	2	6	0	4	18	70	40	50400	1	0	1	0	2	2	0	3	1	1	0	60	1	3	1	1	1	761131	649	560	352
1	15	2	0	0	30	40	60	72000	1	0	1	0	3	2	0	3	0	0	0	90	1	3	1	0	0	590875	251	334	140
1	55	4	1	2	25	43	50	53750	0	0	1	1	2	0	0	0	1	0	1	60	1	3	1	0	0	516888	199	67	353
1	35	3	1	0	30	36	46	49680	0	0	1	0	2	3	0	4	1	1	1	81	2	5	1	0	1	774887	532	536	514
1	3	3	1	0	23	52	40	47840	0	0	0	0	1	2	0	1	1	1	0	50	1	3	1	0	0	606124	316	616	167
0	25	6	1	2	25	43	50	53750	0	0	1	0	0	3	0	0	0	0	0	90	1	3	1	0	0	550124	435	361	144
1	71	5	1	0	30	36	46	49680	0	0	0	0	2	2	1	1	1	0	0	100	1	0	0	1	1	508468	252	304	8
1	48	3	1	0	30	36	46	49680	0	1	0	1	3	2	1	2	1	1	0	70	2	1	1	1	0	336727	315	295	120
1	13	6	1	0	30	36	46	49680	0	0	1	0	4	1	0	1	1	1	1	99	1	2	0	1	0	46007	374	89	0
1	12	9	1	0	23	52	40	47840	0	0	1	1	3	0	0	2	1	1	1	85	2	2	0	0	0	448747	76	563	293
1	12	8	1	0	23	52	40	47840	0	0	1	1	3	1	0	1	1	0	0	95	1	3	0	1	0	524566	354	103	224
1	170	3	1	0	20.5	45	35	32287.5	0	0	1	0	2	1	0	2	1	1	0	85	1	0	0	0	0	690350	464	377	172
1	37	2	1	2	22	53	59	68794	0	1	0	1	3	2	0	4	1	1	0	90	1	2	0	1	0	775081	672	715	425
0	28	6	1	2	25	43	50	53750	0	0	1	0	2	3	0	5	1	1	1	82	1	5	1	1	0	418087	153	783	162
0	7	4	1	0	23	52	40	47840	0	1	0	1	1	3	0	1	1	0	0	85	1	2	0	0	1	352254	258	176	303
0	25	8	1	1	35	60	46	96600	0	0	1	0	3	2	0	4	1	0	0	80	1	3	1	0	0	406532	589	84	148
1	15	4	1	0	23	52	40	47840	0	1	0	0	3	3	1	2	1	1	0	75	1	0	1	1	0	293587	18	70	48
0	2	6	1	0	33	22	45	32670	0	1	0	1	1	0	0	0	1	0	0	70	1	3	1	1	1	113551	384	14	90
1	26	4	1	0	33	22	45	32670	0	0	1	0	4	2	0	4	1	1	0	70	1	2	1	0	0	462762	162	577	199
1	24	3	1	0	20.5	45	35	32287.5	0	0	1	1	0	1	1	2	1	1	1	93	2	3	0	0	0	369054	400	266	113
1	35	8	1	2	22	53	59	68794	0	0	1	1	2	2	0	0	1	1	1	87	1	3	0	0	0	665028	1246	347	280
1	24	8	1	2	22	53	59	68794	0	1	1	1	1	3	0	2	1	1	0	10	1	3	0	0	1	520275	444	10000	93
1	26	9	1	2	25	43	50	53750	0	0	1	0	3	0	0	1	1	1	0	70	1	3	0	0	1	457579	196	235	16
1	69	2	1	2	25	43	50	53750	0	0	1	0	2	2	0	2	1	0	1	88	2	3	1	1	1	776391	449	923	421
0	28	4	1	2	22	53	59	68794	0	0	0	0	3	0	0	2	1	0	0	84	1	0	1	1	0	666645	241	609	390
1	122	8	1	0	19.5	39	41	31180.5	0	0	0	0	1	0	1	2	1	1	0	80	1	5	1	0	0	467723	75	793	96
0	7	2	1	1	35	60	46	96600	0	0	1	0	0	1	0	1	1	0	0	80	1	4	0	1	0	452386	111	221	138
1	29	8	1	1	35	60	46	96600	0	0	0	0	1	0	0	3	1	1	0	80	1	5	1	0	0	529574	186	338	34
1	25	2	1	2	22	53	59	68794	0	0	1	0	2	3	0	2	1	0	0	95	1	5	1	1	1	447796	328	595	64
0	5	3	1	2	22	53	59	68794	0	0	1	1	2	2	0	2	1	0	0	70	0	0	0	0	0	373562	256	101	87
1	26	3	1	0	33	22	45	32670	0	1	1	0	0	1	1	2	1	0	0	90	1	3	0	1	1	730297	637	391	303
0	6	3	1	0	23	52	40	47840	0	0	0	1	3	1	0	0	1	0	0	60	1	0	1	0	0	783860	742	461	495
0	6	7	1	2	22	53	59	68794	0	0	1	0	4	1	1	3	1	0	1	75	1	5	1	1	0	561473	77	141	636
1	41	7	1	2	22	53	59	68794	0	0	1	0	2	2	0	2	0	1	0	85	2	5	1	0	0	507643	308	124	95
0	3	6	1	2	25	43	50	53750	0	0	1	1	1	0	0	2	0	0	0	65	1	0	0	0	1	451785	82	154	433
0	13	1	1	0	28	38	28	29792	0	0	1	0	3	3	0	1	0	0	0	75	1	0	0	0	1	136203	566	16	316
1	3	8	1	2	22	53	59	68794	0	0	1	0	4	2	0	5	1	0	0	90	1	3	0	0	0	580059	907	175	352
1	333	2	1	0	27	49	36	47628	0	0	1	0	2	3	1	3	0	0	1	80	0	0	1	1	0	495193	821	81	239
1	141	4	1	0	20.5	45	35	32287.5	0	0	1	0	1	3	0	3	1	1	0	80	1	4	1	0	1	420304	154	476	60
1	84	1	1	0	23	52	40	47840	0	0	1	0	3	1	0	2	1	0	0	85	1	5	1	0	0	265629	166	60	79
1	26	7	1	2	22	53	59	68794	0	0	1	0	3	2	0	2	1	0	0	90	1	3	0	0	0	148180	90	199	16
1	64	3	1	2	22	53	59	68794	0	1	1	1	1	1	0	6	1	0	0	55	2	3	0	0	0	769673	601	472	434
1	19	8	1	2	25	43	50	53750	0	0	0	1	3	1	0	1	1	0	1	89	1	0	1	0	0	476437	460	31	469
1	15	6	1	0	19	42	35	27930	0	1	0	0	3	0	0	2	1	0	0	80	1	4	0	1	1	675787	548	297	491
0	6	3	1	0	50	55	65	178750	0	0	1	0	1	2	0	3	0	0	0	90	1	3	0	0	0	206379	1000	101	73
1	59	6	1	2	25	43	50	53750	0	0	1	0	2	1	0	2	0	1	1	65	1	5	0	1	0	248195	351	54	0
1	100	2	1	1	35	60	46	96600	0	1	1	0	3	1	0	2	1	1	1	84	1	0	1	1	0	361496	77	1556	177
1	17	6	1	2	25	43	50	53750	0	0	1	0	2	2	0	0	0	1	0	90	1	4	1	0	0	157643	178	934	45
1	29	4	1	3	20	30	40	24000	0	0	0	0	2	0	0	1	1	0	0	60	1	2	0	0	0	471349	349	195	222
1	445	9	1	0	45	45	60	121500	0	0	1	1	3	2	0	2	1	1	1	75	2	3	1	1	0	652228	209	617	267
1	41	9	1	0	25	30	40	30000	0	1	1	0	3	1	1	1	1	1	1	85	1	3	0	1	0	355718	454	151	25
1	180	7	1	0	30	50	30	45000	0	0	1	0	1	1	0	5	1	0	1	85	1	3	1	1	0	634757	651	173	533
1	61	3	1	3	30	30	50	45000	0	0	1	1	2	2	0	3	1	1	0	100	1	3	1	0	0	778346	961	636	468
1	47	3	1	1	20	50	50	50000	0	0	1	0	3	3	0	3	1	1	1	77	1	3	1	1	0	716991	758	728	379
1	44	6	1	1	16	50	24	19200	0	0	1	0	3	2	0	3	1	0	0	95	2	3	0	1	1	755493	288	799	493
1	45	8	1	0	300	90	40	1080000	0	1	1	1	3	3	1	4	1	1	0	45	2	2	1	1	0	601205	508	313	187
1	13	6	1	0	40	60	30	72000	0	0	1	1	1	1	0	4	1	0	0	100	1	0	0	1	0	769924	427	491	571
1	98	2	1	1	34	34	34	39304	0	0	1	0	4	2	0	1	0	0	0	70	1	2	0	0	0	757896	389	446	431
1	14	10	1	0	35	45	35	55125	0	0	1	0	3	0	1	4	1	0	0	95	1	4	0	0	0	660933	216	876	272
0	2	4	1	4	250	30	40	300000	0	0	1	0	1	2	0	3	1	0	0	90	1	3	1	1	0	705259	537	571	271
1	41	2	1	0	31	53	50	82150	0	0	1	0	3	0	0	1	1	1	0	70	1	3	0	1	0	113619	359	23	94
1	205	3	1	0	20	50	45	45000	0	0	1	1	0	2	0	3	1	1	1	60	1	5	0	1	0	687084	154	679	301
1	52	2	1	0	43	70	46	138460	0	0	1	0	3	3	0	1	1	1	0	88	1	5	1	1	0	255410	851	135	59
1	27	2	1	0	40	45	45	81000	0	0	1	0	1	3	1	0	1	1	0	95	2	3	1	1	0	402612	351	567	106
1	14	8	1	0	70	50	50	175000	0	0	1	0	1	2	0	0	1	0	0	90	1	0	1	0	1	474745	61	227	124
0	38	2	1	1	30	40	30	36000	0	0	1	0	1	3	1	4	1	0	1	88	2	5	0	1	0	444818	219	506	252
1	25	1	1	0	25	45	55	61875	0	1	0	1	3	2	0	1	1	0	1	72	1	2	1	1	0	425197	380	127	17
1	29	3	1	1	40	30	40	48000	0	0	1	0	2	2	0	4	1	1	1	85	0	3	1	1	0	632790	565	1323	226
1	63	10	1	1	30	30	40	36000	0	0	1	0	3	3	0	1	1	1	0	90	1	3	1	1	1	285747	453	291	81
1	89	1	1	0	20	60	45	54000	0	0	0	1	3	3	0	3	0	1	0	75	2	3	1	0	0	622057	403	263	286
1	42	6	1	0	30	45	45	60750	0	0	1	0	3	1	0	2	1	1	1	80	1	0	0	1	0	739812	240	527	543
1	12	6	1	0	30	60	50	90000	0	0	1	0	1	0	1	1	1	0	0	80	2	2	0	0	0	625993	417	191	151
1	16	6	1	3	20	30	45	27000	0	1	1	0	3	2	0	1	0	0	0	90	2	3	1	0	0	728967	296	432	405
1	26	4	1	3	13	75	60	58500	0	0	1	0	3	1	0	5	1	1	1	98	1	3	1	1	1	622126	231	5895	316
0	16	6	1	0	30	80	50	120000	0	0	1	0	2	1	1	2	1	0	0	80	0	0	0	1	0	536879	413	185	0
0	2	2	1	0	25	62	39	60450	0	0	1	0	3	0	0	2	1	0	1	75	0	2	1	1	1	740499	874	482	328
1	34	7	1	0	25	60	30	45000	0	0	1	1	3	2	1	2	1	0	0	90	1	3	1	0	0	609876	210	338	2081
0	5	3	1	4	20	60	60	72000	0	0	1	0	3	2	0	3	1	1	1	90	1	0	0	1	1	533673	203	533	263
1	51	6	1	1	50	50	50	125000	0	0	1	0	1	1	1	0	1	0	0	90	1	3	1	0	0	529172	873	818	83
0	4	2	1	0	50	100	50	250000	0	0	0	1	3	2	0	3	1	1	0	70	1	3	1	1	0	117355	1574	15	105
1	24	3	1	1	40	50	40	80000	0	0	1	1	3	1	1	2	1	1	0	70	1	3	0	0	1	422323	316	333	99
1	27	3	1	0	40	50	50	100000	0	0	1	1	1	3	0	0	0	0	0	0	1	3	1	0	1	365259	839	261	153
0	61	6	1	0	25	40	40	40000	0	0	1	1	2	2	1	2	1	1	0	95	1	3	1	1	0	449742	263	341	86
1	40	2	1	0	30	60	40	72000	0	1	1	1	3	0	1	4	1	1	0	60	2	2	0	0	0	751070	362	1190	270
1	25	9	1	0	400	50	50	1000000	0	1	1	0	0	1	1	1	1	0	0	80	2	3	1	0	0	588196	673	311	131
0	3	8	1	0	30	60	30	54000	0	0	0	0	1	2	0	3	1	0	0	80	1	3	0	0	0	586520	317	212	403
1	7	3	1	0	30	37	45	49950	0	1	0	0	1	2	1	1	0	0	1	60	2	5	0	0	0	548721	731	85	132
0	15	9	1	0	15	25	15	5625	0	0	1	0	3	0	0	2	1	0	1	89	1	0	0	1	0	142463	235	30	26
1	29	3	1	0	20	100	100	200000	0	0	1	1	3	1	0	0	0	1	1	60	1	2	0	0	0	737800	118	1013	90
1	38	6	1	0	42	50	90	189000	0	0	1	0	3	1	1	2	1	0	1	90	2	3	1	1	0	539109	389	167	223
1	17	3	1	1	30	46	30	41400	0	0	1	0	3	1	0	1	1	1	0	75	1	3	1	1	0	775283	1240	1241	457
1	13	2	1	4	50	50	50	125000	0	1	0	0	0	2	0	2	0	1	0	95	1	3	0	1	1	315118	262	1676	263
1	23	11	1	0	20	60	60	72000	0	1	1	1	3	2	0	2	1	0	0	70	2	3	0	0	0	447826	105	157	405
1	11	10	1	4	25	58	48	69600	0	0	1	0	2	3	0	2	1	0	0	45	1	3	0	1	0	776814	840	799	418
1	12	2	1	1	30	30	40	36000	0	1	1	1	1	3	1	2	1	1	0	90	2	3	1	1	1	647237	275	337	267
1	266	8	1	1	30	50	40	60000	0	0	1	1	4	1	1	0	0	1	1	78	1	3	1	1	0	537133	307	638	155
1	35	9	1	1	50	66	24	79200	0	1	0	1	1	1	1	4	1	0	0	80	1	0	0	1	0	768652	471	1186	364
1	76	10	1	0	40	40	40	64000	0	0	1	1	4	0	0	1	1	0	0	3	2	5	1	0	0	747072	188	1494	316
0	3	3	1	0	35	60	30	63000	0	1	0	1	3	2	1	1	0	1	1	80	1	1	1	0	0	398586	53	159	387
0	37	2	1	0	25	45	45	50625	0	0	1	0	3	3	1	1	0	0	0	80	1	3	1	1	1	627563	213	70	196
1	10	3	1	0	35	75	50	131250	0	0	1	0	3	0	0	2	1	0	0	100	2	1	1	1	1	143407	448	57	98
0	61	2	1	0	30	70	30	63000	0	1	1	0	2	2	0	2	0	0	0	95	2	0	0	1	0	712196	3025	4194	212
1	124	5	1	1	45	45	45	91125	0	0	1	1	1	1	0	0	1	1	1	85	1	1	1	1	1	394927	756	6	51
0	10	7	1	3	20	60	40	48000	0	1	0	1	4	2	0	2	0	0	0	85	1	2	1	1	1	785083	890	675	955
0	16	3	1	0	40	80	50	160000	0	0	0	1	3	3	0	1	0	1	1	74	1	2	0	0	1	764717	882	582	338
1	189	9	1	0	45	75	65	219375	0	0	1	1	4	2	0	2	1	1	0	100	1	3	1	1	1	634618	1313	424	111
1	122	8	1	0	40	40	60	96000	0	0	0	1	1	0	1	0	1	0	1	75	1	3	1	0	1	291512	673	76	186
1	37	10	1	0	25	40	30	30000	0	0	1	0	3	2	1	1	0	0	1	78	1	5	0	1	0	527200	250	2326	85
1	12	8	1	0	33	36	45	53460	0	0	1	1	3	2	1	3	1	0	0	90	2	5	1	0	0	247785	315	217	54
0	18	8	1	0	50	60	50	150000	0	0	1	0	2	1	0	4	1	0	0	50	1	2	0	1	1	644238	441	3513	48
1	26	9	1	0	40	50	40	80000	0	0	1	0	2	1	0	3	0	1	0	90	1	3	1	0	1	373314	278	156	55
1	39	6	1	0	250	60	60	900000	0	0	1	0	3	0	0	3	1	1	0	53	1	2	1	1	0	654902	877	1533	126
0	4	6	1	3	20	50	30	30000	0	0	0	0	3	2	0	0	1	0	0	80	0	3	1	0	1	110511	480	52	0
1	42	8	1	0	15	100	100	150000	0	0	0	0	4	2	0	1	0	0	1	85	1	0	0	1	1	579611	336	176	210
1	38	2	1	0	30	35	45	47250	0	0	1	1	4	1	1	3	1	1	1	79	1	3	1	0	0	540726	389	454	287
1	14	8	1	1	30	40	60	72000	0	0	1	0	1	2	0	2	1	0	1	89	1	3	1	0	0	773170	551	519	380
1	208	2	1	0	30	40	40	48000	0	0	1	0	2	2	1	6	1	1	1	94	2	3	1	1	0	340756	648	192	164
1	85	2	1	0	30	50	40	60000	0	0	1	0	1	2	0	6	1	1	1	95	1	3	0	1	1	581654	490	193	177
1	24	9	1	0	30	45	30	40500	0	1	1	1	3	2	1	2	1	1	0	90	1	3	0	0	0	563561	173	288	170
0	7	6	1	4	25	30	50	37500	0	0	1	0	1	3	0	2	1	0	0	85	1	3	1	1	0	316646	21	138	12
0	2	4	1	0	17	30	50	25500	0	0	1	0	1	2	0	2	0	0	1	85	1	3	1	1	0	785083	1447	800	1105
0	54	7	1	3	30	35	55	57750	0	0	1	0	1	1	0	2	0	0	0	100	2	3	0	0	0	711863	828	1702	279
1	50	10	1	0	40	80	40	128000	0	0	1	0	0	1	0	1	1	0	1	54	1	5	0	1	1	134661	499	30	22
0	6	6	1	0	36	36	40	51840	0	0	1	0	3	1	1	3	1	1	1	94	1	3	1	0	0	125918	92	8	108
0	13	9	1	4	10	45	45	20250	0	1	0	0	3	1	0	2	0	0	1	73	1	3	1	1	0	745212	140	1668	219
0	39	2	1	0	45	60	45	121500	0	0	1	0	3	0	1	0	1	0	0	100	1	4	1	1	0	532917	474	548	241
1	14	3	1	1	30	80	60	144000	0	0	1	0	4	3	0	4	0	0	1	85	0	3	0	1	0	633369	316	1293	171
0	13	11	1	1	30	60	40	72000	0	0	0	0	1	2	0	1	1	1	0	80	1	0	1	0	1	493673	53	356	392
1	68	6	1	1	240	42	32	322560	0	0	1	0	1	0	1	2	1	1	1	75	2	3	1	0	0	377153	776	71	372
1	4	8	1	0	32	42	100	134400	0	0	0	0	2	2	0	4	1	0	0	80	1	3	1	0	0	764620	653	480	293
1	31	9	1	0	30	45	30	40500	0	0	1	1	3	1	0	2	0	0	0	80	2	3	1	0	0	785083	518	2242	514
1	6	3	1	3	11	40	150	66000	0	0	0	1	3	3	0	3	0	1	0	90	2	3	1	1	0	268463	187	187	0
1	26	11	1	0	60	60	60	216000	0	0	0	0	2	1	1	5	0	0	0	97	2	3	0	1	1	650787	136	553	639
1	76	2	1	0	300	30	45	405000	0	0	1	0	3	1	0	2	1	1	1	15	1	5	1	0	0	376260	35	280	108
1	41	11	1	0	30	50	60	90000	0	1	1	0	0	1	1	0	1	1	0	85	1	3	1	0	0	537637	114	352	321
1	19	9	1	4	16	60	46	44160	0	1	0	1	3	2	0	2	1	0	0	70	1	3	1	0	0	744212	836	358	458
0	2	3	1	0	33	54	62	110484	0	1	1	1	2	1	0	2	0	0	0	80	1	3	0	0	0	316016	911	64	273
1	12	6	1	1	20	28	38	21280	0	1	1	1	3	0	1	2	0	0	1	85	1	2	0	0	0	584865	915	683	232
1	52	3	1	0	25	30	30	22500	0	0	1	0	1	2	1	2	1	1	1	75	1	0	0	1	0	330514	129	232	107
1	50	6	1	1	30	30	45	40500	0	0	1	0	1	0	0	1	1	0	0	60	1	3	0	1	0	330970	320	303	27
1	23	2	1	4	25	30	30	22500	0	0	1	0	1	0	0	2	1	1	1	77	1	0	1	1	0	742221	1694	554	321
1	57	11	1	3	50	60	90	270000	0	0	1	0	0	2	0	4	1	1	1	65	1	4	1	0	0	685449	130	327	468
0	18	2	1	0	35	20	35	24500	0	0	1	0	1	1	1	1	1	0	0	85	0	3	0	1	0	500529	179	177	220
0	6	1	1	4	20	30	40	24000	0	0	1	0	4	0	0	0	1	0	0	80	1	4	0	0	0	715756	914	435	91
0	12	2	1	0	43	43	70	129430	0	0	1	0	3	0	0	2	1	1	0	55	2	3	0	1	0	406802	1174	83	377
1	28	2	1	0	20	40	40	32000	0	0	1	0	3	1	0	1	1	0	0	80	1	5	1	0	0	102864	580	290	23
1	208	9	1	0	300	35	40	420000	0	0	1	0	3	1	0	4	1	1	1	70	1	3	0	1	0	532893	484	309	53
1	121	6	1	0	30	30	50	45000	0	0	1	0	1	0	0	2	1	0	0	85	1	0	0	0	0	365374	961	289	57
1	60	3	1	0	35	50	35	61250	0	0	0	0	0	3	1	2	1	1	0	80	1	3	0	0	0	403618	628	817	88
0	24	3	1	0	35	35	35	42875	0	0	1	1	3	0	0	1	1	0	0	95	1	5	0	1	0	645380	238	1199	268
1	60	2	1	0	40	40	50	80000	0	0	0	0	3	0	0	2	1	1	0	20	1	5	1	0	0	702786	8	425	198
1	12	4	1	1	500	45	60	1350000	0	0	1	0	4	3	1	3	0	0	0	87	1	3	0	1	0	344961	246	81	22
0	45	2	1	0	19	40	60	45600	0	0	1	0	3	1	0	2	1	0	1	97	0	0	1	1	0	714852	181	3131	364
1	52	4	1	0	35	40	50	70000	0	1	1	0	3	2	0	2	1	0	0	92	1	3	1	1	1	750432	631	6926	132
1	14	5	1	0	30	30	30	27000	0	0	1	0	3	0	0	2	0	1	0	90	1	3	1	0	0	428067	62	87	229
0	17	4	1	3	28	61	36	61488	0	1	0	1	3	0	0	3	0	0	1	79	0	2	1	0	0	785083	690	627	593
1	25	8	1	0	30	40	50	60000	0	0	1	1	2	1	1	2	1	0	1	65	1	3	1	1	1	711280	338	931	295
0	13	7	1	1	30	35	37	38850	0	0	1	1	1	3	0	2	0	1	0	90	1	2	1	0	0	556660	152	65	152
1	7	3	1	0	25	50	30	37500	0	0	1	1	1	1	0	6	1	1	0	42	0	2	1	1	0	544469	195	87	376
1	18	6	1	0	30	100	30	90000	0	0	1	1	4	1	1	1	0	1	0	60	1	3	1	0	0	697810	125	1970	142
1	29	2	1	4	25	47	45	52875	0	0	1	0	4	2	0	2	1	1	1	77	1	3	1	1	0	411980	422	154	0
1	27	2	1	0	30	40	40	48000	0	0	1	0	1	1	1	2	0	1	0	66	2	4	1	1	0	646822	321	500	279
1	14	4	1	1	30	60	30	54000	0	1	1	0	3	1	0	2	0	1	0	75	2	3	0	0	0	681071	1660	317	270
1	55	3	1	0	40	25	40	40000	0	0	1	0	2	3	0	2	1	0	0	85	1	3	1	1	0	656339	621	198	700
1	36	4	1	1	30	50	50	75000	0	0	1	0	4	0	0	0	1	0	0	85	1	3	0	0	0	642165	406	323	207
0	13	2	1	0	30	30	40	36000	0	0	1	0	1	1	0	2	0	1	1	75	1	3	1	0	0	785083	644	685	646
1	24	6	1	1	30	40	40	48000	0	0	1	0	3	1	0	1	0	0	0	100	1	3	1	1	0	652161	73	435	41
1	14	6	1	3	40	35	50	70000	0	0	1	1	1	0	0	7	1	1	1	70	2	3	1	0	0	501606	1069	852	142
1	29	9	1	0	30	40	40	48000	0	1	1	1	2	1	0	1	0	1	0	100	1	2	0	0	1	610292	319	221	319
1	15	6	1	0	40	40	40	64000	0	0	1	1	4	3	0	1	0	1	0	80	1	2	1	0	0	316743	140	89	51
1	14	6	1	0	15	20	40	12000	0	0	0	0	1	1	0	1	0	0	0	72	1	3	1	0	0	356681	179	15	365
1	12	2	1	4	30	35	65	68250	0	0	1	1	1	3	1	0	1	1	0	83	1	2	1	0	0	594623	353	870	211
0	7	9	1	0	23	50	50	57500	0	0	1	1	4	1	0	2	1	0	1	88	2	3	1	0	0	779969	420	734	465
1	28	2	1	0	30	45	60	81000	0	0	1	0	3	2	0	3	0	1	1	97	1	5	1	1	0	755671	487	1041	352
1	28	9	1	3	27	35	36	34020	0	0	1	0	1	3	0	2	1	0	1	88	2	3	1	0	0	779969	420	734	465
0	7	9	1	3	30	50	50	75000	0	0	1	1	2	3	0	2	1	0	1	88	2	3	1	0	0	779969	420	734	465
0	14	9	1	0	38	36	53	72504	0	0	1	0	3	0	0	0	0	0	0	90	1	0	1	0	1	376864	729	96	120
1	43	3	1	0	25	30	45	33750	0	1	1	1	1	2	1	4	1	1	0	90	2	3	0	0	0	785083	621	859	599
0	4	4	1	0	300	30	30	270000	0	0	0	0	1	0	0	2	1	1	0	90	0	0	1	0	0	539321	286	508	165
0	27	10	1	0	30	26	40	31200	0	0	1	1	4	2	0	0	0	0	1	80	1	1	1	0	0	530641	38	1373	339
1	14	8	1	0	30	45	65	87750	0	0	1	0	1	3	0	0	1	1	0	40	1	4	1	0	0	317391	744	69	55
1	16	6	1	4	20	20	20	8000	0	0	0	1	2	3	0	0	1	1	0	95	0	3	1	1	1	125616	279	19	82
0	14	8	1	0	32	39	53	66144	0	1	0	0	0	2	1	1	1	0	1	60	1	3	0	1	1	395529	292	230	208
1	16	6	1	1	47	60	50	141000	0	0	1	0	2	2	1	1	1	0	0	90	1	2	0	0	1	132031	137	46	0
1	25	3	1	1	40	40	40	64000	0	0	1	0	4	3	0	2	1	1	1	85	1	3	1	1	0	590365	490	227	464
1	31	2	1	0	18	30	40	21600	0	0	1	1	2	2	0	2	1	1	0	80	1	3	0	1	0	126083	628	142	11
1	24	2	1	0	32	65	35	72800	0	0	1	0	3	2	0	2	0	1	0	80	1	3	1	1	1	97225	3644	52	18
0	66	2	1	1	44	47	47	97196	0	0	1	1	4	1	1	2	1	0	1	75	1	3	1	1	0	330583	3508	56	138
1	16	9	1	3	30	30	30	27000	0	0	1	1	1	2	1	0	0	1	0	25	1	3	0	0	0	704129	359	1115	136
1	37	6	1	1	20	50	60	60000	0	0	1	0	3	1	0	3	1	1	1	90	1	2	1	0	0	454233	841	99	960
1	38	2	1	0	30	45	30	40500	0	0	1	0	4	1	1	1	1	0	1	75	1	0	0	1	1	257478	562	25	509
1	13	3	1	3	35	50	40	70000	0	1	0	1	0	3	0	0	0	0	0	59	1	0	1	0	0	96150	362	80	68
0	54	9	1	0	20	20	25	10000	0	0	1	0	4	3	0	4	0	0	1	87	1	5	0	1	1	73973	64	44	70
1	14	9	1	0	30	40	35	42000	0	0	1	0	3	0	1	4	0	0	0	85	1	5	0	0	0	201903	26	100	278
1	14	2	1	0	30	40	50	60000	0	0	1	0	2	1	0	3	1	0	1	52	1	3	0	1	0	600945	2191	251	191
1	41	2	1	0	24	100	30	72000	0	1	0	1	3	2	1	0	0	0	0	0	2	3	1	1	1	735204	1624	474	130
1	12	3	1	0	24	100	30	72000	0	0	1	1	3	2	1	1	1	1	0	95	1	3	0	1	1	495622	194	561	38
1	31	9	1	3	40	90	50	180000	0	0	1	1	4	1	0	2	0	0	1	70	1	1	1	1	0	783478	490	667	471
1	25	2	1	0	35	44	32	49280	0	0	1	1	2	0	0	3	1	1	0	85	2	3	1	1	0	530318	60	490	60
1	30	9	1	0	40	45	80	144000	0	0	1	0	3	2	0	2	0	1	1	95	1	3	1	1	1	577269	257	465	103
1	40	1	1	0	20	30	60	36000	0	0	1	0	2	3	0	2	1	1	1	75	1	3	1	1	0	221043	311	74	83
1	22	9	1	1	25	45	50	56250	0	0	1	0	1	2	0	2	1	1	1	88	2	3	1	0	0	545367	340	933	42
1	74	2	1	0	1500	300	150	67500000	0	0	0	0	1	1	0	1	1	1	0	50	1	3	1	0	0	675179	456	604	81
1	36	3	1	1	30	50	50	75000	0	1	1	1	0	1	1	0	0	1	0	30	1	2	0	0	1	442610	563	163	125
1	51	2	1	0	22	45	45	44550	0	0	1	0	3	3	0	2	1	0	0	90	1	0	0	1	0	676612	1032	572	308
1	24	3	1	4	26	30	30	23400	0	1	0	0	0	0	0	1	1	1	1	84	1	3	1	0	0	568487	213	263	252
0	3	6	1	0	20	50	30	30000	0	0	1	0	3	3	0	1	1	0	0	85	1	3	0	0	0	439501	834	37	195
1	48	10	1	1	25	60	60	90000	0	1	1	1	1	2	1	0	1	1	0	50	2	3	1	1	0	284419	276	129	108
1	31	1	1	1	300	30	42	378000	0	0	1	0	1	0	1	6	1	1	0	90	1	3	1	0	0	494780	1362	181	430
1	54	3	1	0	35	35	45	55125	0	1	1	1	1	1	0	1	1	1	1	85	1	2	1	0	0	636401	460	552	97
1	50	11	1	0	30	40	30	36000	0	0	1	0	3	1	0	0	0	0	0	70	2	3	1	0	1	178587	52	168	192
0	6	6	1	0	35	40	45	63000	0	0	1	0	2	0	0	1	0	1	0	85	2	3	1	0	1	381489	840	74	5
1	53	8	1	3	19	28	40	21280	0	0	1	1	4	3	0	2	1	1	1	75	1	3	1	0	0	616318	516	177	293
1	42	3	1	1	25	60	80	120000	0	0	1	1	1	2	0	2	0	1	1	75	2	3	1	1	0	540187	696	4343	671
1	0	7	1	1	20	40	40	32000	0	0	0	0	3	2	0	3	0	0	0	90	1	3	0	0	0	746403	304	542	320
1	26	7	1	0	40	40	70	112000	0	0	1	0	3	0	0	2	1	0	1	75	2	3	1	0	1	500048	196	95	1872
1	45	2	1	0	30	60	60	108000	0	0	1	1	0	1	1	1	1	0	1	88	1	4	0	1	1	521885	679	442	122
1	25	2	1	0	20	20	40	16000	0	0	1	0	3	3	0	1	0	1	0	80	1	3	1	1	0	391264	147	41	362
0	5	9	1	0	20	45	25	22500	0	1	1	0	1	0	1	1	1	0	1	85	1	2	1	0	0	573362	423	1123	178
1	14	8	1	0	36	46	41	67896	0	0	0	0	3	1	0	3	1	0	0	50	1	3	0	0	0	113532	94	190	0
0	49	9	1	0	35	30	50	52500	0	0	1	1	2	3	0	0	1	0	0	90	1	4	1	0	1	465575	404	221	97
0	4	4	1	1	13	36	28	13104	0	0	1	0	3	0	0	3	1	1	0	90	1	5	0	0	0	689683	568	529	253
1	57	10	1	0	30	60	30	54000	0	0	1	0	3	3	0	0	1	1	0	88	1	3	0	1	0	9458	112	0	224
1	24	2	1	1	20	60	45	54000	0	0	1	0	3	1	0	3	1	0	0	85	1	2	0	1	1	202808	186	130	71
1	66	6	1	0	25	30	40	30000	0	0	1	1	3	1	0	4	0	1	0	80	1	3	1	1	0	722340	699	214	415
0	43	4	1	0	20	70	40	56000	0	0	1	1	3	0	0	0	1	1	1	80	1	3	0	0	1	254754	242	76	603
1	113	2	1	0	0	150	150	0	0	0	1	0	2	2	1	4	1	1	0	80	2	3	0	0	1	688425	1047	673	33
1	101	8	1	0	22	37	37	30118	0	0	1	0	1	2	0	5	1	1	1	80	0	3	1	1	0	495145	672	159	151
1	45	2	1	0	24	34	60	48960	0	0	1	0	4	0	1	1	1	1	1	85	1	5	0	0	0	301114	238	84	77
0	5	1	1	0	16	44	48	33792	0	0	1	0	4	0	0	1	0	0	0	85	1	0	1	0	0	496436	447	174	108
1	12	3	1	1	20	15	20	6000	0	0	1	1	2	1	0	1	1	0	0	90	1	3	0	0	1	528693	507	169	380
1	26	3	1	0	35	35	45	55125	0	0	1	0	1	0	1	3	1	1	1	94	1	1	1	1	0	627356	449	558	27
1	16	3	1	0	50	50	70	175000	0	1	0	0	1	3	1	4	0	1	0	55	2	3	1	0	0	777244	432	471	493
0	2	6	1	3	30	30	45	40500	0	0	1	0	2	1	0	3	1	0	0	90	1	3	1	0	0	622945	471	255	446
0	7	6	1	1	20	50	30	30000	0	0	0	0	3	1	0	2	0	1	0	80	1	3	0	1	1	693968	446	580	133
1	45	6	1	0	60	60	100	360000	0	0	1	1	0	1	1	2	1	1	0	80	1	3	1	1	0	578159	394	306	99
1	14	9	1	0	60	45	60	162000	0	0	1	0	1	2	1	2	1	0	0	95	2	0	0	1	0	785083	646	1230	728
1	50	2	1	0	250	50	50	625000	0	1	0	1	3	1	0	6	1	1	0	75	1	3	0	1	1	422921	790	156	272
1	26	4	1	0	35	35	50	61250	0	0	1	1	2	1	1	3	1	1	0	95	1	3	1	0	0	255074	380	934	34
1	29	6	1	0	10	15	15	2250	0	0	1	0	3	2	0	4	1	0	0	80	1	0	0	1	1	522304	353	222	164
0	18	2	1	0	30	90	30	81000	0	1	0	0	4	0	0	0	1	0	0	90	1	2	0	0	0	657028	295	345	232
0	4	6	1	0	20	40	40	32000	0	0	1	1	4	2	1	5	1	0	0	90	0	2	0	1	0	363171	464	228	21
1	86	4	1	1	30	45	24	32400	0	0	1	1	1	1	0	1	1	1	1	61	1	0	1	1	1	30892	496	1202	0
1	27	9	1	0	25	45	35	39375	0	0	1	0	4	1	1	1	0	0	0	40	1	2	0	0	0	453435	573	236	87
0	2	6	1	4	35	30	40	42000	0	1	0	0	1	1	1	6	1	0	1	87	1	2	1	1	0	448745	930	70	234
0	7	5	1	0	50	80	70	280000	0	0	1	0	1	3	0	2	1	0	0	90	1	3	1	1	0	779055	92	1672	611
0	93	3	1	0	35	40	45	63000	0	0	1	0	1	1	0	1	1	0	1	70	0	3	0	0	0	104260	297	58	102
1	40	6	1	0	30	30	46	41400	0	0	0	0	4	1	0	3	1	1	0	95	1	4	1	1	0	128330	117	30	61
0	4	6	1	0	28	50	45	63000	0	0	1	0	3	2	1	1	1	0	0	70	1	3	1	0	0	739288	881	388	207
1	13	6	1	3	25	35	60	52500	0	0	1	0	2	2	0	2	0	1	0	90	1	3	1	1	0	659401	486	316	259
1	43	6	1	0	30	30	30	27000	0	0	1	0	3	3	0	1	1	0	1	83	1	3	1	1	0	391948	174	162	98
0	6	5	1	0	30	40	30	36000	0	0	1	0	2	2	0	2	1	1	1	98	1	3	1	1	0	523231	586	832	115
1	86	3	1	0	45	60	45	121500	0	0	1	0	2	2	0	2	1	1	0	85	1	3	1	0	0	731914	412	448	262
1	39	7	1	4	40	40	50	80000	0	0	0	0	4	3	0	1	1	1	0	90	1	3	1	1	0	760946	295	468	631
1	2	7	1	1	18	60	70	75600	0	0	1	1	1	1	0	1	1	0	0	85	1	3	1	1	0	494921	140	88	582
1	91	9	1	1	30	30	45	40500	0	0	1	0	3	2	1	4	0	0	0	80	1	3	0	1	0	459357	291	127	191
1	62	3	1	0	15	50	40	30000	0	0	1	0	1	2	0	5	1	1	1	90	1	3	1	1	1	652932	316	385	63
1	14	3	1	3	50	30	50	75000	0	0	1	0	2	1	0	0	1	0	0	90	1	1	1	1	0	748426	247	814	258
1	40	2	1	0	33	33	33	35937	0	0	1	1	2	1	1	1	1	1	1	95	1	3	1	1	0	73512	535	43	0
1	173	9	1	0	25	35	30	26250	0	0	1	1	3	3	1	1	0	0	0	10	1	3	1	0	0	733543	260	226	197
1	48	2	1	0	30	46	33	45540	0	0	1	0	2	0	1	2	0	1	0	80	1	3	1	1	0	704082	1235	1333	619
1	25	7	1	0	30	50	35	52500	0	0	1	0	1	2	0	3	0	0	0	80	1	0	0	1	0	341583	193	140	156
1	40	8	1	1	15	50	50	37500	0	0	1	0	3	3	0	2	1	0	0	90	0	5	0	1	0	244838	559	67	37
1	12	3	1	0	18	28	43	21672	0	0	0	1	0	3	0	2	0	0	0	30	1	2	0	0	0	747396	968	1069	295
1	36	1	1	0	20	50	40	40000	0	0	1	0	4	1	0	2	1	1	0	85	0	3	0	0	0	754788	630	592	255
1	88	10	1	0	25	45	45	50625	0	0	1	1	3	1	1	2	1	0	1	45	1	5	1	0	0	474410	169	182	237
0	78	2	1	0	30	60	60	108000	0	0	1	0	3	2	1	1	1	1	1	88	2	3	1	1	0	550547	662	209	438
0	15	3	1	0	30	60	30	54000	0	0	1	0	1	2	0	1	0	0	1	78	0	0	1	0	0	425005	268	556	21
1	12	6	1	1	35	35	35	42875	0	0	1	0	2	1	0	3	1	0	0	95	1	0	0	0	0	702838	374	400	101
0	6	4	1	1	26	55	40	57200	0	0	1	0	4	2	1	1	0	0	1	75	1	0	1	0	0	754362	433	1902	373
1	209	9	1	0	25	60	40	60000	0	0	1	1	0	1	0	0	1	1	1	50	1	3	1	0	0	467456	223	304	207
1	16	2	1	0	42	57	48	114912	0	0	1	0	2	2	1	0	1	1	0	90	1	5	1	1	0	491871	239	355	201
1	74	2	1	0	26	45	35	40950	0	0	1	0	3	2	1	2	1	1	1	90	1	3	1	0	1	577097	514	208	61
1	29	6	1	0	30	50	35	52500	0	0	1	0	3	3	1	1	1	1	1	70	1	3	1	1	0	410529	151	131	246
1	39	2	1	0	300	80	50	1200000	0	1	1	0	3	3	1	1	0	1	1	68	2	3	0	0	0	398516	291	21	375
1	17	6	1	0	30	50	35	52500	0	0	1	0	3	3	0	1	1	1	1	70	1	3	1	1	0	410529	151	131	246
0	24	8	1	3	30	32	32	30720	0	0	0	0	3	3	0	1	1	1	0	99	1	3	0	1	0	92576	156	78	42
1	14	4	1	0	30	40	44	52800	0	1	0	0	0	3	0	2	0	0	1	88	1	3	1	0	0	295202	476	589	68
0	88	3	1	0	20	25	30	15000	0	0	0	0	3	0	0	3	1	1	1	74	1	3	1	1	0	545729	633	436	66
1	29	6	1	1	29	46	46	61364	0	0	1	0	4	1	1	1	1	0	0	60	1	5	0	0	1	137963	214	118	71
0	29	8	1	0	30	45	45	60750	0	0	1	0	1	0	0	3	1	1	1	89	1	5	1	1	0	122424	585	137	35
1	63	10	1	0	34	39	35	46410	0	0	1	0	2	0	0	0	1	0	0	93	0	0	1	1	0	629604	421	330	224
1	14	6	1	0	23	50	36	41400	0	1	1	1	2	1	1	1	1	1	0	95	1	3	1	1	1	82515	142	122	34
1	266	9	1	0	34	25	15	12750	0	0	1	0	1	3	0	4	1	1	1	80	1	5	0	1	0	783378	515	1252	478
1	129	3	1	0	10	100	100	100000	0	0	1	0	2	1	0	2	1	0	1	89	2	5	1	1	0	109798	481	100	24
1	36	2	1	0	26	45	42	49140	0	0	1	0	1	0	0	3	1	0	0	95	1	3	1	1	0	671271	870	2086	169
1	97	9	1	0	29	51	47	69513	0	1	1	0	3	1	0	1	1	0	0	5	1	3	0	0	0	548311	76	147	218
1	8	9	1	3	32	60	50	96000	0	0	1	0	1	2	0	2	1	1	1	78	1	3	1	0	0	243722	416	54	40
0	5	2	1	0	19	52	38	37544	0	0	1	0	2	1	0	3	1	0	0	85	1	2	0	1	0	679963	545	1178	259
1	40	2	1	0	30	35	45	47250	0	1	1	0	1	1	0	2	1	1	0	80	1	5	1	1	0	316536	123	37	17
1	212	6	1	3	40	48	48	92160	0	0	1	0	3	1	0	2	1	0	1	89	1	5	1	1	0	747314	397	684	424
1	25	8	1	1	26	24	32	19968	0	0	1	0	4	1	0	1	1	1	1	88	0	3	1	0	1	13722	724	0	20
1	28	3	1	0	26	38	38	37544	0	0	1	0	3	2	0	0	1	1	0	100	1	5	1	0	0	554273	381	240	182
1	32	2	1	3	25	30	30	22500	0	0	0	1	3	1	0	6	1	1	1	85	1	5	1	1	1	521365	245	1298	82
1	63	9	1	0	50	70	50	175000	0	0	1	0	1	1	0	2	1	1	0	55	1	4	1	0	1	442183	558	176	19
1	13	2	1	0	46	46	46	97336	0	0	0	0	2	2	0	2	1	1	0	80	1	3	1	1	1	640494	409	575	124
0	6	2	1	0	15	35	15	7875	0	0	0	1	3	3	0	2	1	1	1	72	0	2	1	1	0	647432	144	410	249
0	49	3	1	0	60	90	60	324000	0	0	1	0	3	3	0	2	1	0	1	97	0	0	1	1	0	344399	391	562	0
1	36	6	1	4	15	35	60	31500	0	0	1	1	0	1	1	2	1	0	0	80	1	3	1	1	0	448863	38	506	180
1	52	2	1	0	30	45	45	60750	0	0	0	1	3	3	1	3	1	1	0	95	1	3	1	0	0	687369	314	538	358
1	36	9	1	0	225	30	45	303750	0	1	1	0	3	3	1	3	1	0	1	57	1	3	0	1	0	780493	987	852	430
1	37	9	1	0	20	40	28	22400	0	0	1	1	2	1	1	0	1	1	1	75	1	3	1	0	0	308436	340	99	81
1	18	9	1	0	20	36	28	20160	0	0	1	1	2	1	0	0	1	1	1	70	1	3	1	0	0	308436	340	99	81
0	7	2	1	0	25	35	45	39375	0	0	1	0	1	1	1	3	0	1	0	75	1	3	1	1	0	397110	427	456	24
1	55	9	1	0	20	20	30	12000	0	0	0	1	1	1	0	0	1	1	0	0	0	5	0	1	1	162655	53	79	55
1	19	4	1	0	300	40	40	480000	0	0	1	0	2	1	1	4	1	0	0	20	1	4	0	0	0	602107	421	234	98
1	37	6	1	1	50	40	70	140000	0	1	1	1	1	2	1	2	1	1	1	80	0	0	1	1	0	152153	147	556	32
1	12	6	1	3	30	35	55	57750	0	1	1	0	1	1	0	2	0	1	0	90	1	5	0	0	0	634909	328	718	203
1	173	6	1	0	30	60	30	54000	0	0	1	0	3	1	0	5	1	1	1	74	1	3	1	0	0	466085	380	478	24
0	35	6	1	0	25	40	40	40000	0	0	0	1	3	2	0	2	0	0	0	80	1	0	0	0	1	601107	343	552	191
0	2	6	1	4	25	80	30	60000	0	0	1	0	4	0	0	3	0	0	0	80	1	3	0	1	0	700620	101	164	289
1	25	2	1	0	30	40	30	36000	0	0	1	0	0	3	0	2	1	1	0	40	1	3	0	1	0	466941	385	186	167
1	12	6	1	1	25	45	30	33750	0	0	1	0	1	0	0	1	1	1	1	64	1	5	1	0	0	726054	393	459	383
0	17	2	1	1	30	30	40	36000	0	0	1	0	3	1	0	6	1	1	0	95	1	3	0	1	0	736298	150	1011	318
0	11	2	1	1	30	40	60	72000	0	0	1	0	1	2	0	3	1	0	0	99	0	0	0	1	0	583865	901	1350	263
1	12	10	1	0	30	30	40	36000	0	1	1	0	1	3	0	2	1	1	0	80	1	3	1	0	0	551347	524	129	233
1	26	1	1	0	28	46	40	51520	0	1	0	1	3	2	0	4	1	1	1	78	1	3	0	1	0	443713	496	109	32
1	29	2	1	0	30	45	30	40500	0	1	0	1	1	1	0	1	1	0	0	99	1	1	0	1	0	519228	811	257	160
1	16	3	1	0	20	33	50	33000	0	1	0	1	4	1	0	2	1	0	0	90	2	3	0	0	1	428660	73	797	158
0	2	8	1	0	450	45	35	708750	0	1	0	0	3	1	1	3	1	0	0	70	1	0	1	1	0	738353	540	1035	319
1	127	7	1	0	40	50	30	60000	0	0	1	1	3	2	0	3	1	1	1	80	1	3	1	0	1	407594	439	130	305
1	31	8	1	0	40	50	55	110000	0	0	1	1	2	2	1	3	1	1	1	85	1	3	1	1	1	101379	310	22	47
1	64	3	1	0	430	51.5	42	930090	0	0	1	0	2	2	1	3	1	1	1	95	2	3	1	1	0	257308	433	131	140
1	13	3	1	4	40	40	60	96000	0	1	1	0	4	3	0	3	1	1	0	90	1	3	1	0	0	69380	156	251	12
1	39	1	1	0	25	35	50	43750	0	0	1	0	3	1	0	3	1	1	1	70	2	3	1	0	1	773455	933	521	379
1	39	10	1	0	16	16	17	4352	0	1	1	1	1	1	0	3	1	0	0	90	1	2	0	0	0	744812	503	873	246
1	12	3	1	3	40	40	60	96000	0	0	1	0	1	3	0	3	1	1	1	90	1	3	1	1	0	14374	257	434	36
1	1	9	1	3	30	30	45	40500	0	1	0	0	1	3	0	3	0	0	1	50	1	3	0	0	0	755654	338	600	383
0	1	3	1	3	46	40	46	84640	0	0	1	0	1	3	0	3	1	0	0	90	1	5	1	0	0	230780	402	132	44
1	17	2	1	0	10	60	40	24000	0	1	1	1	3	0	0	2	1	0	0	78	1	3	1	1	0	553502	2305	150	42
1	61	9	1	1	30	40	40	48000	0	0	1	1	4	0	0	2	0	1	1	88	2	3	1	0	0	380108	235	335	48
1	88	6	1	4	30	30	40	36000	0	0	0	1	1	2	0	0	0	1	0	95	0	3	1	0	0	667712	933	431	154
1	49	8	1	0	30	50	50	75000	0	0	1	0	2	2	0	1	1	0	1	84	1	0	1	1	0	32028	360	162	0
1	25	2	1	1	30	40	30	36000	0	0	1	1	1	2	1	4	1	1	1	88	2	4	0	1	1	567093	495	325	138
1	7	11	1	0	40	80	50	160000	0	0	1	0	1	1	1	3	1	1	0	90	1	3	1	0	1	391340	129	195	118
1	64	3	1	0	30	90	35	94500	0	0	1	1	3	0	0	2	1	1	0	95	1	5	0	1	1	269371	1078	3033	399
1	24	4	1	3	18	60	40	43200	0	1	1	0	0	1	1	3	1	1	0	90	1	0	1	1	1	622126	231	5895	316
0	17	3	1	1	20	30	30	18000	0	0	1	0	2	0	0	4	1	1	0	75	0	4	0	1	0	709722	504	221	402
0	1	10	1	3	25	40	40	40000	0	0	1	1	1	2	0	0	0	1	0	60	1	3	1	1	0	149179	73	455	247
1	196	4	1	1	61	61	61	226981	0	0	1	0	2	3	0	3	1	0	0	75	1	0	0	0	0	489424	151	243	184
0	8	9	1	1	32	42	32	43008	0	0	1	0	3	2	1	2	0	0	0	80	2	2	1	1	0	785083	966	2355	515
1	24	2	1	0	80	60	80	384000	0	0	1	0	3	1	1	3	0	0	1	91	1	3	1	1	1	446113	767	104	542
1	38	6	1	1	32	40	40	51200	0	0	1	0	1	2	0	2	1	1	0	75	2	3	1	1	0	604811	316	255	293
0	15	4	1	0	30	40	60	72000	0	0	1	0	3	3	0	2	1	1	0	88	1	0	1	1	0	597203	1147	508	177
1	15	6	1	0	30	45	45	60750	0	0	1	1	1	3	0	3	1	0	0	80	0	3	0	0	0	601911	494	322	324
0	1	3	1	0	20	30	30	18000	0	0	1	0	1	2	0	1	1	1	1	89	0	0	1	1	1	80427	322	126	2
0	1	8	1	0	20	40	60	48000	0	0	1	1	1	1	0	1	1	0	1	94	1	0	0	0	0	112711	221	297	0
1	12	2	1	4	40	40	40	64000	0	1	1	1	0	2	0	2	0	1	0	25	1	3	1	1	1	315118	262	1676	263
1	37	11	1	0	25	100	70	175000	0	0	1	0	4	1	0	4	0	1	0	80	1	3	1	0	0	187078	72	275	16
1	13	6	1	0	30	40	50	60000	0	0	0	0	1	0	0	0	1	1	0	80	1	2	0	0	0	770557	270	499	465
1	46	3	1	0	15	50	50	37500	0	0	0	0	3	3	1	4	1	0	1	70	0	3	1	1	0	716991	758	728	379
1	14	2	1	4	15	40	30	18000	0	0	1	0	3	3	0	2	1	1	0	98	2	5	1	0	0	259386	427	66	25
1	15	7	1	0	30	55	48	79200	0	0	1	1	1	1	0	2	1	1	0	70	1	3	1	0	1	732497	75	457	114
1	36	10	1	0	22	70	35	53900	0	0	1	0	3	2	0	4	1	1	1	67	1	0	1	0	0	783802	615	1199	472
1	38	2	1	0	16	18	12	3456	0	0	1	1	0	0	0	1	1	0	0	95	1	5	0	1	0	363245	245	210	208
1	51	6	1	0	46	76	46	160816	0	0	1	1	4	2	1	0	1	1	0	85	1	3	0	0	1	785083	576	676	533
1	67	10	1	3	20	60	38	45600	0	1	1	1	1	2	0	1	1	1	0	85	1	0	0	0	0	314649	808	156	85
1	18	3	1	1	40	40	30	48000	0	0	1	0	2	1	0	4	1	1	0	75	1	3	1	1	0	322427	469	28	183
1	27	3	1	4	25	40	30	30000	0	1	0	0	1	1	0	4	1	1	0	75	1	3	1	1	0	322427	469	28	183
1	15	3	1	1	40	40	30	48000	0	0	1	0	2	1	0	4	1	1	0	75	1	3	1	1	0	322427	469	28	183
1	17	2	1	0	25	44	33	36300	0	0	1	0	3	0	0	2	1	1	0	70	1	3	0	0	0	630815	369	275	522
1	85	2	1	0	15	30	45	20250	0	0	1	0	3	2	0	0	1	1	1	80	1	5	0	1	0	782948	505	473	665
1	84	4	1	0	16	30	30	14400	0	0	1	0	2	2	0	3	1	1	1	88	1	2	0	1	0	746522	507	1450	378
1	27	2	1	0	25	30	40	30000	0	1	1	0	1	1	1	1	1	1	0	80	2	3	0	0	1	532384	496	238	33
0	24	6	1	1	29	38	33	36366	0	0	1	1	0	1	0	0	0	0	0	50	1	3	1	0	1	507753	267	293	207
0	209	2	1	0	15	26	26	10140	0	0	1	0	2	1	0	2	0	1	0	80	0	0	0	0	1	486492	435	124	127
1	8	3	1	0	20	30	50	30000	0	0	1	1	3	3	0	2	1	1	1	94	1	5	1	0	0	698531	621	481	91
1	40	2	1	0	20	50	50	50000	0	0	1	1	3	0	1	4	1	0	1	88	1	3	0	1	0	387919	319	169	155
0	8	3	1	0	20	30	75	45000	0	0	1	1	2	1	0	2	1	1	1	94	1	3	1	0	0	698531	621	481	91
0	5	6	1	4	300	30	50	450000	0	0	0	0	4	1	0	2	1	1	0	90	2	3	1	1	0	530919	296	477	55
0	1	4	1	3	35	40	45	63000	0	0	0	0	1	2	0	2	1	0	0	80	2	3	1	0	1	455441	243	7247	146
0	29	11	1	1	25	75	50	93750	0	1	0	0	0	0	0	3	1	0	0	80	0	0	0	0	0	396341	139	87	130
0	18	8	1	4	40	40	40	64000	0	1	0	0	0	1	0	2	1	1	1	22	1	0	0	0	0	694563	1939	446	301
1	13	5	1	0	180	40	40	288000	0	0	1	1	1	0	0	2	1	1	1	89	1	3	0	1	0	427318	229	95	105
1	36	8	1	1	22	33	48	34848	0	0	1	1	1	0	0	4	1	0	0	95	1	3	1	0	0	525946	164	920	163
1	12	3	1	0	30	36	61	65880	0	0	1	0	3	1	0	1	1	0	1	67	1	3	1	0	0	424915	529	162	100
0	1	5	1	4	40	50	50	100000	0	0	1	0	0	2	0	1	0	0	0	80	1	3	0	1	0	742119	840	910	70
1	195	6	1	0	25	20	38	19000	0	0	1	0	4	1	1	4	0	1	0	91	2	3	1	1	0	463291	387	295	231
1	60	9	1	3	15	25	100	37500	0	0	1	1	1	1	1	1	0	1	0	15	1	3	1	1	0	261055	506	186	152
1	28	6	1	0	28	33	50	46200	0	0	1	1	2	0	1	1	1	1	0	90	1	3	1	1	0	651190	719	460	172
1	63	6	1	0	25	25	38	23750	0	0	1	0	4	2	1	4	0	1	0	91	2	3	0	1	0	463291	387	295	231
1	1229	3	1	0	40	40	30	48000	0	0	1	1	1	2	1	2	0	1	0	70	1	3	1	1	0	430723	1129	1391	186
1	49	6	1	1	26	46	46	55016	0	0	0	1	3	2	1	3	1	1	1	78	2	3	1	0	0	671018	496	721	229
1	28	3	1	0	32	50	40	64000	0	0	1	0	2	3	1	1	1	0	1	90	1	3	0	0	0	286825	298	138	42
1	26	8	1	0	25	40	40	40000	0	1	1	0	4	2	0	1	1	1	0	25	1	3	1	0	0	758132	585	429	487
1	29	7	1	0	20	90	90	162000	0	1	1	1	0	0	1	4	1	1	0	70	1	3	0	0	1	699218	130	566	325
0	13	4	1	0	50	60	60	180000	0	1	0	0	4	0	0	4	1	0	0	90	1	0	1	0	1	68952	187	50	21
1	30	2	1	0	40	45	65	117000	0	0	1	0	2	2	0	3	1	1	1	90	2	5	1	1	0	352802	389	195	148
1	41	2	1	4	30	30	45	40500	0	0	1	1	2	1	0	2	0	0	1	71	1	3	0	1	1	296562	1080	28	268
1	1	9	1	0	20	60	50	60000	0	0	1	0	4	0	0	1	1	0	1	80	1	2	1	0	0	661925	304	416	192
1	25	10	1	0	50	70	100	350000	0	0	0	0	1	0	1	2	0	0	0	80	1	3	1	1	0	242951	544	152	80
1	125	3	1	0	31	41	30	38130	0	0	1	0	1	2	0	2	1	1	1	90	1	3	0	1	0	746841	429	455	347
0	14	5	1	0	30	30	45	40500	0	0	1	0	2	1	1	2	0	1	0	80	2	3	0	1	0	504617	650	1295	160
0	14	3	1	0	20	80	50	80000	0	1	0	1	3	2	1	0	1	0	0	40	0	3	1	1	0	553032	759	204	241
1	19	9	1	1	30	40	30	36000	0	0	1	0	1	2	0	1	1	0	1	94	0	4	1	0	0	376364	1033	84	185
1	1	4	1	3	40	40	40	64000	0	0	1	0	4	2	0	3	0	1	0	85	0	3	0	1	0	699359	483	5244	147
0	1	3	1	0	25	50	100	125000	0	0	1	0	3	0	0	2	1	1	1	94	1	0	1	1	1	67445	398	36	6
1	12	6	1	0	40	40	40	64000	0	0	0	0	1	3	0	1	1	0	0	50	1	3	1	0	0	429125	503	114	457
1	2	4	1	1	40	40	60	96000	0	0	1	0	1	2	1	0	1	0	1	95	1	3	1	0	0	772519	604	1241	307
1	12	6	1	0	30	50	70	105000	0	0	1	0	4	0	0	2	1	0	0	91	1	3	1	0	0	138662	338	21	67
0	0	3	1	0	23	23	23	12167	0	0	0	0	1	0	0	5	1	0	0	90	1	0	0	1	0	492140	347	268	158
0	2	2	1	4	20	66	53	69960	0	0	1	1	4	1	1	0	1	0	0	85	1	2	0	0	0	434801	216	534	89
1	85	3	1	4	30	35	35	36750	0	0	1	1	1	0	0	1	1	1	1	95	1	5	1	1	0	336682	124	70	198
1	15	6	1	0	50	50	50	125000	0	0	0	0	1	3	0	2	1	1	0	90	1	3	1	0	0	235877	289	176	95
1	36	4	1	4	30	16	30	14400	0	0	1	0	4	2	0	1	1	0	0	100	2	2	1	0	0	560344	259	131	171
1	11	3	1	0	25	36	41	36900	0	1	1	1	0	2	0	0	0	1	1	57	1	3	0	0	0	625604	476	615	194
1	145	2	1	0	20	40	50	40000	0	0	0	0	4	2	1	5	1	1	0	20	1	3	0	1	0	479891	32	248	37
0	21	6	1	1	20	50	40	40000	0	0	1	0	2	1	0	3	1	0	1	78	1	5	0	1	0	167342	183	51	16
1	1	8	1	0	30	45	45	60750	0	0	1	0	2	2	0	3	1	0	0	90	1	3	1	0	0	72668	579	125	22
0	3	4	1	0	25	60	60	90000	0	0	1	1	2	2	0	0	1	0	1	94	1	2	1	0	0	175174	107	1361	52
0	12	2	1	0	25	50	30	37500	0	0	1	1	1	3	0	2	1	1	1	89	0	0	0	1	0	465907	46	163	212
1	24	6	1	0	40	50	50	100000	0	0	1	0	2	1	0	1	1	1	1	96	2	3	1	0	1	81486	198	0	25
0	1	2	1	4	0	60	80	0	0	0	0	0	2	3	0	4	1	1	0	75	1	1	0	1	0	755162	685	2171	344
0	1	6	1	0	15	35	40	21000	0	0	1	0	1	1	0	1	1	1	0	90	1	5	1	0	1	742703	301	748	403
0	26	3	1	1	18	50	30	27000	0	0	1	0	4	1	0	3	1	0	1	70	1	5	1	1	0	546591	542	514	162
1	52	6	1	0	30	50	60	90000	0	0	1	0	1	2	0	3	1	1	1	85	2	3	1	0	0	207383	349	94	66
1	22	8	1	4	200	100	20	400000	0	0	0	0	0	2	0	2	1	1	0	70	1	3	1	0	0	529574	186	338	34
1	13	4	1	0	32	60	40	76800	0	0	1	0	2	0	1	4	1	1	0	79	1	3	1	1	0	589176	206	860	155
1	17	4	1	4	20	60	90	108000	0	0	1	1	4	3	0	1	0	0	0	65	1	3	0	0	0	170527	227	317	9
0	1	3	1	0	25	45	45	50625	0	0	0	1	1	2	0	3	1	0	0	75	0	2	0	0	1	421759	327	490	137
1	13	3	1	1	210	49	41	421890	0	1	0	1	1	2	0	1	1	0	0	80	1	2	0	0	0	723474	469	354	105
0	12	6	1	0	60	50	30	90000	0	0	1	0	2	0	0	2	1	1	0	80	1	2	0	0	0	662658	837	920	38
1	26	2	1	0	20	25	25	12500	0	1	0	1	1	0	1	0	0	0	0	5	1	3	1	1	0	623763	293	1306	416
1	51	1	1	0	50	150	50	375000	0	1	0	0	3	0	1	3	1	1	1	85	2	2	1	1	0	495414	634	23	159
0	0	3	1	3	30	60	60	108000	0	0	1	0	2	0	0	2	1	1	0	80	1	2	0	0	0	665103	241	272	348
1	49	4	1	0	60	50	80	240000	0	0	1	1	2	0	0	0	1	1	1	87	1	3	1	0	0	515334	221	104	240
1	14	6	1	3	25	30	60	45000	0	0	1	0	2	0	0	2	1	1	1	61	1	3	1	1	0	751800	293	933	348
0	39	11	1	1	15	40	40	24000	0	1	1	0	3	2	0	4	1	1	0	70	1	3	1	1	0	490724	185	167	283
1	25	9	1	0	50	80	80	320000	0	0	1	0	2	3	0	2	1	1	0	70	1	3	1	0	0	521979	463	143	486
0	14	1	1	0	20	30	30	18000	0	0	1	0	3	0	0	1	1	0	0	100	1	0	0	0	0	610746	1074	688	144
0	28	8	1	0	25	60	70	105000	0	0	1	0	1	3	1	1	1	1	0	80	2	3	1	0	0	552489	841	219	249
0	63	2	1	0	40	70	40	112000	0	1	1	1	3	3	0	3	1	0	0	95	1	0	0	1	0	723160	625	343	343
0	25	6	1	1	50	40	60	120000	0	0	1	1	3	3	0	0	0	0	0	95	1	3	1	0	0	409570	180	177	90
1	36	4	1	1	32	35	65	72800	0	0	1	0	0	3	1	2	1	1	1	89	1	3	1	1	0	572320	0	2627	91
1	26	9	1	1	40	35	50	70000	0	0	1	0	1	1	1	1	0	1	1	80	1	3	1	0	0	212435	275	120	25
1	30	9	1	0	8	17	17	2312	0	0	1	1	0	2	0	1	1	1	0	100	1	3	0	0	1	610292	319	221	319
0	15	2	1	0	65	65	70	295750	0	0	1	0	2	2	0	0	1	0	0	100	1	0	1	0	0	233680	159	71	76
1	8	9	1	3	40	38	38	57760	0	0	1	0	1	1	0	2	1	0	1	73	2	2	1	0	0	243722	416	54	40
1	37	9	1	0	25	30	45	33750	0	1	1	0	3	3	1	4	1	1	1	70	1	5	1	1	0	780493	987	852	430
1	33	3	1	0	25	60	40	60000	0	0	0	0	1	0	1	3	1	1	0	90	2	5	0	1	0	73120	251	420	19
1	27	3	1	0	14	18	14	3528	0	1	1	1	2	0	1	3	1	0	1	90	1	3	1	0	0	420227	670	207	134
1	12	7	1	1	20	45	55	49500	0	0	0	0	3	3	0	3	0	0	0	75	2	3	0	1	0	697546	572	349	385
1	102	2	1	0	35	30	50	52500	0	0	1	0	1	2	0	3	1	0	1	55	1	3	1	1	0	714558	282	999	223
0	13	9	1	0	45	45	45	91125	0	0	1	0	1	1	0	3	1	0	0	80	1	4	0	0	0	466705	309	331	176
1	27	2	1	0	17	95	70	113050	0	1	1	1	1	1	0	0	1	0	0	80	1	3	0	1	0	173655	139	167	40
1	17	10	1	4	120	120	100	1440000	0	1	0	1	3	2	0	3	1	1	1	93	1	3	1	1	1	272909	360	90	51
1	48	7	1	1	35	40	40	56000	0	0	1	1	2	2	0	1	1	0	0	40	1	0	0	1	1	489049	538	0	368
1	33	3	1	0	25	30	45	33750	0	1	1	0	4	3	0	3	1	1	0	90	1	3	0	1	0	472427	293	164	218
1	13	6	1	0	15	15	15	3375	0	0	1	0	1	1	0	1	0	1	0	90	1	3	1	0	0	785083	848	1234	864
1	13	6	1	1	45	45	30	60750	0	0	1	0	1	3	0	0	1	0	0	85	1	3	0	0	0	575687	132	1041	304
1	45	5	1	0	35	35	50	61250	0	1	1	1	0	1	0	1	1	1	0	85	1	2	1	1	0	597108	145	560	259
1	24	6	1	0	30	40	30	36000	0	0	1	0	4	1	1	2	1	1	0	80	1	4	0	1	0	757706	373	1294	370
1	25	7	1	0	20	35	26	18200	0	0	0	1	3	2	1	1	1	1	0	95	1	3	0	0	0	609876	210	338	2081
0	24	2	1	0	400	30	40	480000	0	1	0	1	3	3	0	3	0	1	1	85	1	0	0	0	0	415115	352	129	93
0	14	3	1	0	36	33	50	59400	0	0	1	1	1	2	0	0	0	1	0	60	1	3	0	0	0	781531	847	601	468
1	25	8	1	0	40	40	60	96000	0	0	1	1	4	2	1	1	1	0	0	61	2	3	1	0	0	785083	2080	1509	710
1	25	3	1	0	26	35	35	31850	0	0	1	0	1	2	1	1	0	0	0	50	1	3	0	0	0	508787	194	323	124
0	7	6	1	0	25	38	45	42750	0	0	1	0	3	3	0	1	0	1	0	85	0	3	0	1	1	36405	626	0	276
1	41	6	1	1	30	50	50	75000	0	0	1	0	3	1	1	2	1	1	0	95	1	5	1	1	0	153325	1039	9	28
0	0	1	1	4	25	25	30	18750	0	0	1	0	2	2	0	3	1	0	0	94	1	0	1	0	1	241328	336	63	65
0	1	3	1	0	17	44	32	23936	0	1	1	0	3	2	0	3	1	0	0	70	1	2	0	1	0	639696	543	442	255
0	41	11	1	1	450	70	45	1417500	0	0	1	0	3	2	1	2	0	1	0	40	2	3	1	0	1	577065	594	553	64
1	53	8	1	4	35	35	30	36750	0	0	1	0	2	1	0	3	0	1	0	40	1	3	0	0	0	690074	797	45	780
1	1	3	1	0	50	50	30	75000	0	0	1	1	0	1	0	1	1	1	1	65	1	3	1	1	0	605598	207	220	220
0	0	2	1	1	20	40	40	32000	0	0	1	0	1	0	0	1	0	0	1	89	1	5	0	0	0	301204	196	882	19
1	61	5	1	0	35	60	40	84000	0	0	1	0	2	1	0	1	1	0	0	90	1	3	1	1	1	360017	229	279	61
0	40	10	1	0	50	80	60	240000	0	0	0	1	3	1	0	0	0	1	1	41	1	3	1	0	0	485756	475	224	189
0	0	5	1	3	240	20	40	192000	0	0	1	0	2	1	0	2	0	0	0	95	1	3	1	1	0	586314	87	665	340
0	0	2	1	0	23	46	36	38088	0	0	1	0	0	1	1	2	0	0	1	84	1	5	1	1	0	344973	66	1162	197
0	157	11	1	0	30	50	35	52500	0	0	1	0	3	2	0	1	1	0	1	65	2	0	0	1	0	26465	5	16	219
1	88	3	1	3	102	40	40	163200	0	0	1	0	2	2	0	2	1	1	1	88	1	3	1	1	0	401700	434	159	75
0	0	8	1	0	60	90	90	486000	0	0	0	1	3	1	0	1	1	0	1	49	2	2	1	1	0	234785	8	1319	60
1	21	3	1	4	20	20	20	8000	0	0	0	0	0	2	0	0	0	1	0	100	1	0	0	0	1	483103	89	147	276
1	141	9	1	0	300	60	40	720000	0	0	1	0	3	0	0	4	0	1	0	50	1	3	0	1	0	472906	448	848	52
1	29	2	1	1	36	66	66	156816	0	0	1	0	2	2	0	2	0	1	0	70	2	3	1	0	0	193351	182	236	39
1	36	9	1	0	40	40	60	96000	0	0	1	1	4	3	0	1	1	1	0	90	1	3	1	0	0	319161	337	108	87
1	48	2	1	1	30	40	30	36000	0	0	1	1	4	0	0	0	1	0	0	95	1	3	1	1	0	590844	427	204	55
0	30	8	1	4	20	50	50	50000	0	0	1	0	3	0	0	2	1	0	1	79	2	3	1	1	1	702456	512	1012	89
1	16	6	1	0	45	60	60	162000	0	1	1	0	4	2	0	0	1	0	1	85	1	5	0	1	0	683077	905	305	164
1	63	3	1	3	40	35	40	56000	0	0	1	0	2	3	0	1	1	1	0	75	1	2	1	0	0	406454	157	303	49
1	25	6	1	3	26	45	60	70200	0	0	1	0	3	2	0	1	1	1	1	75	0	3	1	0	1	509176	365	167	0
0	11	6	1	0	40	60	15	36000	0	0	1	1	3	3	0	0	0	0	1	62	1	3	0	0	0	388275	27	206	122
1	28	2	1	0	36	50	36	64800	0	0	1	0	2	2	0	3	1	1	1	78	0	3	0	1	1	762741	321	1045	424
1	57	4	1	1	50	40	40	80000	0	0	1	1	2	3	1	0	1	1	1	65	2	3	1	1	0	369622	210	220	125
1	39	3	1	4	25	40	60	60000	0	0	0	0	1	0	0	0	1	1	1	84	2	3	1	0	0	782092	1120	1115	453
1	54	6	1	0	25	40	30	30000	0	0	1	1	1	2	0	2	1	1	0	90	1	3	1	1	0	647714	389	344	291
0	13	2	1	0	30	35	35	36750	0	0	1	0	4	1	1	4	0	0	1	78	0	4	1	1	0	270058	138	184	0
1	12	2	1	1	20	50	50	50000	0	0	0	0	4	3	0	5	1	0	0	60	1	4	1	1	0	754493	817	519	331
1	25	8	1	0	15	60	60	54000	0	1	1	0	3	2	0	0	1	0	0	70	1	5	1	0	0	745743	599	484	651
0	4	6	1	1	20	60	80	96000	0	0	1	0	1	1	1	1	1	1	1	93	1	4	1	1	0	777260	642	1334	427
1	86	4	1	0	25	60	38	57000	0	0	1	1	4	3	0	2	1	1	1	85	2	3	1	0	0	707707	590	265	285
1	48	7	1	1	40	65	45	117000	0	0	1	0	2	2	0	2	1	0	1	88	1	5	0	0	0	519842	166	386	68
1	17	6	1	0	30	70	20	42000	0	0	0	0	1	3	0	2	1	1	0	70	0	3	1	1	1	264866	474	25	30
1	39	2	1	0	50	80	60	240000	0	0	1	0	2	1	0	2	1	1	0	95	1	0	1	1	0	626207	289	628	287
1	25	9	1	4	25	30	45	33750	0	0	1	0	1	0	0	2	1	1	0	85	0	1	0	0	0	710994	359	661	437
0	2	2	1	0	34	48	42	68544	0	0	0	1	3	2	1	0	1	0	0	85	1	0	1	1	0	785083	821	1431	688
1	28	2	1	0	15	34	40	20400	0	0	1	1	1	1	0	2	1	1	0	70	1	0	1	0	0	785083	806	546	540
1	120	9	1	1	35	60	45	94500	0	0	1	0	1	2	1	3	1	1	1	90	2	0	1	1	1	219926	136	333	105
1	93	6	1	1	40	60	40	96000	0	0	1	0	1	3	0	3	1	0	0	90	1	3	0	0	0	421004	60	125	574
1	63	5	1	0	30	43	30	38700	0	1	1	1	1	2	1	4	1	0	1	78	1	3	1	1	0	472991	162	239	31
1	13	4	1	1	13	55	86	61490	0	1	1	1	0	3	1	0	0	0	0	35	1	3	1	0	0	750706	418	4088	333
0	54	2	1	0	30	40	60	72000	0	0	1	0	4	1	0	2	0	0	1	70	1	2	0	1	0	484378	106	1108	138
1	12	8	1	0	30	40	45	54000	0	1	0	0	0	2	0	6	1	1	0	80	1	4	1	0	1	41152	57	181	26
1	52	6	1	1	27	53	44	62964	0	1	1	1	4	1	0	1	1	0	0	90	2	2	1	0	0	655125	224	433	174
1	87	4	1	0	55	80	80	352000	0	1	0	0	3	0	1	1	1	0	0	70	2	2	1	0	0	717643	282	539	91
1	37	3	1	0	40	60	50	120000	0	0	1	1	3	1	1	3	1	1	0	95	1	3	0	1	0	655961	370	607	152
1	5	9	1	0	30	40	40	48000	0	0	1	0	1	1	0	2	0	1	0	70	1	3	0	0	0	613057	688	292	251
0	26	3	1	0	20	35	35	24500	0	1	1	0	1	2	1	3	1	1	0	80	1	3	0	1	0	613077	635	420	87
1	42	9	1	3	25	30	40	30000	0	0	1	0	1	1	0	1	1	1	0	75	1	0	1	1	0	752256	504	427	364
1	34	3	1	0	35	45	35	55125	0	0	1	1	1	3	0	2	1	1	0	90	1	3	0	0	0	294842	152	148	274
1	36	4	1	0	12	40	36	17280	0	0	1	1	3	1	0	0	1	1	1	90	2	4	1	0	1	661497	145	441	201
1	14	7	1	0	60	120	60	432000	0	1	1	0	1	0	1	5	1	0	0	80	1	0	1	0	0	731547	585	727	133
1	38	9	1	0	45	45	50	101250	0	0	1	1	1	1	0	2	1	1	1	95	2	3	0	0	0	699688	1133	379	165
1	29	6	1	3	20	60	30	36000	0	0	1	0	0	1	0	2	1	1	1	95	1	3	0	0	0	535098	500	44	449
0	30	6	1	0	25	35	50	43750	0	1	1	0	0	1	0	2	1	1	1	91	1	3	0	0	0	531861	171	127	591
0	64	6	1	0	31	25	89	68975	0	0	1	0	1	2	0	3	1	1	1	85	1	4	1	0	0	489696	773	99	256
1	97	6	1	4	35	35	55	67375	0	0	1	0	2	3	0	2	0	1	0	95	1	3	1	0	0	772399	907	908	379
0	4	2	1	1	30	40	50	60000	0	0	0	1	1	3	0	3	1	0	1	55	1	3	0	1	0	391739	266	557	23
1	25	4	1	3	30	30	30	27000	0	0	0	0	1	3	0	2	0	0	0	65	1	4	1	0	0	583405	223	382	1144
0	40	2	1	0	20	40	30	24000	0	0	1	1	1	3	1	2	1	1	1	78	0	3	1	1	0	553428	263	256	414
1	36	10	1	0	25	48	38	45600	0	1	1	1	3	3	1	3	1	1	0	85	2	3	1	1	0	615726	474	241	384
1	2	2	1	0	20	60	60	72000	0	0	1	0	2	1	0	3	0	0	0	40	2	2	1	0	0	419744	24	693	264
0	0	2	1	1	30	60	40	72000	0	0	1	0	3	0	1	0	1	0	1	78	1	0	0	1	0	463389	3176	1430	169
1	41	5	1	1	50	60	70	210000	0	0	1	1	1	2	0	3	1	1	0	85	1	3	1	1	0	739440	1528	442	303
0	2	9	1	0	30	60	40	72000	0	0	1	0	2	3	1	1	1	0	0	80	1	3	1	0	0	566546	130	228	156
1	42	4	1	0	30	60	60	108000	0	1	1	0	3	0	0	2	1	1	1	75	1	5	1	0	0	513256	341	2196	106

## Sheet: HIBERNATION
HIBERNATION_USE_BINARY	MONTHSINSTALLED	REGION	TYPE	MATERIAL	HEIGHT	WIDTH	DEPTH	CAPACITY	FRONTORBACK	HARDSTANDING	SHELTERED	DISTANCEBUILDING	FACING	ORIENTATION	RAISED	CONNECTED	FRONTBACKACCESS	OTHERNESTS	POND	GOOD_HAB	BEDDING	HEDGEHOGFOOD	BIRDFOOD	BADGERFOX	DOGS	URBAN500	WOODDIST	ARABLEDIST	GRASSDIST
0	48	6	0	2	25	43	50	53750	1	1	0	0	4	2	1	4	0	1	0	90	1	3	1	1	0	757175	611	762	276
1	25	4	0	0	23	52	40	47840	1	0	1	0	1	1	1	6	1	1	0	80	2	3	1	1	0	646712	589	1610	172
1	26	6	0	0	27	49	36	47628	1	0	1	0	1	3	1	1	1	1	0	90	1	3	0	1	0	509428	512	450	113
1	45	3	0	0	23	52	40	47840	1	0	1	1	2	1	0	2	0	1	0	75	1	3	0	0	0	584018	645	908	344
1	12	8	0	0	20.5	45	35	32287.5	1	0	1	0	1	1	0	1	1	0	0	89	1	2	1	0	0	595921	304	242	155
1	35	2	0	2	25	43	50	53750	1	0	1	1	1	3	0	7	1	0	0	87	1	4	1	1	0	372912	421	167	41
0	4	2	0	2	25	43	50	53750	1	0	1	0	3	3	0	2	1	1	0	80	0	3	1	0	0	570962	218	506	230
0	49	6	0	2	25	43	50	53750	1	0	1	0	2	3	0	2	1	1	0	93	1	5	1	1	1	150322	83	133	26
1	0	6	0	0	30	36	46	49680	1	0	1	1	1	2	0	2	0	0	0	75	1	3	0	0	0	523457	281	183	554
0	2	6	0	1	35	60	46	96600	1	0	1	0	0	2	0	1	1	0	0	60	1	3	0	0	0	629207	377	43	316
1	13	6	0	1	35	60	46	96600	1	0	1	0	2	1	0	2	0	0	1	80	1	3	1	1	0	351599	370	22	104
1	13	11	0	1	35	60	46	96600	1	0	0	0	1	1	0	1	1	0	0	45	1	3	1	1	0	373939	47	85	510
0	36	2	0	0	20.5	45	35	32287.5	1	0	1	0	3	0	0	2	1	0	1	75	2	5	0	1	0	444690	679	204	247
1	138	9	0	0	19.5	39	41	31180.5	1	0	1	0	1	3	0	4	1	1	1	89	0	0	1	1	0	679232	245	1259	352
0	4	2	0	0	30	36	46	49680	1	0	1	0	2	1	1	0	1	0	1	70	1	2	0	1	0	764831	719	994	345
1	49	4	0	0	30	36	46	49680	1	0	1	1	1	2	1	0	1	1	0	50	1	3	1	0	1	445652	313	754	78
0	13	6	0	0	23	52	40	47840	1	1	0	0	0	2	0	2	0	0	0	95	1	2	0	0	0	744042	951	1079	17
1	36	7	0	0	23	52	40	47840	1	0	1	0	2	2	0	3	1	1	0	98	1	5	1	1	0	692036	132	770	420
1	8	2	0	2	25	43	50	53750	1	0	1	0	2	1	0	3	1	1	1	90	2	3	0	0	0	785083	504	950	607
1	85	4	0	2	25	43	50	53750	1	0	1	0	1	2	1	1	1	0	1	70	1	3	1	1	0	558949	502	7199	118
0	13	4	0	0	27	49	36	47628	1	1	0	0	3	2	0	3	1	0	0	95	1	2	1	0	0	308710	516	184	61
0	9	6	0	0	23	52	40	47840	1	0	1	0	3	3	0	2	1	0	0	80	1	2	1	0	0	785083	1736	956	624
1	26	7	0	2	22	53	59	68794	1	0	1	0	1	0	0	2	0	1	0	90	1	3	1	0	0	730041	526	530	309
0	19	3	0	2	25	43	50	53750	0	0	1	1	2	0	0	0	1	1	1	50	1	3	0	1	0	466102	1025	192	105
0	3	7	0	2	25	43	50	53750	1	0	1	0	3	2	0	1	1	0	0	75	0	3	0	1	1	382773	402	303	292
1	5	8	0	2	22	53	59	68794	1	0	1	0	1	0	0	2	1	1	0	80	1	3	1	0	0	425826	194	195	202
1	29	2	0	0	19	42	35	27930	1	0	1	0	1	1	0	1	1	1	0	75	2	3	1	1	0	637389	539	547	448
1	40	4	0	0	30	36	46	49680	1	0	1	0	2	1	0	0	1	1	0	40	1	3	1	1	0	696944	350	1395	269
1	26	8	0	0	23	52	40	47840	0	0	1	0	2	0	0	1	1	0	0	10	1	3	1	0	0	524566	354	103	224
0	2	4	0	2	25	43	50	53750	1	0	0	0	3	2	0	1	1	0	0	50	0	0	1	1	1	632011	210	197	9
1	91	2	0	2	25	43	50	53750	1	0	1	0	2	2	0	1	1	0	0	100	1	5	1	1	0	618271	308	251	299
0	6	3	0	0	20.5	45	35	32287.5	1	0	1	0	2	1	0	0	1	1	0	70	1	3	1	1	1	785083	850	761	758
0	17	8	0	0	19.5	39	41	31180.5	1	0	1	0	4	2	0	3	1	1	1	90	1	3	1	1	0	567043	242	1016	296
0	8	2	0	0	19.5	39	41	31180.5	1	0	1	0	3	3	0	2	0	1	1	90	1	3	0	1	0	748829	549	531	354
0	3	2	0	2	22	53	59	68794	1	0	0	0	3	3	0	2	1	0	0	80	1	2	0	1	0	637686	195	452	82
0	3	3	0	2	22	53	59	68794	1	0	1	1	2	1	0	1	0	1	0	75	0	2	1	0	1	658537	408	737	73
1	13	6	0	2	22	53	59	68794	1	0	1	0	1	1	1	1	1	0	1	80	1	3	1	1	0	651881	336	777	148
1	121	2	0	0	20.5	45	35	32287.5	1	0	0	1	1	1	0	2	0	1	1	80	1	3	1	0	0	406532	589	84	148
1	28	8	0	0	20.5	45	35	32287.5	1	0	1	0	1	1	0	3	1	1	0	95	2	3	0	1	0	537546	169	638	523
1	59	5	0	0	33	22	45	32670	0	0	1	0	2	2	0	1	1	1	0	100	0	3	0	1	1	593347	352	328	157
1	30	2	0	0	19	42	35	27930	1	1	1	1	3	0	1	1	1	0	0	80	1	3	1	0	1	618295	108	222	432
0	4	6	0	0	23	52	40	47840	1	0	1	0	3	1	0	4	1	1	0	80	2	2	0	1	0	254526	506	30	57
1	23	4	0	0	33	22	45	32670	1	0	1	0	2	1	0	1	1	0	1	55	1	5	1	1	0	711247	275	925	249
0	41	6	0	2	22	53	59	68794	1	0	0	1	1	0	0	2	0	1	0	100	1	5	1	1	0	352361	361	34	373
1	111	6	0	0	33	22	45	32670	1	0	1	1	2	1	0	3	1	0	1	67	1	3	0	0	0	752234	1121	317	601
0	6	8	0	0	33	22	45	32670	1	0	0	1	1	0	0	2	1	1	0	90	0	2	0	0	0	645201	166	715	182
1	14	10	0	2	25	43	50	53750	1	0	1	1	1	1	0	2	1	1	1	87	2	3	1	0	1	443088	430	1897	16
0	4	2	0	0	19	42	35	27930	1	0	1	0	3	2	0	2	1	0	0	95	0	0	1	0	0	655651	566	307	276
0	13	5	0	0	20.5	45	35	32287.5	1	0	1	1	4	3	0	3	1	0	0	95	1	3	1	1	0	785083	513	1084	502
0	3	3	0	0	20.5	45	35	32287.5	1	1	1	0	1	0	0	2	1	0	0	75	1	0	1	0	0	257611	320	77	89
1	25	9	0	2	22	53	59	68794	1	0	1	0	1	1	0	3	1	1	1	80	1	3	1	0	0	713910	781	412	119
1	28	4	0	2	22	53	59	68794	1	0	0	1	0	0	0	2	1	1	1	80	1	3	1	0	0	620101	481	549	188
1	89	2	0	0	20.5	45	35	32287.5	1	0	0	1	3	3	0	2	1	1	0	90	2	3	1	1	0	469310	288	131	24
0	12	6	0	0	20.5	45	35	32287.5	1	0	1	0	1	2	0	1	1	0	0	90	2	3	1	0	0	674553	727	399	319
1	26	8	0	0	19.5	39	41	31180.5	1	0	1	0	1	0	0	3	1	1	1	77	1	5	0	1	0	511643	754	65	73
1	14	6	0	2	22	53	59	68794	1	0	1	0	2	2	0	2	1	0	0	90	1	3	0	1	0	626010	563	814	76
1	29	2	0	2	25	43	50	53750	1	0	1	1	4	3	0	4	1	0	0	90	1	3	1	1	0	690218	578	360	214
0	18	4	0	0	30	36	46	49680	1	0	1	0	1	1	0	2	0	0	1	80	0	0	1	1	0	698754	787	446	325
1	40	2	0	2	25	43	50	53750	0	0	1	1	2	1	0	2	1	1	0	95	1	4	1	1	0	90183	89	152	34
1	25	3	0	0	20.5	45	35	32287.5	1	0	1	0	1	0	0	2	1	1	0	90	1	3	1	1	0	260112	101	157	47
0	10	6	0	2	25	43	50	53750	1	0	1	0	1	1	0	2	1	0	1	85	1	4	1	0	0	454392	168	784	74
0	114	6	0	2	25	43	50	53750	1	0	1	0	3	3	0	3	1	0	0	85	2	5	1	0	0	568022	276	392	251
0	5	4	0	0	19.5	39	41	31180.5	1	0	1	0	2	3	0	1	1	0	0	100	0	5	1	0	0	550004	438	6463	108
1	12	11	0	2	22	53	59	68794	0	0	1	1	1	2	0	0	1	1	0	30	1	3	1	0	1	655728	1494	3358	268
0	26	3	0	2	25	43	50	53750	1	0	0	1	1	2	0	1	1	0	0	70	0	0	1	0	0	410697	237	734	108
0	6	11	0	0	20.5	45	35	32287.5	1	0	1	0	3	1	0	2	1	0	0	60	1	2	0	0	0	602639	102	26	323
1	73	3	0	0	30	36	46	49680	1	0	0	0	0	1	0	2	1	1	0	95	1	5	1	0	0	145601	522	21	48
0	5	7	0	1	35	60	46	96600	1	0	1	0	3	1	0	1	1	0	0	88	1	2	0	1	1	499273	119	152	1593
1	37	2	0	0	33	22	45	32670	1	1	0	0	1	1	0	2	0	1	0	95	1	3	1	1	0	769016	598	2119	399
1	8	6	0	2	25	43	50	53750	1	0	1	0	1	2	0	3	0	0	0	90	1	3	1	1	1	309579	0	224	27
0	16	2	0	2	22	53	59	68794	1	0	1	0	1	3	0	5	1	0	1	80	0	0	0	1	0	759224	1997	219	577
1	37	2	0	2	25	43	50	53750	1	0	1	0	2	2	0	1	1	1	1	84	1	3	1	0	1	771000	799	645	111
1	27	3	0	0	30	36	46	49680	1	0	1	0	1	2	1	1	1	1	0	90	1	4	0	0	0	527443	322	329	20
1	1217	2	0	1	35	60	46	96600	1	0	1	0	2	3	1	1	1	1	0	100	2	3	0	1	0	427755	83	263	108
1	26	2	0	1	35	60	46	96600	1	0	1	0	1	1	1	3	1	0	0	95	1	4	1	0	1	758572	349	1835	430
0	13	6	0	2	22	53	59	68794	1	1	1	0	3	2	0	0	1	0	0	90	1	3	1	1	0	332820	349	121	66
1	49	3	0	2	22	53	59	68794	0	1	1	1	1	2	1	0	1	1	0	100	1	3	1	1	0	602041	466	1071	94
1	12	6	0	0	30	36	46	49680	1	1	0	1	1	3	0	0	1	0	0	50	2	5	1	0	0	359707	506	152	372
1	24	3	0	0	28	38	28	29792	1	0	1	0	3	0	1	0	0	1	0	80	1	3	1	0	0	679285	649	687	377
0	2	5	0	1	35	60	46	96600	1	0	1	0	2	1	0	1	0	1	0	50	1	3	1	0	0	689924	172	567	454
0	205	2	0	0	19	42	35	27930	1	1	1	1	0	0	0	4	1	1	0	65	1	3	1	1	0	398775	428	222	152
0	8	6	0	0	19	42	35	27930	1	0	1	0	2	3	0	2	1	0	0	90	1	4	1	0	0	487192	652	286	97
1	14	2	0	0	33	22	45	32670	1	0	0	0	0	3	0	2	1	1	0	95	1	3	0	0	0	509108	699	605	216
0	25	4	0	2	25	43	50	53750	1	0	0	1	3	2	0	3	1	1	1	80	0	2	1	0	0	216407	744	37	25
1	35	2	0	0	23	52	40	47840	1	0	1	0	2	2	0	1	1	0	0	70	1	3	1	1	0	369224	52	943	52
0	26	3	0	2	25	43	50	53750	0	0	0	1	3	2	0	2	1	0	1	10	0	3	1	0	1	180658	226	164	11
0	7	10	0	1	35	60	46	96600	1	0	1	0	3	3	1	3	1	1	0	80	2	5	1	0	0	671324	372	345	342
0	13	3	0	2	22	53	59	68794	1	0	0	0	3	1	0	2	1	0	0	75	1	5	1	0	0	153112	49	60	0
0	64	5	0	2	25	43	50	53750	1	0	1	0	3	2	0	2	0	0	0	15	0	0	0	1	0	578049	149	691	179
1	34	3	0	2	25	43	50	53750	0	0	1	1	3	2	1	0	0	1	0	0	1	2	0	0	0	683803	409	434	297
1	38	6	0	0	33	22	45	32670	1	0	1	0	0	3	0	1	1	1	0	95	2	5	1	0	0	418642	325	133	359
1	63	4	0	0	33	22	45	32670	1	0	1	0	0	2	1	2	1	0	0	95	2	3	1	0	0	727216	367	388	440
1	50	2	0	0	30	36	46	49680	1	0	1	0	1	1	0	3	1	0	0	55	2	3	0	0	1	735795	1407	2348	349
0	28	6	0	0	20.5	45	35	32287.5	1	0	1	0	2	2	0	0	1	1	0	95	1	3	1	0	0	506424	579	118	375
1	48	4	0	0	33	22	45	32670	1	1	1	1	4	1	0	3	1	0	0	80	2	3	1	1	0	473155	217	1335	195
1	109	11	0	0	28	38	28	29792	1	1	1	1	2	3	0	2	1	0	0	90	1	5	1	0	1	278494	0	146	90
1	52	7	0	2	25	43	50	53750	0	1	1	0	3	0	0	0	0	0	0	70	1	2	0	1	0	547747	527	139	2760
1	43	6	0	2	25	43	50	53750	1	0	1	0	2	3	0	3	1	1	1	90	1	3	1	1	0	637619	203	696	62
1	12	6	0	2	22	53	59	68794	0	0	1	0	2	2	0	2	1	1	1	49	1	3	0	0	1	663396	357	321	374
1	22	6	0	2	25	43	50	53750	1	0	1	1	4	0	0	2	1	1	1	84	0	3	1	1	0	430395	164	583	87
1	34	4	0	0	20.5	45	35	32287.5	0	1	0	1	1	1	0	4	1	1	1	94	1	0	0	0	0	386182	38	201	92
1	12	4	0	0	23	52	40	47840	1	0	1	0	3	1	0	0	1	1	0	20	1	4	1	0	0	541867	106	510	191
0	2	2	0	2	22	53	59	68794	1	0	1	1	0	2	0	0	1	0	0	80	1	3	0	0	0	630539	288	482	172
1	37	3	0	2	22	53	59	68794	1	1	1	1	3	2	1	0	0	1	0	50	1	3	1	0	0	336653	423	75	36
1	63	2	0	0	30	36	46	49680	1	0	1	0	3	2	0	2	0	1	1	90	2	3	0	1	1	471975	267	712	102
1	12	2	0	1	35	60	46	96600	1	1	1	0	1	0	1	2	1	1	1	50	2	4	1	1	0	771463	652	2053	390
0	37	6	0	2	25	43	50	53750	1	0	1	0	3	2	0	4	1	1	0	90	1	3	1	1	0	517328	91	178	203
1	10	4	0	0	19	42	35	27930	1	0	1	0	2	0	1	4	1	1	0	90	1	3	0	0	0	317175	755	250	144
1	47	4	0	0	23	52	40	47840	1	0	1	1	3	2	0	3	0	1	0	95	2	3	1	0	0	716984	597	1003	199
0	13	2	0	0	50	55	65	178750	1	1	0	0	1	2	0	1	1	1	0	85	1	3	0	1	0	638337	163	1522	213
1	14	9	0	2	22	53	59	68794	1	0	1	0	1	2	0	2	1	1	0	90	2	3	1	0	0	560011	426	487	149
0	234	6	0	0	24	33	22	17424	1	0	1	1	1	1	0	6	0	1	1	80	1	0	1	0	0	698585	603	425	252
1	38	2	0	0	30	36	46	49680	1	0	1	0	1	2	0	2	1	1	0	90	1	5	1	1	0	365778	153	24	227
0	5	3	0	0	30	36	46	49680	1	0	0	0	3	2	0	1	1	0	0	70	1	3	1	1	0	643619	476	3384	274
1	26	6	0	0	20.5	45	35	32287.5	1	0	1	0	1	0	0	1	1	0	1	85	1	3	1	0	0	662366	743	820	149
0	5	6	0	2	22	53	59	68794	1	1	1	0	2	2	1	5	0	0	1	97	2	2	0	1	0	466289	237	262	36
0	32	2	0	0	19	42	35	27930	1	1	1	0	1	2	0	2	1	0	0	75	1	3	0	1	1	699799	383	315	359
0	101	9	0	0	23	52	40	47840	1	1	1	0	2	1	0	4	0	0	0	60	1	0	1	1	0	362597	222	53	15
0	26	6	0	0	19.5	39	41	31180.5	1	0	0	0	3	0	1	0	1	1	1	65	1	1	0	0	0	444550	356	56	103
1	13	7	0	0	23	52	40	47840	1	0	1	0	1	2	1	1	1	1	0	90	1	3	1	0	0	765795	653	504	364
1	38	8	0	0	20.5	45	35	32287.5	0	0	0	0	1	2	0	1	1	1	0	90	1	5	1	1	1	485998	163	246	26
0	27	11	0	0	33	22	45	32670	0	1	1	1	1	0	0	1	1	1	1	60	1	3	1	1	0	18270	511	251	0
0	3	3	0	0	30	36	46	49680	1	0	0	0	3	2	0	5	0	0	1	80	1	3	1	1	1	588856	565	247	174
1	69	2	0	0	24	33	22	17424	1	0	1	1	3	2	0	1	0	0	0	70	1	3	0	0	0	515953	1469	248	54
1	31	4	0	0	40	70	50	140000	1	0	1	0	1	0	0	2	1	1	0	80	1	3	1	0	1	658225	362	565	253
0	4	3	0	0	40	70	50	140000	1	0	0	0	1	3	1	3	1	1	0	82	1	3	0	1	1	654577	574	3729	217
1	42	5	0	0	45	45	60	121500	1	0	1	0	2	1	0	2	0	1	0	80	1	3	1	1	0	543286	268	1158	176
1	51	2	0	0	200	30	30	180000	1	0	1	0	0	1	0	1	1	1	0	75	0	3	0	0	0	733814	293	1101	954
1	25	6	0	3	30	30	50	45000	1	0	1	1	1	1	0	1	1	0	1	77	0	2	1	0	0	618377	233	487	256
1	26	2	0	3	30	30	50	45000	1	0	1	1	2	3	1	0	1	0	0	100	1	3	1	0	0	601594	272	234	188
1	15	3	0	3	30	30	50	45000	1	0	1	1	2	1	0	3	1	1	0	85	1	3	0	1	0	101956	90	133	60
1	92	2	0	3	30	30	50	45000	1	0	1	0	1	2	1	0	1	0	0	60	2	3	1	1	0	710579	214	1620	197
1	24	6	0	3	30	30	50	45000	1	0	1	0	1	0	0	3	1	1	0	80	1	4	0	1	0	497931	392	92	256
1	30	9	0	3	30	30	50	45000	1	0	1	1	2	2	0	2	1	0	0	90	1	3	0	1	0	440553	150	164	45
1	13	8	0	3	30	30	50	45000	1	1	1	1	3	3	1	0	1	1	0	30	1	2	1	0	0	781930	447	510	714
1	17	2	0	1	20	50	50	50000	1	0	1	0	2	3	1	2	1	1	1	85	2	3	0	0	0	705183	233	449	384
1	15	3	0	0	25	45	60	67500	1	1	1	0	1	3	1	2	1	1	1	75	2	3	0	1	0	494882	542	204	136
0	16	7	0	0	25	45	60	67500	0	0	1	0	2	1	0	2	1	0	0	80	0	2	1	1	1	563146	244	100	292
1	38	2	0	0	25	45	60	67500	1	0	1	0	4	2	0	2	1	1	0	60	0	3	1	1	0	409346	253	137	135
0	3	7	0	0	25	45	60	67500	1	0	1	0	1	1	0	2	1	0	0	90	1	3	1	0	0	688979	128	372	422
0	7	2	0	1	30	40	30	36000	1	0	0	0	1	2	0	3	1	0	0	82	1	3	1	1	0	506346	408	933	24
1	52	11	0	0	35	45	35	55125	1	0	1	0	1	1	0	2	1	1	0	75	1	3	1	1	1	603841	412	167	208
0	19	8	0	0	35	45	35	55125	1	0	1	0	1	1	0	2	1	1	0	70	1	0	1	1	0	776337	705	595	328
1	13	6	0	0	30	45	55	74250	1	0	0	0	3	0	1	2	1	1	0	70	1	5	0	0	1	543759	168	456	550
0	63	10	0	0	30	45	55	74250	0	1	0	1	3	1	1	0	1	0	0	90	1	3	1	0	0	78986	89	495	45
0	6	6	0	0	30	45	55	74250	1	0	1	0	3	2	1	2	1	0	0	90	0	0	0	0	1	400610	366	119	172
1	114	4	0	0	20	50	45	45000	1	0	1	1	2	1	0	0	1	0	0	80	1	3	1	0	0	411108	94	5098	124
0	1	3	0	0	20	50	45	45000	0	0	1	0	3	1	0	2	1	1	0	100	0	3	0	1	0	61900	383	106	15
1	15	4	0	0	15	60	60	54000	1	0	1	0	2	1	1	0	1	1	1	74	1	4	0	1	0	497425	421	383	108
1	105	4	0	4	20	50	40	40000	1	0	1	0	1	1	0	1	0	0	0	70	1	3	1	0	0	497039	479	892	69
1	38	2	0	4	20	50	40	40000	1	0	1	0	3	2	0	3	1	0	0	85	1	5	1	1	0	222929	262	133	87
1	19	3	0	4	20	50	40	40000	1	1	1	0	3	3	0	1	1	0	1	90	1	3	0	1	0	90555	344	174	0
0	93	2	0	1	30	60	60	108000	1	0	1	1	3	1	0	2	1	0	0	100	0	0	0	0	0	677945	1198	1396	231
0	7	6	0	1	30	60	60	108000	1	0	1	0	2	3	0	2	1	0	0	95	1	5	1	1	1	654068	569	305	267
1	11	8	0	1	30	60	60	108000	1	0	1	0	1	3	0	1	1	0	0	85	1	3	1	1	0	567228	376	2309	162
1	12	2	0	1	30	60	60	108000	1	0	1	1	3	3	0	4	1	1	0	30	2	3	0	0	0	688382	377	759	224
0	16	9	0	0	20	40	30	24000	1	0	0	0	3	3	0	2	1	0	0	100	1	3	1	1	0	785083	743	951	1031
1	22	2	0	0	15	40	40	24000	1	0	1	0	4	1	0	4	1	0	0	80	0	3	1	1	0	740052	244	1099	722
1	13	9	0	0	30	45	45	60750	1	0	1	1	4	2	0	2	1	1	0	63	1	3	1	1	0	502194	280	272	148
1	13	7	0	1	45	60	60	162000	1	0	1	0	1	2	0	1	1	0	0	80	1	3	0	1	0	414512	299	270	166
0	18	8	0	0	60	60	50	180000	1	0	1	0	1	2	1	3	1	0	0	85	1	2	1	0	1	437344	596	18	464
1	53	2	0	0	60	60	50	180000	1	0	1	1	3	2	0	4	1	1	0	90	1	3	1	1	0	735025	548	527	234
1	41	3	0	0	25	50	90	112500	1	0	1	0	4	1	0	2	0	1	0	85	1	2	1	1	0	472841	295	418	128
0	77	6	0	0	40	40	40	64000	1	0	1	0	1	2	0	1	1	0	0	95	1	4	0	0	0	211583	154	189	40
1	31	4	0	0	40	40	40	64000	1	0	1	0	2	2	1	1	1	0	0	95	1	3	1	0	1	561119	434	796	153
0	25	9	0	0	30	30	47	42300	1	0	1	0	0	0	0	2	0	1	0	95	1	5	0	1	0	783025	666	508	466
1	16	2	0	4	20	60	60	72000	1	0	1	1	3	3	0	1	0	1	0	95	1	3	1	1	0	649666	1212	324	171
1	13	3	0	0	17	30	35	17850	1	0	1	0	2	2	0	1	0	1	0	90	1	5	0	1	0	427365	307	340	213
1	83	4	0	0	17	30	35	17850	1	0	1	0	4	2	0	0	1	0	1	70	1	3	1	0	0	523499	438	205	54
1	37	2	0	0	50	70	55	192500	1	0	1	1	1	1	0	2	0	0	0	95	1	3	1	0	0	772233	1222	2227	244
1	66	2	0	0	500	120	40	2400000	1	0	1	0	4	3	0	3	1	1	0	95	2	0	1	1	0	433470	559	28	377
1	1225	9	0	0	30	35	24	25200	1	0	1	0	1	2	0	2	1	1	1	80	1	2	1	1	0	741831	1141	873	193
1	40	11	0	0	30	60	40	72000	1	0	1	1	1	2	0	6	1	1	0	30	1	3	1	0	0	318289	611	171	16
0	24	6	0	3	60	60	30	108000	1	0	1	0	1	2	0	2	1	0	1	85	1	3	0	0	0	728285	421	439	402
1	12	2	0	0	30	60	30	54000	1	0	1	0	2	0	0	1	1	1	1	85	1	3	1	1	0	442110	326	34	326
0	10	10	0	0	30	60	30	54000	1	0	1	0	1	0	0	2	1	0	0	75	1	3	1	1	0	396197	67	624	151
0	14	1	0	1	30	30	30	27000	1	1	1	0	0	2	1	3	1	0	0	80	1	2	1	1	0	441132	1178	132	209
0	25	3	0	1	160	26	160	665600	1	0	0	0	3	1	0	1	1	1	0	68	1	4	1	0	0	743416	390	446	447
1	13	6	0	1	30	46	30	41400	1	1	1	0	4	1	1	1	1	0	0	70	2	3	1	1	0	135569	0	636	909
0	84	6	0	3	180	40	60	432000	1	0	1	1	3	2	0	1	1	0	0	85	0	0	1	0	0	517710	223	152	475
1	30	3	0	3	180	40	60	432000	1	1	0	1	3	3	0	1	1	0	0	75	1	2	1	0	0	440786	594	139	84
1	42	3	0	3	180	40	60	432000	1	0	1	0	0	1	0	3	1	1	0	80	1	2	0	0	0	586155	719	158	133
1	65	6	0	3	180	40	60	432000	1	0	1	1	3	1	0	3	1	0	0	74	1	2	0	0	0	163071	548	21	156
0	25	10	0	0	25	65	45	73125	1	0	1	0	2	3	0	5	1	0	0	75	1	0	1	1	0	93964	142	78	75
1	40	3	0	0	25	45	60	67500	1	0	1	0	2	3	1	2	0	0	0	80	2	3	0	0	0	785083	1177	569	703
0	16	2	0	1	30	30	40	36000	1	0	1	0	0	0	0	2	1	1	0	80	1	2	1	1	1	570099	168	386	112
0	26	2	0	1	30	30	40	36000	1	1	1	0	3	3	0	2	0	0	1	91	1	0	0	1	1	285165	348	389	38
0	6	8	0	1	30	30	40	36000	1	0	1	0	3	2	0	4	0	0	1	90	1	2	1	0	0	687568	555	357	340
1	71	4	0	1	30	30	40	36000	1	0	0	1	3	3	0	0	1	0	0	95	1	3	1	0	0	687568	555	357	340
0	25	1	0	1	30	30	40	36000	0	0	1	1	4	0	0	0	0	0	0	77	1	2	1	1	0	230296	302	48	47
1	40	6	0	1	30	30	40	36000	1	0	1	0	2	1	0	2	1	1	0	80	2	4	1	1	0	426590	84	281	64
0	5	10	0	1	30	50	40	60000	1	0	1	0	1	1	0	1	0	1	0	85	1	3	1	0	0	785083	755	949	645
1	60	3	0	0	20	60	40	48000	1	0	1	0	1	3	0	2	1	1	0	100	2	3	1	1	1	122723	90	40	64
1	55	9	0	4	30	45	45	60750	1	0	1	0	1	0	0	1	1	0	0	100	0	5	1	1	0	409568	93	84	300
1	38	6	0	4	30	45	45	60750	1	0	1	0	2	2	0	0	1	0	0	80	1	3	1	0	0	736051	422	392	391
0	45	11	0	0	20	50	45	45000	0	0	1	0	4	2	0	0	0	0	0	86	0	0	0	0	1	31820	39	634	47
1	21	3	0	0	20	50	45	45000	1	0	1	1	3	1	0	2	1	1	0	35	1	3	0	0	0	51405	25	606	0
1	84	9	0	0	20	50	45	45000	1	1	1	1	2	3	1	0	1	1	1	77	2	3	1	1	1	237218	739	629	85
0	0	8	0	0	20	50	45	45000	1	0	0	0	0	3	1	0	0	0	0	95	1	4	0	1	0	762659	20	504	498
1	52	3	0	0	20	50	45	45000	1	1	1	1	4	2	1	2	1	1	1	63	2	3	1	1	1	449775	276	159	199
0	15	4	0	0	20	50	45	45000	1	0	1	0	1	1	0	1	1	0	0	90	2	5	1	1	0	766630	1289	1441	301
1	17	9	0	0	20	50	45	45000	1	0	0	0	3	1	0	3	1	1	0	50	1	3	0	1	0	407967	747	91	399
0	16	6	0	0	47	50	60	141000	1	1	1	1	3	1	0	3	0	0	0	90	1	3	1	0	0	34170	448	19	24
0	8	2	0	0	47	50	60	141000	1	0	0	1	3	3	0	3	1	0	0	85	1	3	1	1	0	506346	408	933	24
0	12	3	0	0	47	50	60	141000	1	0	1	1	2	1	0	2	0	0	1	79	1	0	1	1	1	773128	799	1660	444
0	18	5	0	0	47	50	60	141000	1	0	1	0	3	2	0	2	0	1	0	85	1	5	1	1	0	620597	256	1109	299
1	25	3	0	0	40	40	40	64000	1	0	1	0	0	1	0	3	0	0	1	80	1	3	1	0	0	782297	849	531	471
1	27	3	0	0	40	40	40	64000	1	0	1	1	1	2	0	1	1	1	1	60	1	3	1	0	0	725191	457	374	93
0	12	4	0	0	30	30	45	40500	1	0	0	0	1	2	1	0	0	0	0	40	1	3	1	0	0	765492	2691	1017	1039
0	28	9	0	3	20	60	40	48000	1	0	1	0	3	1	0	2	0	0	1	75	0	0	1	1	0	641800	397	2012	287
1	99	2	0	4	20	20	30	12000	1	0	1	0	3	1	0	0	1	0	0	75	1	3	1	1	0	287096	636	86	188
0	35	6	0	1	40	60	45	108000	1	0	1	0	1	2	0	0	0	0	1	78	1	3	1	0	0	462158	564	146	175
1	10	6	0	1	40	60	45	108000	1	0	1	0	3	3	0	0	0	0	1	65	1	2	0	0	0	539955	706	293	253
1	39	9	0	1	24	30	45	32400	1	1	0	1	3	0	0	1	1	1	1	83	1	3	1	1	0	332207	271	280	18
1	21	8	0	0	40	40	60	96000	1	0	1	0	2	0	0	0	1	0	0	75	0	3	1	1	0	457923	309	252	138
0	14	2	0	0	40	40	60	96000	1	0	0	0	3	1	0	2	0	0	0	80	1	3	1	0	0	492412	2603	192	167
1	14	3	0	0	40	40	60	96000	1	0	1	0	4	0	0	2	0	1	1	91	1	4	0	0	0	499178	300	140	207
1	39	9	0	0	37	70	40	103600	1	0	1	0	3	1	0	1	1	1	0	85	1	3	0	0	0	717637	911	620	31
0	12	6	0	0	37	70	40	103600	1	1	1	0	3	3	0	3	0	1	0	85	1	3	1	1	0	785083	924	856	614
0	13	8	0	0	24	41	34	33456	1	0	1	0	1	2	0	2	1	1	0	95	2	3	1	1	0	491196	318	56	346
1	15	2	0	0	15	100	100	150000	1	0	1	0	2	0	0	3	0	1	0	90	1	5	1	0	1	702751	421	489	92
1	10	6	0	1	40	70	40	112000	1	0	1	0	4	3	0	3	1	0	0	96	1	0	1	1	0	561176	276	342	209
0	30	8	0	1	40	70	40	112000	1	0	1	0	1	2	0	3	0	1	0	95	0	3	1	1	0	456353	179	914	39
1	22	9	0	0	30	35	45	47250	1	0	0	0	1	1	0	3	1	0	0	60	1	2	0	0	0	556535	928	281	169
0	31	6	0	0	14	40	30	16800	1	0	1	0	2	2	0	2	1	1	0	100	1	3	0	1	1	123169	230	112	70
1	209	6	0	0	30	40	40	48000	1	0	1	0	1	2	0	3	1	1	0	90	1	5	1	1	0	389134	129	289	10
0	23	8	0	4	25	30	50	37500	1	0	1	0	3	0	0	4	1	0	1	87	1	0	1	1	0	415402	24	3550	363
1	135	6	0	4	30	30	30	27000	1	0	1	0	1	3	0	3	1	0	1	70	1	3	0	1	0	697442	782	1470	212
1	32	11	0	0	17	30	50	25500	1	0	1	0	4	0	0	4	1	1	1	96	1	4	1	0	0	699075	380	200	296
1	13	4	0	0	17	30	50	25500	1	1	1	0	3	1	0	2	1	1	0	80	2	5	0	0	0	536745	1002	457	83
1	62	6	0	0	17	30	50	25500	1	0	1	0	0	3	0	1	1	0	1	60	1	5	0	0	0	759724	824	456	396
1	31	1	0	0	17	30	50	25500	1	0	1	0	1	2	0	3	1	1	1	85	1	3	0	1	1	759180	1039	397	444
0	18	6	0	1	20	45	30	27000	1	0	1	0	1	1	0	4	1	0	0	98	0	3	1	0	1	531557	117	306	812
0	18	7	0	1	38	45	45	76950	0	0	1	1	0	1	0	0	0	0	1	50	0	0	0	1	0	637616	26	1403	2616
1	20	6	0	0	45	60	45	121500	1	0	1	0	2	1	0	3	1	0	0	80	0	2	1	1	0	785054	628	937	495
0	18	6	0	0	45	60	45	121500	1	0	1	0	3	2	0	2	1	0	0	95	1	3	0	1	0	380875	681	54	318
1	98	11	0	0	45	60	45	121500	1	0	1	1	3	3	0	5	0	1	1	75	1	2	1	0	0	763804	780	515	100
0	11	6	0	1	30	80	60	144000	1	0	1	0	3	2	0	1	1	1	1	66	1	0	1	1	0	258311	492	93	63
1	129	6	0	1	30	80	60	144000	1	1	1	1	2	2	0	2	1	1	1	90	1	3	1	0	0	726656	617	410	66
1	32	3	0	0	30	40	50	60000	1	1	1	1	1	3	0	3	1	1	0	75	1	3	1	1	0	714701	829	1344	660
1	136	2	0	0	30	40	50	60000	1	0	1	0	3	0	0	1	0	0	0	90	1	3	0	1	0	480528	295	304	54
0	64	6	0	0	30	40	50	60000	1	1	1	0	1	0	0	1	0	0	1	69	2	2	0	0	0	454219	362	142	146
1	67	2	0	0	30	40	50	60000	1	0	1	0	4	1	0	5	1	1	0	100	1	5	0	1	1	624948	484	387	443
1	12	3	0	0	30	40	50	60000	1	0	0	1	3	2	0	0	0	0	0	55	2	3	1	1	0	265385	921	501	31
1	25	3	0	0	30	40	50	60000	1	0	1	0	1	1	0	3	1	0	0	90	0	0	0	0	1	426866	590	208	66
0	8	6	0	0	20	50	35	35000	1	0	1	0	3	0	1	3	1	0	1	65	1	2	1	1	0	454902	573	326	98
1	121	6	0	1	30	60	40	72000	1	0	1	0	1	2	0	3	1	1	1	85	1	5	0	1	1	714275	546	346	755
0	25	2	0	4	15	50	50	37500	1	0	0	1	0	1	0	3	1	1	0	80	0	3	0	1	0	265110	113	1036	99
0	12	1	0	0	30	50	30	45000	0	0	1	0	4	2	0	2	1	0	0	99	1	2	1	1	1	201955	318	115	0
1	137	9	0	0	30	50	30	45000	1	0	1	1	2	3	0	3	0	1	1	92	1	3	1	1	0	413743	620	431	0
1	43	2	0	0	35	40	45	63000	1	1	1	0	1	2	0	3	1	0	1	93	0	3	0	1	1	700474	412	301	583
1	26	2	0	0	35	40	45	63000	1	0	1	0	4	3	0	5	1	1	1	80	1	3	1	1	1	747391	755	462	325
1	25	4	0	0	38	38	50	72200	1	0	1	1	1	2	0	2	1	1	1	91	1	3	1	1	1	489737	139	707	70
0	3	8	0	0	38	38	50	72200	1	0	1	0	3	3	0	0	1	1	0	90	1	5	1	0	0	59147	111	4450	14
1	26	8	0	0	40	50	70	140000	0	0	1	1	4	0	0	1	1	1	1	75	1	3	1	1	0	169270	0	189	7
1	41	6	0	0	40	50	70	140000	1	0	1	0	1	1	1	1	0	0	0	90	1	3	1	1	1	421275	583	707	64
1	17	6	0	0	24	56	56	75264	1	1	1	1	3	2	0	3	1	0	0	85	1	3	1	0	0	692511	592	584	95
1	12	2	0	0	30	50	60	90000	1	0	1	1	2	1	1	2	1	1	0	80	1	5	1	0	0	9586	656	0	15
1	12	11	0	0	30	50	60	90000	1	0	1	0	3	1	0	3	0	0	0	90	1	5	0	0	0	571901	125	3087	173
0	50	8	0	3	40	45	60	108000	1	0	1	0	3	2	0	3	1	0	1	90	1	3	1	1	0	577686	306	3126	87
0	6	4	0	3	40	45	60	108000	1	0	0	1	0	0	0	1	1	0	0	90	1	0	0	0	1	650986	1026	307	338
0	12	8	0	3	25	60	35	52500	1	0	0	0	3	1	0	3	1	0	0	50	1	3	0	1	0	660697	865	392	228
0	4	6	0	1	30	45	35	47250	1	0	1	0	1	3	0	2	1	0	0	40	0	2	0	0	0	763996	525	429	733
1	12	3	0	0	20	30	30	18000	0	0	1	0	1	1	0	3	1	1	0	70	1	3	0	1	0	236623	699	138	32
0	54	4	0	0	30	30	60	54000	1	0	1	0	0	1	1	2	1	0	0	95	1	0	0	1	0	701416	160	2116	206
0	52	7	0	1	30	30	45	40500	1	0	1	1	3	0	0	1	1	0	0	95	1	0	1	1	0	58980	0	32	191
0	15	11	0	0	40	40	40	64000	1	0	1	0	2	2	0	3	1	1	1	60	1	5	0	0	0	439369	142	311	109
1	12	11	0	4	25	30	30	22500	1	0	1	0	1	2	0	1	1	1	1	80	1	5	1	0	0	267008	320	769	26
1	26	4	0	0	10	28	20	5600	1	0	1	1	2	3	1	1	1	0	0	85	1	3	1	0	0	56708	83	306	7
1	67	6	0	3	50	60	90	270000	1	0	1	0	3	3	0	3	1	1	0	100	1	3	0	1	0	643331	299	888	210
0	18	7	0	0	20	60	40	48000	1	0	1	0	3	2	0	3	1	0	1	80	2	0	1	1	0	785083	644	565	509
1	27	9	0	0	43	43	70	129430	0	0	1	1	2	2	0	0	0	1	0	100	1	0	0	0	0	616266	239	661	215
1	26	2	0	0	30	30	50	45000	1	0	1	0	0	0	1	0	1	1	0	80	2	3	1	1	0	409599	232	1461	94
0	12	4	0	0	35	35	35	42875	1	0	1	1	3	2	0	1	1	1	0	80	1	3	1	0	1	657192	540	283	109
1	26	2	0	0	20	45	50	45000	1	0	1	0	1	0	0	0	1	1	1	97	1	5	0	0	0	83655	621	21	37
1	53	3	0	0	20	45	50	45000	1	0	1	1	0	2	0	2	1	1	1	90	2	3	1	0	0	532218	375	92	140
1	17	9	0	0	20	45	50	45000	1	0	0	0	3	1	0	3	1	1	0	40	1	3	0	1	0	407967	747	91	399
1	86	2	0	1	32	40	50	64000	1	0	1	0	3	2	0	4	1	1	1	83	1	3	0	1	1	558447	776	52	28
0	29	4	0	0	30	50	70	105000	1	0	1	0	1	3	1	2	0	1	0	20	1	5	1	1	0	664114	1666	556	780
1	25	6	0	0	19	40	60	45600	1	0	1	0	4	1	0	1	1	1	0	85	1	5	0	0	0	776213	773	775	410
1	67	3	0	0	19	40	60	45600	1	0	1	0	3	3	0	2	0	1	0	80	1	2	0	0	0	778532	619	640	419
0	64	9	0	3	28	61	36	61488	1	0	1	0	0	1	0	3	1	1	1	91	1	5	1	1	0	759895	452	426	345
0	129	3	0	3	28	61	36	61488	1	0	1	0	3	3	0	3	0	1	1	69	1	3	1	0	0	671898	1218	227	353
1	135	2	0	3	40	30	50	60000	1	0	1	0	3	3	0	0	1	0	0	80	1	1	1	1	0	268783	250	384	64
1	53	2	0	1	30	35	37	38850	1	0	1	0	2	3	0	0	1	1	1	94	0	5	1	1	0	93284	5	23	28
1	16	1	0	0	25	50	30	37500	1	0	1	0	4	1	0	4	0	1	0	98	1	5	1	1	0	622232	806	236	334
0	7	7	0	4	18	60	90	97200	1	0	1	0	2	1	0	1	1	0	1	70	0	3	1	1	0	471325	194	142	275
0	12	6	0	0	40	60	40	96000	1	1	1	0	2	2	1	2	1	1	0	75	1	2	0	1	0	250925	25	85	571
1	13	2	0	0	40	60	40	96000	1	0	1	0	2	0	0	2	0	1	0	70	1	3	0	0	0	652139	185	1762	218
0	15	3	0	0	25	50	50	62500	1	0	0	0	2	3	0	2	1	0	0	40	0	3	0	0	0	94613	6	374	148
1	13	6	0	0	25	50	50	62500	1	0	0	0	4	2	0	0	1	1	0	40	1	3	0	0	0	419656	675	143	0
0	25	3	0	0	30	100	30	90000	0	0	1	0	2	1	0	2	1	0	0	80	1	2	1	1	0	414913	153	1900	600
1	28	2	0	3	30	30	50	45000	1	0	1	0	1	1	0	0	1	0	0	92	1	0	1	0	1	364346	334	250	126
0	3	6	0	0	40	25	40	40000	1	0	1	0	1	2	0	2	1	1	1	76	0	3	1	1	1	735798	1196	768	301
1	30	9	0	1	30	50	50	75000	1	0	1	0	0	1	0	2	0	1	1	85	1	3	1	0	1	629733	86	727	88
1	61	6	0	1	30	40	40	48000	1	1	0	1	1	1	0	1	1	1	0	88	1	5	1	0	1	601651	433	470	217
1	25	2	0	4	25	23	46	26450	1	0	1	0	2	0	0	1	1	0	1	90	1	3	1	1	1	671969	651	926	154
0	18	8	0	0	40	40	40	64000	0	0	1	0	3	0	0	1	0	1	0	90	1	0	1	1	0	543782	179	318	128
0	5	3	0	1	15	15	15	3375	1	0	1	0	1	3	0	3	1	1	0	80	1	3	1	0	0	626332	637	390	242
0	69	5	0	4	30	60	30	54000	1	0	1	0	1	0	0	2	1	1	1	88	1	0	0	1	0	221682	133	503	0
0	28	4	0	0	30	40	60	72000	1	0	1	0	3	3	0	0	1	0	0	80	0	3	0	0	0	623637	457	6914	8
0	52	2	0	4	30	40	30	36000	1	0	1	0	1	2	0	3	1	0	0	95	2	3	1	1	0	485024	346	322	112
0	14	11	0	0	28	38	46	48944	1	0	1	0	1	1	1	0	1	0	0	95	2	3	1	0	1	632223	220	407	227
1	25	2	0	0	28	38	46	48944	1	1	1	1	4	1	0	2	0	1	0	93	2	3	1	1	0	252559	32	319	169
1	27	3	0	0	30	45	60	81000	1	1	1	0	1	3	0	2	1	1	1	90	2	5	1	0	0	585527	344	383	233
1	31	3	0	0	30	45	60	81000	0	0	1	0	3	2	1	1	1	0	0	90	2	3	0	1	1	621157	264	1183	180
0	5	6	0	0	30	45	60	81000	1	0	1	0	1	0	0	3	0	0	0	80	1	3	1	0	0	675166	358	338	268
0	21	2	0	0	30	45	60	81000	1	0	1	1	1	1	0	2	1	1	1	92	1	2	0	0	0	534659	488	213	288
0	14	2	0	3	27	35	36	34020	0	0	1	0	2	3	1	1	1	1	0	90	1	3	1	0	1	295682	322	21	71
1	13	6	0	0	25	30	45	33750	1	0	1	0	1	3	0	4	1	0	0	95	1	3	0	1	0	570040	197	174	232
0	21	2	0	0	25	30	45	33750	0	0	1	1	2	1	0	2	1	1	1	92	1	5	0	0	0	534659	488	213	288
0	87	4	0	0	25	30	45	33750	1	0	1	0	3	1	0	1	1	0	0	50	1	3	1	0	0	683995	150	582	79
0	53	2	0	0	32	40	40	51200	0	0	1	1	4	0	0	0	1	0	1	93	1	0	0	0	0	448028	2779	280	173
1	12	2	0	1	12	18	24	5184	1	0	1	1	1	1	0	2	1	1	1	92	2	1	0	0	0	534659	488	213	288
1	43	2	0	0	20	30	30	18000	1	0	1	0	2	1	0	1	1	1	1	85	1	3	1	1	0	465310	723	58	609
1	12	2	0	0	30	26	40	31200	1	0	1	1	1	3	0	2	1	1	1	92	2	1	0	0	0	534659	488	213	288
1	25	6	0	0	30	26	40	31200	1	0	1	0	2	2	1	1	0	1	0	85	1	5	0	1	0	393699	16	580	48
1	53	6	0	0	30	26	40	31200	1	0	1	0	2	1	1	0	1	0	1	85	1	3	1	1	0	645829	440	218	236
1	37	6	0	4	40	50	40	80000	1	0	1	0	3	2	0	3	1	1	1	98	1	3	1	1	0	785083	953	868	635
1	30	2	0	0	30	45	65	87750	1	1	1	0	4	2	1	2	1	1	1	80	1	2	1	1	0	753712	300	2523	942
0	14	9	0	0	25	35	35	30625	1	0	1	0	2	3	0	2	0	0	0	50	2	0	1	1	1	693978	583	327	244
1	28	7	0	4	20	20	20	8000	1	0	1	0	0	3	0	1	1	0	0	82	1	5	1	1	0	410787	274	89	143
0	31	10	0	4	20	20	20	8000	1	0	1	0	3	1	1	1	1	0	0	80	1	3	0	1	0	339399	307	1326	70
1	50	1	0	0	20	35	25	17500	1	0	1	0	1	1	0	2	1	1	0	90	1	3	0	0	0	90421	790	24	105
1	38	1	0	0	20	35	25	17500	1	0	1	0	1	1	0	2	1	1	0	90	1	3	1	0	0	90421	790	24	105
0	54	3	0	0	20	35	25	17500	1	0	1	0	3	2	1	2	1	0	1	97	1	3	0	0	1	118603	549	0	50
1	55	9	0	0	32	39	53	66144	1	0	1	1	3	2	1	0	1	1	0	55	1	3	1	0	0	309577	206	144	56
1	40	6	0	0	32	39	53	66144	1	0	1	0	1	2	1	0	1	1	0	88	2	5	1	1	0	681493	298	396	313
1	41	1	0	1	47	60	50	141000	1	0	1	0	2	0	0	3	1	1	1	88	1	4	1	1	0	768749	1630	797	90
0	16	11	0	0	30	30	40	36000	1	0	1	1	1	1	0	1	1	0	0	80	1	4	1	0	1	252927	22	390	88
0	15	2	0	3	30	40	26	31200	1	1	1	1	2	1	0	2	0	0	0	93	2	3	1	1	0	252559	32	319	169
0	6	3	0	3	30	40	26	31200	1	0	1	0	2	1	0	2	1	0	0	70	1	5	0	1	0	476584	245	383	156
0	2	2	0	3	30	40	26	31200	1	0	1	0	3	2	0	2	1	0	0	90	0	2	1	1	0	743634	67	1708	458
1	221	9	0	3	30	40	26	31200	1	1	1	0	2	3	1	0	0	1	1	60	1	0	1	1	1	681294	609	384	232
1	33	8	0	3	30	40	26	31200	1	0	1	0	3	0	0	2	1	1	0	95	2	3	1	1	0	526495	111	2493	166
1	129	9	0	3	30	40	26	31200	1	1	1	0	3	2	0	0	1	1	1	89	1	0	1	0	0	515994	116	285	161
1	14	2	0	0	30	40	40	48000	1	1	0	1	3	2	1	1	0	0	0	10	2	3	0	0	0	785083	1166	655	695
1	12	10	0	1	9	16	18	2592	1	0	1	0	1	1	0	2	1	1	0	50	1	5	1	1	0	700007	387	767	371
1	18	2	0	1	9	16	18	2592	1	1	1	0	3	0	0	1	0	1	0	95	0	5	0	0	0	646822	321	500	279
0	64	2	0	1	9	16	18	2592	1	0	1	1	3	0	0	1	0	0	0	100	2	3	1	0	0	713075	299	771	170
0	18	2	0	0	60	120	60	432000	1	0	1	0	3	0	0	1	1	0	0	90	0	3	0	1	1	776381	447	1765	701
1	80	10	0	1	44	47	47	97196	1	0	1	0	4	1	0	0	1	1	1	85	1	4	1	0	0	785083	959	2151	603
1	85	2	0	0	60	120	120	864000	1	0	1	0	2	0	0	3	0	1	0	90	1	2	1	1	0	487339	878	60	109
1	53	3	0	0	20	40	40	32000	0	0	1	0	1	2	0	0	0	0	0	75	1	2	1	1	0	343498	392	22	209
1	25	6	0	0	20	40	40	32000	1	0	1	0	1	2	0	2	1	1	1	75	1	2	1	1	0	705068	955	1071	143
0	12	8	0	3	30	30	30	27000	1	0	1	0	1	2	0	4	1	0	1	80	1	3	1	1	1	760705	258	1144	550
1	169	2	0	3	30	30	30	27000	1	1	1	1	4	0	1	2	1	1	1	76	1	5	1	0	0	760705	258	1144	550
1	13	4	0	0	30	45	30	40500	1	1	1	1	0	3	0	2	0	0	0	60	1	5	1	0	0	401119	109	203	35
0	9	6	0	1	25	40	50	50000	1	0	1	1	3	1	0	3	0	0	0	80	1	0	1	0	0	367817	328	48	120
1	14	4	0	0	30	40	35	42000	1	0	1	0	1	1	1	2	1	0	1	65	0	3	1	1	0	693292	879	790	228
0	5	1	0	0	30	40	50	60000	1	0	1	0	2	1	0	3	0	1	0	90	1	3	1	1	1	364305	252	185	34
1	14	4	0	0	30	40	50	60000	1	0	1	1	3	2	1	1	1	0	0	60	1	3	0	0	0	779502	306	2065	534
1	36	11	0	1	30	60	60	108000	1	0	1	0	2	2	0	3	1	0	0	90	1	5	0	1	0	673056	297	484	249
0	2	10	0	1	35	40	60	84000	1	0	1	0	3	2	0	2	0	0	0	90	0	0	0	0	0	54182	169	718	12
0	18	11	0	3	40	90	50	180000	1	0	1	0	2	0	1	3	1	0	0	90	1	3	1	0	0	586216	329	335	340
1	12	2	0	4	35	60	40	84000	1	1	0	0	1	2	1	1	1	1	0	50	1	2	0	1	0	761908	21	411	433
0	33	2	0	4	35	60	40	84000	1	0	1	0	2	2	0	1	1	1	0	50	2	3	0	1	0	761908	21	411	433
0	14	2	0	0	40	45	80	144000	1	0	1	1	2	3	0	3	1	0	0	70	0	3	0	1	0	716184	80	1302	324
0	150	2	0	0	40	45	80	144000	1	0	1	0	2	3	0	5	1	1	0	85	1	3	1	1	0	355569	674	101	193
0	4	2	0	3	30	26	40	31200	0	0	1	1	3	3	0	2	1	0	1	75	0	3	1	1	1	462467	706	109	77
1	11	2	0	1	38	30	45	51300	1	0	1	0	1	2	0	0	1	0	0	84	1	3	1	1	0	199429	248	47	35
0	11	5	0	1	36	64	46	105984	1	0	1	0	2	0	0	1	0	0	0	75	1	3	1	1	0	785083	774	1116	564
1	37	11	0	1	36	64	46	105984	1	1	1	0	4	2	0	2	0	0	0	70	1	3	1	0	0	699075	380	200	296
0	57	10	0	0	1500	300	150	67500000	1	0	1	1	4	2	0	2	1	0	1	80	1	3	1	1	1	263887	712	1244	195
0	11	9	0	1	30	50	50	75000	1	1	0	1	3	3	1	0	1	0	1	10	1	3	1	0	0	588137	867	284	89
1	25	2	0	0	22	45	45	44550	1	0	1	0	3	3	0	5	0	0	0	75	1	4	1	0	0	785083	1105	1060	503
0	13	6	0	0	20	50	30	30000	1	0	1	0	1	1	0	3	1	1	0	65	1	3	0	0	1	745207	532	784	340
0	27	7	0	0	20	50	30	30000	1	0	1	0	3	3	0	2	1	1	0	99	1	3	1	1	1	137297	277	34	128
1	26	2	0	0	20	50	30	30000	1	0	1	1	2	2	0	3	1	1	1	75	2	3	1	1	0	567602	237	197	93
0	8	3	0	0	45	25	55	61875	1	0	1	0	3	0	1	1	0	0	1	69	1	0	1	1	0	607173	172	773	183
1	14	2	0	0	45	25	55	61875	1	1	0	1	3	0	0	3	1	0	0	90	1	2	1	0	0	551296	81	287	176
1	13	8	0	3	170	40	58	394400	1	1	1	1	1	2	0	3	1	0	1	79	1	2	1	0	0	471894	416	95	67
0	13	4	0	4	30	150	50	225000	1	0	1	0	1	0	0	1	1	1	0	75	1	5	1	1	0	481176	0	625	138
0	14	3	0	4	50	40	70	140000	1	0	1	0	0	1	0	0	1	0	1	90	1	3	0	0	0	715770	294	178	475
0	3	9	0	4	50	40	70	140000	1	0	1	0	3	2	0	2	1	0	0	98	0	2	0	1	0	704702	838	610	253
1	129	2	0	4	30	30	60	54000	1	0	1	1	4	3	1	1	1	0	0	67	1	3	1	1	0	588275	391	183	338
0	25	8	0	4	30	30	60	54000	1	0	1	0	1	0	1	2	0	1	0	80	1	5	1	0	1	49561	225	4131	18
1	29	4	0	0	14	30	20	8400	1	1	1	1	1	0	1	1	1	0	1	87	2	5	1	1	0	322959	370	592	73
0	19	2	0	0	220	20	20	88000	1	0	1	0	2	2	1	3	1	0	1	68	1	3	1	1	0	426731	108	1037	54
0	16	2	0	0	30	40	50	60000	1	0	1	1	3	1	1	3	1	0	1	68	0	3	1	1	0	426731	108	1037	54
0	17	5	0	0	35	35	45	55125	1	0	1	0	3	1	0	1	1	0	0	90	1	3	1	1	0	598944	179	764	174
0	4	9	0	0	34	60	40	81600	1	0	1	1	3	3	0	2	1	0	0	80	1	3	1	1	0	569303	228	471	65
1	37	2	0	3	19	28	40	21280	1	1	1	0	4	2	0	3	1	0	1	74	2	5	1	1	1	410941	2050	1852	574
1	21	2	0	1	18	40	40	28800	0	0	0	1	4	1	0	1	0	0	0	25	1	2	0	1	0	586640	133	339	146
1	32	3	0	1	18	40	40	28800	1	0	0	0	3	2	0	2	0	1	1	71	2	3	1	1	0	540187	696	4343	671
0	29	2	0	0	250	50	50	625000	1	0	1	0	1	0	0	2	1	1	0	88	0	3	1	1	0	647776	355	1767	252
0	3	3	0	4	45	45	45	91125	1	0	0	0	1	3	0	4	1	1	0	80	1	2	0	0	0	337218	55	272	43
0	24	1	0	0	20	45	25	22500	1	0	1	0	2	2	0	3	1	0	0	90	1	5	0	0	1	310562	1675	34	87
0	28	8	0	3	25	30	40	30000	1	1	1	1	1	3	0	2	1	1	1	80	1	3	1	1	0	576227	224	10000	246
1	14	6	0	3	25	30	40	30000	1	1	1	0	1	0	0	3	1	0	0	60	1	3	1	0	0	620117	619	214	233
0	91	5	0	0	20	30	45	27000	1	0	1	0	2	3	0	1	0	0	0	91	1	0	0	1	1	336854	198	267	104
0	4	4	0	1	35	40	30	42000	1	0	0	0	3	3	0	3	1	1	0	90	0	4	1	0	0	710347	401	281	313
0	13	1	0	1	28	35	40	39200	1	0	1	0	1	1	0	0	0	1	0	91	0	3	1	0	1	430257	327	40	326
1	90	1	0	1	28	35	40	39200	1	0	1	1	4	2	0	1	1	0	0	85	1	5	1	0	0	166488	1116	14	114
1	177	6	0	0	35	30	50	52500	1	0	1	1	0	0	1	1	0	1	0	95	2	3	1	1	0	680883	121	468	88
1	16	3	0	0	35	30	50	52500	1	0	1	1	1	0	0	6	1	0	0	80	1	3	1	1	0	601642	722	585	165
1	14	3	0	0	35	30	50	52500	1	1	1	0	2	3	1	3	1	1	1	85	1	3	1	1	0	239681	282	145	61
1	22	6	0	0	30	60	30	54000	1	0	1	0	2	2	0	2	1	0	0	70	0	3	0	0	0	623232	1523	2369	171
0	19	1	0	1	26	31	35	28210	1	0	1	0	3	2	0	2	1	1	1	90	1	3	1	0	0	593046	1552	198	488
1	33	8	0	0	40	50	40	80000	1	0	1	1	3	0	1	4	0	0	0	40	2	3	0	0	0	547618	197	146	412
1	12	3	0	1	180	33	33	196020	1	0	1	1	1	2	0	2	1	1	1	85	1	3	1	0	0	639927	692	422	76
0	18	3	0	1	180	33	33	196020	1	0	1	0	3	0	0	0	1	0	0	71	1	4	0	1	1	499979	1047	143	78
0	18	2	0	0	48	40	38	72960	1	1	0	1	3	1	0	2	1	1	0	95	1	2	0	1	0	547629	225	1006	237
0	2	2	0	3	40	60	40	96000	1	0	0	0	0	3	0	1	1	1	0	90	1	2	0	0	0	553189	145	1106	149
1	30	5	0	3	40	60	40	96000	1	0	1	0	2	1	0	1	1	1	0	90	1	5	1	0	0	396542	162	313	32
0	45	1	0	3	40	60	40	96000	1	0	1	0	2	0	0	0	1	1	0	95	1	0	0	1	0	232021	1756	9	23
1	45	9	0	3	300	40	40	480000	1	0	1	0	1	1	1	1	1	0	0	60	1	3	1	1	1	599778	407	423	170
1	13	4	0	3	300	40	40	480000	1	0	1	0	1	2	0	3	1	0	1	81	2	5	0	1	0	681906	170	2179	326
0	30	9	0	0	0	150	150	0	1	0	1	0	3	2	0	3	1	1	1	80	0	0	1	1	1	124946	194	26	34
0	17	6	0	1	25	47	50	58750	1	0	1	0	4	1	0	2	1	1	0	95	1	3	1	0	0	785083	882	669	704
0	2	2	0	0	22	37	37	30118	0	0	0	1	1	0	0	0	0	0	0	50	1	3	0	0	0	780197	440	1163	486
1	62	4	0	1	40	50	70	140000	1	0	1	0	1	3	0	2	1	1	0	80	1	5	0	1	0	425802	65	4115	410
0	14	6	0	1	40	50	70	140000	1	0	1	1	3	0	0	4	1	1	1	84	0	3	0	1	0	470133	414	174	298
1	11	7	0	0	16	44	48	33792	1	1	1	1	3	3	0	0	1	0	0	65	1	3	0	0	0	102940	123	183	45
1	33	8	0	0	50	50	70	175000	1	0	1	0	1	2	1	3	1	0	0	75	2	4	0	0	0	662917	150	293	496
1	29	2	0	0	35	40	45	63000	1	0	0	0	3	1	0	3	0	0	0	100	1	3	1	1	1	782532	456	1057	552
1	28	6	0	0	250	50	50	625000	1	0	0	0	3	1	0	0	0	1	1	70	1	3	1	1	1	785083	559	950	663
1	41	2	0	0	250	50	50	625000	1	0	1	0	2	2	1	4	1	0	0	95	2	3	1	1	1	489931	29	349	47
1	26	4	0	0	250	50	50	625000	0	0	1	0	1	0	0	0	1	1	0	100	0	3	0	0	0	349057	330	5382	41
1	21	10	0	0	10	15	15	2250	1	0	1	1	3	0	0	3	1	0	0	45	1	3	1	1	0	484493	122	221	309
0	12	3	0	4	20	25	25	12500	1	0	1	0	1	0	0	0	1	1	0	99	1	3	0	0	1	563457	479	272	202
1	132	3	0	4	45	90	60	243000	1	0	1	0	4	3	0	3	1	0	0	50	1	3	1	1	1	413033	170	142	116
1	17	2	0	1	35	60	45	94500	1	0	1	0	3	2	1	1	1	0	0	100	1	3	0	1	0	656479	299	1041	291
1	34	9	0	1	35	60	45	94500	1	0	1	0	3	1	0	1	1	1	0	50	0	0	1	0	0	400932	103	146	457
0	49	4	0	3	30	42	30	37800	1	0	1	1	1	1	0	1	0	0	1	78	1	3	0	1	0	785083	1001	2929	694
1	32	11	0	0	22	180	180	712800	1	0	1	0	2	3	1	3	0	1	0	95	1	5	0	1	1	630246	221	283	407
0	14	4	0	1	35	50	50	87500	1	0	1	1	0	1	0	0	1	1	0	90	0	3	0	1	0	464915	205	6258	196
0	22	6	0	0	50	80	70	280000	1	0	0	0	3	1	0	2	1	1	0	95	1	3	1	0	0	92698	265	48	358
0	6	2	0	4	23	23	45	23805	1	0	1	0	2	3	0	3	0	0	0	60	1	3	0	1	0	325970	219	931	103
0	52	2	0	0	50	50	50	125000	1	1	1	1	3	3	0	1	1	1	0	90	1	2	0	1	0	409884	504	151	228
0	33	9	0	3	30	50	50	75000	1	0	1	0	1	0	0	0	1	0	1	80	1	4	1	1	1	614521	433	325	168
1	62	8	0	0	15	50	40	30000	1	0	1	0	1	1	0	2	1	1	1	65	1	3	1	0	0	592959	394	121	241
1	38	2	0	0	37	40	30	44400	1	0	1	0	2	3	0	3	1	1	0	65	0	4	1	1	0	520148	373	137	284
1	24	2	0	0	35	40	45	63000	0	0	1	0	1	0	0	0	0	1	1	75	1	4	1	1	0	700714	463	1719	210
1	15	2	0	0	30	40	30	36000	0	0	1	0	1	2	0	0	0	1	1	75	1	3	1	1	0	700714	463	1719	210
0	6	2	0	4	17	27	41	18819	0	0	1	1	4	3	0	0	0	1	1	75	1	3	1	1	0	700714	463	1719	210
1	43	4	0	4	17	27	41	18819	1	0	1	0	4	1	0	0	1	1	0	80	1	1	0	0	0	696325	303	551	298
1	91	4	0	4	17	27	41	18819	1	1	1	1	3	1	0	0	1	1	0	70	0	3	0	0	0	696325	303	551	298
0	3	9	0	4	17	27	41	18819	1	0	1	0	3	0	0	2	1	0	0	75	0	5	0	1	0	336077	303	367	82
0	39	6	0	0	30	30	46	41400	1	0	0	0	3	3	0	1	1	1	1	87	1	5	0	1	1	153777	378	85	23
0	19	1	0	0	30	30	46	41400	1	0	1	0	3	2	0	1	1	0	0	90	1	0	1	1	0	274643	1705	49	121
0	3	6	0	1	20	30	25	15000	1	0	1	0	1	0	0	1	1	0	1	60	1	3	1	0	0	692435	394	820	288
1	14	6	0	0	200	30	40	240000	1	0	1	0	3	1	0	1	1	0	0	70	1	0	1	1	1	478848	301	102	26
1	16	2	0	0	200	30	40	240000	1	0	1	0	1	0	1	2	1	0	1	87	1	3	0	1	0	175299	185	62	136
0	91	6	0	0	200	30	40	240000	1	0	1	0	3	0	0	2	0	1	0	90	0	3	1	0	0	722144	855	605	209
0	23	2	0	4	25	25	40	25000	1	0	1	0	3	1	0	1	0	0	0	88	0	2	0	0	0	409644	213	101	87
1	35	3	0	0	20	33	38	25080	1	1	1	1	1	1	1	3	0	0	0	80	1	5	0	1	0	134933	237	445	69
1	40	3	0	0	20	33	38	25080	1	0	1	0	4	1	0	2	1	1	1	60	1	3	1	0	0	560494	471	538	178
0	15	3	0	0	10	18	18	3240	1	0	1	1	0	3	0	2	0	0	0	88	1	2	1	0	0	457180	373	259	109
1	85	3	0	0	28	28	26	20384	1	0	1	0	2	2	0	2	1	1	0	80	1	3	1	1	0	774240	679	621	441
1	49	3	0	0	28	28	26	20384	1	0	1	0	2	1	0	2	1	0	0	80	1	4	1	1	0	774240	679	621	441
1	14	2	0	4	40	40	40	64000	1	0	1	0	2	2	0	1	0	0	0	95	1	4	1	0	0	581027	87	415	120
1	5	6	0	4	40	40	40	64000	0	0	1	0	3	0	0	0	0	0	1	97	1	2	0	1	0	739342	969	646	262
1	18	3	0	1	20	60	30	36000	0	1	1	1	0	1	0	1	0	0	0	95	1	5	0	0	0	233040	80	405	68
0	6	2	0	0	30	30	30	27000	1	0	1	0	4	1	1	0	1	1	0	80	1	2	0	1	1	298062	422	160	57
1	8	2	0	1	27	28	40	30240	1	0	1	0	1	0	0	5	1	0	0	75	1	2	0	0	0	637971	205	496	235
1	35	3	0	1	27	28	40	30240	1	1	1	1	3	3	1	3	0	0	0	80	0	3	0	1	0	134933	237	445	69
1	116	6	0	1	27	28	40	30240	1	0	0	0	3	3	0	3	1	0	0	91	1	3	1	1	0	599196	232	912	105
1	207	7	0	0	45	60	45	121500	1	0	1	0	1	2	0	1	1	1	0	90	1	3	1	1	0	760946	295	468	631
1	12	5	0	0	45	60	45	121500	1	0	1	0	4	2	0	2	1	0	1	98	1	5	1	1	0	523231	586	832	115
1	18	1	0	0	20	50	40	40000	1	0	0	0	1	1	0	2	1	0	0	40	0	0	1	0	1	388973	56	231	133
1	14	2	0	0	20	50	40	40000	1	0	1	0	3	2	0	3	1	1	1	85	1	2	1	1	0	730284	149	801	120
1	13	2	0	0	20	50	40	40000	1	0	1	0	1	1	0	1	1	0	0	90	1	0	1	1	0	274987	399	2	242
0	40	2	0	1	30	30	45	40500	1	0	1	0	1	1	0	2	1	1	1	82	1	4	1	1	0	147841	577	203	31
1	11	4	0	0	30	60	60	108000	1	0	1	1	2	2	0	2	1	1	1	84	1	3	1	0	0	739173	327	648	384
0	2	1	0	3	50	30	50	75000	1	0	1	0	1	2	0	1	1	0	1	93	1	5	1	0	0	578352	423	318	246
0	8	2	0	3	50	30	50	75000	1	0	1	0	2	0	0	3	0	0	0	95	1	5	1	0	0	250813	334	241	43
1	13	2	0	4	50	50	40	100000	1	0	1	0	1	1	0	2	0	1	1	94	1	3	1	1	0	624759	354	3088	380
1	14	6	0	4	50	50	40	100000	1	1	1	0	3	3	0	2	1	0	0	90	1	5	1	0	0	85614	276	8	239
0	88	2	0	4	50	50	40	100000	1	0	1	0	2	2	0	10	0	1	0	95	1	3	0	1	0	776647	849	665	425
0	16	3	0	1	300	40	35	420000	1	1	1	0	3	2	0	2	0	0	0	85	1	0	0	0	0	527677	222	251	141
0	16	9	0	1	300	40	35	420000	1	0	1	0	3	3	0	4	0	0	1	80	1	5	1	1	0	457244	109	127	224
0	20	2	0	1	300	40	35	420000	1	0	1	0	1	0	0	3	0	0	0	95	0	5	1	0	0	250813	334	241	43
0	5	5	0	3	18	18	56	18144	1	0	1	0	3	0	0	2	0	1	0	85	1	2	0	1	0	609268	449	2023	213
0	21	3	0	3	18	18	56	18144	1	1	1	0	1	2	0	1	1	1	0	85	1	3	1	0	1	413118	493	294	50
0	7	9	0	3	18	18	56	18144	1	1	1	1	4	1	1	0	1	1	0	40	1	5	1	1	1	162655	53	79	55
1	61	9	0	0	18	50	33	29700	0	1	1	1	1	1	1	0	1	1	0	35	1	5	0	1	1	162655	53	79	55
0	30	3	0	0	150	43	30	193500	1	1	1	0	3	2	0	1	1	0	1	85	1	3	1	0	1	532613	585	46	381
1	14	3	0	0	60	120	60	432000	1	0	0	1	4	2	0	1	0	1	0	100	1	3	0	0	1	455157	576	493	1627
1	37	6	0	0	30	46	33	45540	1	0	1	0	3	1	0	1	1	1	0	85	1	0	1	1	0	664133	634	689	159
1	12	3	0	0	30	30	60	54000	1	0	1	0	1	1	0	1	1	1	0	75	1	3	0	0	1	550991	1090	938	136
1	45	3	0	0	30	30	60	54000	1	0	0	0	0	3	0	2	1	0	0	90	1	0	0	0	1	711886	791	857	214
1	18	2	0	4	20	30	50	30000	1	0	1	0	1	1	0	3	1	0	1	90	1	5	1	1	0	600825	197	561	157
1	53	3	0	0	50	38	55	104500	0	0	1	0	1	2	0	2	0	0	1	32	2	0	1	0	0	721752	875	676	309
0	52	8	0	0	50	38	55	104500	1	0	1	0	3	3	0	2	1	1	0	90	0	5	0	1	0	244838	559	67	37
0	13	2	0	0	50	38	55	104500	1	0	1	1	3	0	0	0	1	1	0	80	0	3	0	0	0	755180	469	526	41
1	26	3	0	1	300	30	25	225000	1	0	1	0	2	0	0	2	1	1	1	75	1	2	0	0	0	310139	1027	45	32
1	48	2	0	1	300	30	25	225000	1	0	1	0	1	2	0	2	1	1	1	68	1	4	1	1	1	772054	715	433	410
1	13	3	0	1	300	30	25	225000	1	1	1	1	3	0	0	3	1	1	0	60	1	4	1	0	0	385623	50	291	133
0	7	3	0	1	15	50	50	37500	1	0	1	0	1	3	0	2	1	0	1	85	0	5	1	0	0	350037	239	184	151
1	96	6	0	1	15	30	50	22500	1	0	1	1	1	3	0	0	1	0	1	83	1	3	1	0	0	517411	111	106	371
1	73	6	0	1	20	50	20	20000	1	0	1	1	2	3	0	0	1	1	1	83	1	3	1	0	0	517411	111	106	371
1	24	6	0	1	20	50	20	20000	1	1	1	0	1	2	1	1	0	0	0	90	1	3	1	0	1	655576	579	244	348
1	60	1	0	0	18	28	43	21672	1	0	1	0	4	2	0	3	1	0	0	90	1	3	1	0	0	453466	682	161	329
0	12	5	0	4	45	45	75	151875	1	0	1	0	4	2	0	1	1	0	1	87	1	4	1	1	0	244643	17	268	0
1	7	4	0	0	25	45	45	50625	1	1	1	0	1	0	0	0	0	0	0	55	1	3	0	0	0	145411	94	430	13
1	27	2	0	3	50	25	30	37500	0	0	1	1	1	2	1	1	1	1	1	80	2	3	1	1	1	405249	129	521	83
0	24	8	0	3	50	25	30	37500	0	0	1	1	4	0	0	0	0	1	0	0	0	3	1	1	0	389457	707	275	79
1	125	4	0	3	50	25	30	37500	1	0	1	0	1	3	0	2	0	0	0	30	1	3	0	0	0	247016	342	130	27
0	15	10	0	1	30	35	38	39900	1	0	1	0	2	1	0	0	1	1	0	80	1	3	1	0	0	398036	196	648	80
0	15	4	0	3	40	40	50	80000	1	0	1	0	3	2	0	4	1	1	1	80	1	3	1	1	0	651134	112	297	502
1	121	3	0	0	17	30	48	24480	0	0	1	1	1	2	0	1	1	0	0	80	1	3	0	1	0	392542	994	57	64
1	52	6	0	0	25	45	45	50625	1	0	1	0	3	1	0	7	1	1	1	89	1	5	1	0	0	718599	587	602	197
1	16	9	0	0	30	30	40	36000	1	0	1	1	1	3	0	2	1	0	0	90	0	3	0	0	0	444365	146	298	118
0	16	9	0	0	25	56	50	70000	1	0	1	0	3	2	0	2	0	0	0	90	1	2	0	1	0	763106	832	226	519
1	23	2	0	0	25	56	50	70000	0	0	1	1	3	3	0	2	1	1	0	75	1	3	1	1	0	545305	2756	215	88
0	43	6	0	0	30	30	50	45000	1	0	1	0	2	1	0	2	0	1	0	98	2	4	1	1	1	749957	500	398	756
0	7	8	0	0	30	30	50	45000	1	0	1	1	3	1	0	3	1	1	0	95	1	3	1	0	0	661200	512	370	148
0	208	7	0	0	30	30	50	45000	1	0	0	0	4	0	0	2	1	1	1	91	1	4	0	1	0	537572	53	196	581
1	28	9	0	0	42	57	48	114912	1	0	1	1	1	3	0	0	1	0	0	65	1	5	1	0	0	706556	332	852	300
0	52	6	0	0	42	57	48	114912	1	0	1	0	2	2	1	3	1	0	1	89	0	3	1	0	0	115383	208	39	146
0	29	11	0	0	42	57	48	114912	1	0	1	0	2	2	0	0	1	1	0	60	1	3	1	0	0	755182	573	1009	942
0	37	8	0	0	42	57	48	114912	1	0	1	1	3	2	0	3	1	0	1	72	1	4	0	0	0	707048	575	661	214
0	3	6	0	0	42	57	48	114912	1	0	0	1	1	3	0	3	1	0	0	95	0	3	0	1	0	662123	90	603	43
0	75	4	0	0	42	57	48	114912	1	0	1	0	2	1	1	1	1	1	1	97	1	4	1	0	1	632629	129	222	236
0	20	8	0	0	36	40	30	43200	1	0	1	1	2	2	0	1	1	1	0	50	1	3	1	0	0	71197	51	143	87
0	11	2	0	0	300	80	50	1200000	1	0	1	0	4	2	0	5	1	0	0	90	1	5	1	1	0	345909	569	551	60
1	67	4	0	0	300	80	50	1200000	1	0	1	0	3	0	0	2	0	1	1	80	1	3	0	0	0	527666	389	850	109
0	33	8	0	0	50	50	50	125000	1	0	1	1	3	0	0	2	1	0	1	92	1	5	1	1	0	206422	112	12	191
0	63	8	0	0	18	20	25	9000	1	1	0	1	3	1	0	2	0	1	1	85	1	3	1	0	0	267701	211	10000	30
1	121	2	0	3	12	41	35	17220	1	1	1	0	4	0	0	1	1	0	1	65	2	3	1	1	1	619141	253	259	207
0	4	5	0	0	30	33	48	47520	1	1	1	1	3	2	0	2	0	1	0	80	1	0	1	1	0	473771	241	1208	30
1	42	6	0	0	30	33	48	47520	1	1	1	1	2	1	1	2	1	1	1	70	1	3	1	1	0	364547	638	487	2
1	88	2	0	0	23	50	36	41400	1	0	1	0	4	3	1	3	1	1	1	92	2	5	1	1	0	683482	486	944	181
0	4	5	0	0	23	50	36	41400	1	0	1	0	3	3	0	2	0	0	0	85	1	0	1	1	0	755459	766	682	286
0	60	2	0	4	80	100	100	800000	1	0	1	0	3	0	0	5	0	0	1	80	1	5	1	1	0	634423	117	822	60
1	36	6	0	0	30	60	60	108000	1	0	0	0	1	2	0	1	1	0	0	80	0	0	1	1	0	597692	304	259	230
1	22	10	0	0	30	60	60	108000	1	0	1	0	4	2	0	3	0	1	1	78	2	0	1	1	0	178741	260	206	36
0	38	6	0	0	30	45	60	81000	1	0	1	1	2	0	1	0	1	0	0	85	1	0	1	0	0	737158	645	535	321
1	129	2	0	0	10	100	100	100000	1	0	1	1	1	3	0	3	0	1	1	85	1	3	1	1	0	756149	508	757	363
1	38	8	0	0	29	51	47	69513	1	0	1	0	1	2	0	1	1	0	0	75	1	3	0	1	0	385437	351	111	373
0	18	8	0	0	29	51	47	69513	1	0	1	1	1	1	1	3	1	0	0	80	1	3	1	0	0	717797	429	473	290
1	37	2	0	4	22	30	60	39600	1	0	1	0	1	0	1	0	1	0	0	70	1	3	1	0	0	654061	353	658	156
1	81	2	0	0	50	70	50	175000	0	0	1	1	1	2	0	0	0	0	1	75	1	3	1	1	0	603497	459	226	715
1	3	5	0	0	50	70	50	175000	1	0	1	0	2	3	1	1	1	0	0	95	1	3	0	1	0	515044	587	1234	110
1	55	3	0	0	50	70	50	175000	1	0	1	0	2	3	0	3	1	1	0	90	1	0	1	0	0	363944	108	216	93
1	22	2	0	0	46	46	46	97336	1	0	1	0	1	2	0	3	1	0	1	94	1	0	1	1	0	48716	272	404	15
0	19	4	0	0	46	46	46	97336	1	0	1	1	3	3	0	1	1	0	1	65	1	3	1	0	0	636515	704	1443	106
1	33	6	0	0	46	46	46	97336	1	0	1	0	2	2	1	2	1	0	1	85	0	0	0	1	0	691542	345	1292	227
0	25	6	0	1	30	20	45	27000	1	0	1	0	3	1	0	1	1	0	0	95	1	3	1	0	0	345726	259	82	265
1	13	6	0	1	30	20	45	27000	1	0	1	1	4	1	0	3	1	1	0	90	1	3	1	1	0	649814	139	343	298
1	18	2	0	1	30	20	45	27000	1	1	1	0	3	0	0	2	0	1	1	86	0	3	0	1	0	703622	397	2902	195
1	84	3	0	0	35	40	45	63000	1	1	1	0	2	2	0	3	1	1	1	88	2	3	1	1	0	675820	682	281	321
0	28	4	0	1	35	40	50	70000	1	0	1	1	3	0	1	4	1	0	0	70	1	2	0	1	1	587823	103	932	177
1	27	3	0	0	30	30	45	40500	1	0	1	0	3	0	0	1	1	0	0	100	1	3	0	1	0	125599	230	129	28
0	31	6	0	0	30	30	45	40500	1	0	1	0	4	1	0	1	1	0	1	75	2	4	0	0	1	666042	206	415	377
0	2	9	0	0	260	40	36	374400	1	0	1	0	1	0	0	3	1	0	0	90	1	3	0	0	1	185380	209	161	0
0	14	4	0	0	30	45	41	55350	1	0	0	1	1	1	0	0	1	0	0	80	1	3	1	0	0	730957	599	623	310
1	78	3	0	1	30	60	30	54000	1	0	1	1	3	3	0	3	0	0	0	90	1	3	0	0	0	241314	108	20	141
0	6	9	0	1	38	68	53	136952	0	1	1	1	2	1	0	2	0	0	0	85	0	3	1	0	1	127954	225	145	51
0	2	11	0	0	35	40	50	70000	1	0	1	0	3	2	0	2	1	1	0	65	1	2	0	0	0	701506	20	306	1098
1	120	6	0	0	25	40	40	40000	1	1	1	0	4	0	0	2	1	0	0	83	1	3	1	0	0	482069	674	212	243
0	4	6	0	3	30	35	55	57750	0	0	1	0	2	2	0	0	1	0	0	70	0	4	0	0	1	443903	562	262	77
1	24	2	0	3	30	35	55	57750	1	1	1	0	3	0	0	6	0	0	0	95	2	3	0	0	0	422566	68	1086	72
0	2	3	0	0	30	90	90	243000	1	0	1	0	3	0	1	1	1	0	0	85	1	0	0	1	1	16319	98	225	8
0	24	6	0	0	30	90	90	243000	1	1	1	0	4	2	0	2	1	0	1	98	1	3	0	1	1	285180	594	45	80
0	1	2	0	0	30	90	90	243000	1	0	1	1	1	2	0	5	1	1	0	95	0	0	1	0	0	577985	593	285	254
1	64	3	0	0	30	40	30	36000	1	1	1	1	1	2	0	0	1	0	0	70	1	3	0	0	0	667237	217	823	427
1	27	2	0	0	30	40	30	36000	1	0	1	0	4	3	0	1	0	0	0	75	1	5	1	0	0	563453	367	816	156
0	24	9	0	0	30	40	30	36000	0	0	0	1	3	1	0	1	0	1	0	70	1	0	0	0	1	696384	750	436	375
1	13	4	0	0	50	50	80	200000	1	1	0	0	1	2	0	3	1	0	0	80	1	3	0	0	0	485059	87	47	86
1	232	8	0	4	25	40	50	50000	1	0	1	0	1	2	0	1	1	0	1	75	1	3	1	1	0	320788	531	136	82
0	36	6	0	0	30	60	60	108000	1	0	1	0	3	3	0	3	0	1	1	83	1	3	0	0	0	700862	889	460	213
1	24	9	0	0	20	35	45	31500	1	0	1	0	3	1	0	1	1	0	0	25	1	3	1	0	0	422875	97	621	89
1	84	6	0	0	30	45	30	40500	1	0	1	0	4	2	0	0	1	1	0	90	1	3	0	0	0	690812	269	171	751
1	52	3	0	0	30	45	30	40500	1	0	1	0	4	0	0	2	1	0	0	80	1	3	0	1	0	783259	469	797	582
1	123	4	0	0	25	46	53	60950	0	0	1	0	1	2	0	3	1	1	1	80	1	3	1	0	0	742301	866	543	312
0	44	2	0	0	20	40	36	28800	1	0	1	0	3	2	0	2	1	0	0	90	0	0	0	1	0	411240	356	182	54
0	94	9	0	0	35	51	33	58905	1	0	1	0	1	0	0	4	1	0	0	98	1	0	1	1	0	730274	648	1110	225
0	33	2	0	0	35	51	33	58905	1	0	1	0	2	0	0	2	1	1	1	84	1	3	0	1	0	230397	55	914	199
0	15	11	0	0	35	51	33	58905	1	0	1	0	1	1	0	3	1	0	0	91	1	3	0	0	0	279006	1383	4599	40
0	42	3	0	0	35	51	33	58905	1	0	1	0	1	2	0	2	1	0	0	95	1	3	1	1	1	628151	720	429	285
0	189	9	0	0	20	25	35	17500	1	0	1	0	2	0	0	3	1	0	1	87	1	2	1	1	0	477810	345	454	124
0	44	4	0	0	40	50	30	60000	1	0	1	0	3	3	0	1	1	0	0	87	2	3	0	1	0	698776	218	1895	427
0	42	8	0	0	40	50	30	60000	1	0	1	0	1	0	1	3	0	0	1	70	1	3	0	1	0	557338	457	332	189
0	16	3	0	0	40	50	30	60000	0	0	1	0	3	0	0	0	1	0	0	90	1	0	0	1	1	155715	565	226	0
0	42	9	0	0	430	51.5	42	930090	1	1	1	1	1	0	1	1	1	0	0	85	1	3	1	0	0	782018	621	818	468
1	2	2	0	0	430	51.5	42	930090	1	1	1	0	0	2	0	2	1	0	0	90	1	3	1	0	0	610663	1279	646	30
1	9	3	0	4	40	40	60	96000	1	0	1	0	2	1	0	3	0	0	0	85	2	2	1	0	1	270619	292	985	62
0	54	3	0	0	24	40	50	48000	1	0	1	1	4	2	1	2	1	1	1	75	1	1	0	1	0	364564	373	445	37
1	41	4	0	4	80	45	60	216000	1	0	1	1	3	1	0	0	1	0	1	70	1	3	1	1	0	572232	282	1308	196
0	24	4	0	0	31	35	35	37975	1	0	0	0	1	1	0	3	1	0	0	88	1	2	1	0	1	515334	221	104	240
1	53	6	0	0	31	35	35	37975	1	0	1	1	2	3	0	0	1	0	1	92	2	3	1	0	0	576253	345	469	212
1	28	9	0	0	25	35	50	43750	1	0	1	1	3	2	0	2	1	1	0	95	1	3	1	0	0	450360	435	378	111
1	19	2	0	0	23	41	41	38663	1	0	1	0	3	0	0	2	1	1	0	75	1	4	1	1	0	732544	434	390	365
0	16	2	0	1	40	60	60	144000	1	0	1	1	3	3	0	1	1	0	0	80	1	0	0	1	0	541963	391	85	364
1	47	2	0	1	40	60	60	144000	1	0	1	0	1	2	0	4	1	1	0	95	1	0	1	1	0	376056	151	1271	60
1	15	6	0	0	30	40	50	60000	1	0	1	1	3	2	0	2	1	0	0	90	1	3	1	0	0	692511	592	584	95
0	107	6	0	3	30	30	45	40500	1	0	1	1	2	3	0	2	1	1	0	95	2	3	0	1	0	592185	40	528	0
1	249	2	0	3	30	30	45	40500	1	1	0	0	3	1	0	0	1	1	0	11	1	0	0	1	1	405293	164	1644	11
0	2	9	0	3	30	30	45	40500	1	0	1	0	1	1	0	2	0	1	1	93	1	4	1	1	1	237218	739	629	85
0	2	11	0	0	36	36	60	77760	1	0	1	0	1	0	0	1	0	0	0	80	1	3	1	0	1	665755	649	621	359
1	28	2	0	0	36	36	60	77760	1	1	1	0	4	0	0	0	1	0	0	88	0	4	1	1	0	670566	170	623	264
0	26	3	0	0	36	36	60	77760	1	0	1	0	0	3	0	1	1	0	1	98	1	2	0	1	0	196647	9	0	100
1	127	11	0	0	36	36	60	77760	1	0	1	0	3	3	1	4	1	0	1	70	0	3	1	1	0	785083	869	950	684
1	100	2	0	1	30	40	30	36000	1	0	1	1	1	3	0	2	1	1	0	40	0	3	1	0	0	680209	182	1367	383
1	66	4	0	0	26	39	26	26364	1	0	1	1	2	3	0	1	1	0	0	80	2	1	1	0	0	572637	216	383	0
1	13	2	0	0	26	39	26	26364	0	0	1	0	2	1	1	2	1	0	0	95	1	1	1	0	1	616747	225	1014	216
1	12	9	0	0	10	60	40	24000	1	0	1	1	1	1	0	1	1	0	1	92	1	3	1	0	0	353331	392	152	184
0	13	6	0	1	30	40	40	48000	1	0	0	0	0	3	0	3	0	1	1	91	0	2	1	1	0	478188	344	221	147
1	55	6	0	1	30	40	40	48000	1	0	1	0	3	0	1	4	0	1	0	85	2	3	0	0	1	718985	191	812	195
0	1	2	0	1	30	40	40	48000	1	0	1	1	2	3	0	1	0	0	0	70	1	3	1	1	0	735025	548	527	234
0	24	2	0	0	30	60	30	54000	1	0	1	0	2	1	1	4	1	1	0	98	2	5	0	1	0	375268	229	439	88
1	27	2	0	3	30	40	60	72000	1	0	1	0	2	1	0	2	1	1	0	95	1	3	0	1	0	663822	481	784	294
0	28	6	0	0	30	45	30	40500	1	1	1	0	2	0	0	2	0	0	0	80	1	3	0	1	0	772082	948	955	410
0	29	7	0	0	30	45	30	40500	1	0	0	0	3	3	0	2	0	0	0	50	1	3	0	0	1	647686	787	749	103
1	16	1	0	0	40	80	50	160000	1	0	0	0	3	3	0	2	1	1	0	60	1	2	1	0	0	719501	1846	569	182
0	26	8	0	0	30	44	34	44880	1	0	1	0	3	0	0	1	0	0	0	50	2	2	1	0	1	78666	405	2150	1
1	13	3	0	0	30	44	34	44880	1	0	1	0	2	2	0	5	0	0	1	70	1	5	1	0	0	665906	819	245	125
0	68	11	0	0	30	30	50	45000	1	0	1	1	3	3	0	2	1	0	1	69	1	3	1	0	1	304067	80	1202	79
1	16	8	0	0	40	50	40	80000	1	1	1	0	3	2	0	0	1	0	1	70	1	4	1	0	0	575299	388	65	158
1	14	4	0	0	30	30	30	27000	1	0	0	0	4	3	0	1	0	1	1	93	1	3	1	1	1	731647	3027	1239	1876
1	59	11	0	0	30	30	30	27000	1	1	1	1	1	3	0	1	1	0	0	90	1	5	1	0	1	278494	0	146	90
1	13	6	0	0	30	30	30	27000	1	0	1	0	2	2	0	3	1	0	0	87	1	0	0	0	0	590006	340	311	143
1	13	8	0	0	30	30	30	27000	1	0	1	0	2	3	0	1	0	0	0	80	1	3	1	0	0	650546	407	1217	142
0	113	2	0	1	30	52	58	90480	1	1	1	1	1	3	0	0	1	0	0	65	1	3	0	0	0	355445	111	438	83
0	13	2	0	1	30	52	58	90480	1	0	1	0	1	1	1	1	1	0	0	98	1	0	1	1	0	401477	303	121	66
0	75	8	0	3	18	60	40	43200	1	0	1	1	3	1	1	2	1	1	0	90	2	0	1	0	1	274936	331	10000	79
1	52	2	0	0	60	70	50	210000	1	1	0	0	1	0	0	3	1	1	1	75	1	3	1	1	0	307165	531	65	13
1	38	11	0	1	20	30	30	18000	1	0	1	0	1	1	0	1	1	0	0	75	1	0	1	0	0	505018	353	1818	71
0	2	4	0	3	25	40	40	40000	1	0	0	0	3	3	0	2	0	0	0	90	0	2	0	0	0	360491	1136	468	1314
0	2	3	0	0	25	35	40	35000	1	0	1	0	3	3	0	1	0	0	0	80	1	4	1	0	0	679936	770	357	52
0	1	9	0	0	25	35	40	35000	1	0	0	0	3	3	1	4	1	0	0	80	1	3	0	1	0	489424	151	243	184
0	7	2	0	1	61	61	61	226981	1	0	0	0	2	1	1	0	1	1	1	82	1	3	1	1	1	645256	457	666	103
1	38	2	0	1	61	61	61	226981	1	0	1	0	3	1	1	2	0	1	0	30	2	3	1	1	0	785020	493	867	626
0	2	3	0	1	61	61	61	226981	1	0	0	0	2	0	0	2	1	1	0	95	0	3	0	0	0	550077	423	623	164
0	30	3	0	0	20	46	41	37720	1	0	0	0	2	2	0	2	1	1	1	90	1	0	0	0	0	37741	553	47	62
0	28	6	0	0	30	45	45	60750	1	0	1	0	1	1	0	3	1	1	0	85	1	3	1	0	0	263648	506	85	38
0	12	10	0	0	30	45	45	60750	1	0	1	0	1	2	0	1	1	0	0	60	0	3	1	0	0	378872	74	1832	71
1	38	10	0	4	10	40	40	16000	1	0	1	1	3	0	0	4	1	1	0	80	2	3	1	1	0	783058	507	982	468
1	13	10	0	4	10	40	40	16000	1	1	0	1	4	2	1	0	1	0	0	94	2	3	1	1	0	285854	372	350	96
1	193	4	0	0	20	30	30	18000	1	0	1	0	3	1	0	5	0	1	1	63	1	3	1	1	1	684518	377	748	289
1	85	1	0	0	20	30	30	18000	1	0	1	0	1	3	0	1	1	1	0	85	1	0	0	1	0	135001	191	10	0
1	31	6	0	4	20	40	40	32000	1	0	1	1	4	2	0	1	1	0	0	80	1	5	1	0	0	489802	204	102	38
1	12	4	0	0	20	40	60	48000	1	0	1	0	2	2	0	1	1	1	0	50	1	5	1	1	0	456171	42	107	65
1	23	6	0	4	40	40	40	64000	1	0	1	0	2	2	0	3	1	1	0	70	1	3	1	0	1	555796	508	245	236
0	39	10	0	3	25	33	28	23100	1	1	1	0	2	2	0	3	1	1	0	95	2	1	0	1	0	605919	484	920	209
1	13	7	0	0	300	30	30	270000	1	0	1	0	1	2	0	1	1	0	0	80	1	3	0	1	0	414512	299	270	166
1	25	9	0	4	15	40	30	18000	1	0	1	1	1	2	1	0	1	0	0	90	1	3	0	1	0	278344	136	490	95
1	87	9	0	1	40	80	50	160000	1	0	1	1	3	1	0	3	0	1	0	80	1	3	1	0	0	406804	59	223	299
1	17	3	0	1	40	80	50	160000	1	0	1	0	2	0	0	2	1	0	0	70	1	3	0	0	0	759531	503	1177	330
1	46	2	0	1	40	80	50	160000	1	0	1	1	4	1	1	2	1	1	1	93	0	5	0	1	0	147213	341	474	46
1	15	8	0	0	16	18	12	3456	0	0	1	1	3	1	0	5	1	1	0	90	1	3	0	0	0	391580	1555	111	91
1	49	7	0	0	50	80	60	240000	0	1	1	1	3	0	0	0	0	0	0	70	1	3	0	1	0	547747	527	139	2760
1	24	3	0	0	40	40	25	40000	1	0	0	0	1	2	1	1	0	0	0	80	2	2	0	0	0	583159	189	372	60
0	3	9	0	1	30	45	65	87750	1	0	1	0	2	1	0	3	0	0	0	95	1	3	0	0	1	545449	460	234	167
0	106	9	0	1	30	45	65	87750	1	0	1	0	2	2	0	2	1	0	1	88	0	0	0	1	1	775427	707	1380	360
0	16	8	0	3	35	40	45	63000	1	0	1	1	3	1	0	1	1	0	0	90	1	3	0	0	0	290919	170	477	0
1	24	5	0	1	35	45	60	94500	1	0	1	0	1	1	0	2	1	0	0	95	1	3	1	1	0	720313	608	743	89
0	44	3	0	0	46	76	46	160816	1	0	1	0	3	0	0	2	0	0	0	88	1	2	0	1	1	687184	230	1711	592
1	93	2	0	1	40	55	70	154000	1	1	0	0	3	1	0	3	1	0	0	100	1	0	0	1	0	590349	1211	102	202
1	13	2	0	1	40	55	70	154000	1	0	1	0	3	2	0	2	1	0	0	45	1	3	1	0	0	673113	807	693	249
1	51	3	0	0	25	25	30	18750	1	0	1	0	2	3	0	4	1	1	0	75	1	3	1	1	0	322427	469	28	183
1	39	3	0	0	25	25	30	18750	1	0	1	0	2	3	0	4	1	1	0	75	1	3	1	1	0	322427	469	28	183
1	93	6	0	0	70	70	80	392000	1	0	1	1	1	2	0	2	0	1	0	60	0	3	0	1	0	343983	505	56	306
0	66	4	0	0	70	70	80	392000	1	0	1	0	0	1	1	2	1	0	0	90	1	0	0	1	0	701416	160	2116	206
0	23	6	0	0	16	30	30	14400	1	0	1	0	1	0	0	5	1	1	1	94	1	3	1	1	1	237201	34	160	76
0	14	6	0	0	30	45	60	81000	1	0	1	0	2	3	0	1	0	0	0	70	1	3	1	0	0	416377	504	128	263
1	114	9	0	0	25	30	40	30000	1	0	1	1	4	2	0	2	1	1	1	77	1	3	1	1	0	449791	42	802	0
1	92	2	0	1	29	38	33	36366	1	0	1	0	1	3	0	2	1	1	0	80	1	4	0	1	1	486492	435	124	127
1	50	10	0	0	20	30	50	30000	1	0	1	0	2	2	0	2	1	0	1	91	1	5	0	1	0	771891	790	1036	410
0	89	6	0	0	20	30	75	45000	1	0	1	1	3	3	0	4	1	1	1	85	1	3	1	1	1	692893	160	590	425
1	13	6	0	4	300	30	50	450000	1	1	0	1	0	2	1	0	1	0	0	90	1	2	1	0	0	733361	364	427	343
0	33	2	0	3	35	40	45	63000	1	0	1	0	1	3	0	2	1	0	1	74	1	3	0	1	0	441223	835	23	169
1	24	8	0	3	35	40	45	63000	1	0	1	0	4	0	1	2	1	0	0	80	1	3	1	1	0	622224	723	784	198
1	29	5	0	0	15	50	30	22500	1	0	1	1	4	2	0	0	1	1	0	75	1	3	1	0	0	23523	715	27	0
0	22	6	0	0	36	40	40	57600	1	0	1	0	1	0	0	2	1	0	1	89	0	0	1	1	1	290851	322	198	25
0	6	2	0	0	36	40	40	57600	1	0	1	0	3	2	0	2	1	1	1	92	2	3	1	1	0	272660	282	42	104
[truncated: 924 more rows]

## Sheet: Coding
Column title/variable name	Description
[truncated: 30 more rows]
